# Supplementary material for: Dysregulated immunologic landscape of the early host response in melioidosis
Source: JCI Insight. 2024 Aug 20;9(18):e179106. doi: 10.1172/jci.insight.179106 (PMC11457863; doi:10.1172/jci.insight.179106)
Supplement: Supporting data values [file jciinsight-9-179106-s249.xlsx]

## Sheet: Figure1A
PC1	PC2	group	sample_ID
-35.6648	-8.60465	cultureneg	IMOM1
-4.2087	4.48906	cultureneg	IMOM2
31.0561	-6.95564	mel	IMOM5
42.0321	0.797151	mel	IMOM6
-1.41918	6.4244	gramneg	IMOM7
-12.9569	-28.5857	cultureneg	IMOM8
35.6013	30.9644	gramneg	IMOM9
-44.1508	-6.00128	mel	IMOM11
2.31041	-15.6606	mel	IMOM12
5.09062	-15.9704	mel	IMOM14
-17.0123	-10.5005	cultureneg	IMOM16
-46.8024	-11.52	mel	IMOM17
21.7597	-11.6145	cultureneg	IMOM19
-4.68413	-19.4829	mel	IMOM21
22.6134	29.6819	cultureneg	IMOM22
26.3193	47.368	cultureneg	IMOM23
-12.6554	-20.6556	mel	IMOM24
41.3862	-5.34905	mel	IMOM25
5.68441	13.1373	cultureneg	IMOM28
-2.31798	1.08263	gramneg	IMOM29
32.762	14.0465	mel	IMOM31
36.9916	12.3425	mel	IMOM32
-19.0003	-15.1282	mel	IMOM33
41.5304	40.2687	cultureneg	IMOM34
49.6716	-2.08897	mel	IMOM35
-8.14195	-10.8872	mel	IMOM36
-18.0023	8.43333	mel	IMOM38
7.45087	-15.414	mel	IMOM39
36.5697	33.7824	cultureneg	IMOM40
34.0781	20.7806	mel	IMOM41
-18.3534	11.3133	cultureneg	IMOM43
37.5757	-14.2218	mel	IMOM44
-18.0904	-22.7429	mel	IMOM45
-3.08856	-36.188	mel	IMOM46
33.8583	-2.09124	mel	IMOM48
49.2996	-13.3633	mel	IMOM49
15.3249	-10.4862	mel	IMOM50
-4.24801	6.70147	cultureneg	IMOM51
-8.60329	-17.2076	mel	IMOM53
37.87	2.51457	mel	IMOM54
52.411	-9.77551	mel	IMOM55
19.9731	20.4833	gramneg	IMOM56
40.9042	-0.864991	mel	IMOM57
9.68605	-4.01085	mel	IMOM58
51.5987	6.27497	mel	IMOM60
51.4704	13.2534	mel	IMOM61
-10.8747	6.21377	mel	IMOM62
15.5379	-10.3785	mel	IMOM63
17.7791	29.2361	cultureneg	IMOM65
42.0896	7.58708	mel	IMOM66
42.937	11.871	mel	IMOM68
-13.1315	-26.1563	mel	IMOM69
28.7647	-8.59685	mel	IMOM71
-35.8749	1.97914	mel	IMOM72
38.3925	1.88095	mel	IMOM73
6.86385	-19.5799	mel	IMOM74
40.8766	-11.5481	mel	IMOM77
48.6473	-2.24799	mel	IMOM78
-10.7934	-9.03431	mel	IMOM79
28.3811	-13.87	mel	IMOM80
20.33	25.3497	grampos	IMOM81
-18.2038	-8.56598	mel	IMOM83
44.3609	-0.875821	mel	IMOM85
23.9786	-10.9929	mel	IMOM86
-20.0926	8.23351	mel	IMOM302
16.5716	28.6293	gramneg	IMOM88
-37.4364	10.7255	mel	IMOM303
-2.7626	1.09144	mel	IMOM89
-0.672108	-13.7455	mel	IMOM90
-0.433277	-3.11756	mel	IMOM91
3.20913	17.5419	grampos	IMOM93
17.567	-22.3669	mel	IMOM94
25.7077	19.6514	gramneg	IMOM95
20.5821	39.6248	gramneg	IMOM96
-21.3964	21.7977	gramneg	IMOM97
5.13615	-15.0759	mel	IMOM98
-49.172	7.45316	healthy_ctrl	IMOM4
-57.3677	1.98354	healthy_ctrl	IMOM15
-55.0229	1.806	healthy_ctrl	IMOM27
-52.1193	11.2379	healthy_ctrl	IMOM42
-54.4859	5.60909	healthy_ctrl	IMOM52
-51.1308	1.33036	healthy_ctrl	IMOM70
-59.1807	10.8893	healthy_ctrl	IMOM82
-55.6565	3.07972	healthy_ctrl	IMOM92
-53.7662	-0.194888	dm_ctrl	IMOM294
-44.1793	14.6448	dm_ctrl	IMOM288
-55.1278	9.66269	dm_ctrl	IMOM279
-55.8806	18.2169	dm_ctrl	IMOM268
-50.5057	17.0425	dm_ctrl	IMOM259
-48.9688	4.59567	dm_ctrl	IMOM234
-16.9899	-13.657	mel	IMOM99
1.47684	-23.4409	mel	IMOM101
1.28888	-3.06451	grampos	IMOM102
-13.1796	-12.6108	mel	IMOM103
10.2367	0.905829	mel	IMOM105
10.7374	-8.43629	mel	IMOM107
-22.2434	-19.5988	mel	IMOM304
-19.076	-14.8546	mel	IMOM108
7.37979	25.6986	gramneg	IMOM109
26.7979	-16.7578	mel	IMOM110
37.0964	-7.70881	mel	IMOM112
3.59451	2.5976	mel	IMOM113
-4.60071	-13.4381	mel	IMOM305
46.5503	-9.42852	mel	IMOM115
30.386	-5.77544	mel	IMOM117
-15.9246	-8.50395	gramneg	IMOM118
31.3848	-10.1513	mel	IMOM119
41.5574	5.51037	mel	IMOM120
37.5109	-17.0091	mel	IMOM306
-1.19153	7.16678	mel	IMOM121
12.7394	-27.4069	mel	IMOM122
19.956	-17.106	mel	IMOM124
36.4792	-0.97421	mel	IMOM125
5.36258	-32.5693	mel	IMOM127
36.1439	1.48138	mel	IMOM128
-5.7317	-18.3305	gramneg	IMOM129
-33.1129	4.40864	grampos	IMOM130
1.87152	-25.9578	mel	IMOM131
30.1967	-9.69503	mel	IMOM132
38.2955	-2.33488	mel	IMOM133
-13.5273	22.8304	mel	IMOM135
16.6935	10.9292	grampos	IMOM136
-13.7427	-12.8399	mel	IMOM137
40.2909	8.22127	mel	IMOM139
1.97751	-25.4715	mel	IMOM140
14.2537	-6.23308	mel	IMOM141
-22.6167	-10.84	cultureneg	IMOM142
15.6046	22.7982	cultureneg	IMOM144
23.6458	-17.8132	mel	IMOM145
12.6211	17.697	cultureneg	IMOM146
2.5558	-26.927	mel	IMOM147
22.8935	7.58614	mel	IMOM148
39.0487	1.59395	mel	IMOM149
14.4032	29.875	cultureneg	IMOM150
-34.198	-19.7621	cultureneg	IMOM151
23.348	-22.6204	mel	IMOM152
42.0589	10.4351	mel	IMOM153
22.1738	-13.2131	mel	IMOM154
43.0624	-10.3297	mel	IMOM155
5.01507	-13.5198	mel	IMOM156
29.3349	39.2099	gramneg	IMOM157
-9.17304	9.64548	grampos	IMOM307
-28.9703	-17.4459	mel	IMOM158
-21.1888	-14.3676	grampos	IMOM159
4.1523	14.0618	gramneg	IMOM160
-7.02108	-9.51171	mel	IMOM161
-9.60236	-26.239	mel	IMOM164
13.8055	-23.2739	mel	IMOM167
15.5644	-28.5035	mel	IMOM168
28.4214	-16.0282	mel	IMOM308
12.3338	15.0671	grampos	IMOM170
29.8877	-3.79662	mel	IMOM171
7.59743	-12.6497	mel	IMOM173
22.0809	0.680624	mel	IMOM174
37.3254	-2.09668	mel	IMOM175
12.7416	-20.567	mel	IMOM176
49.3715	4.13993	mel	IMOM177
31.7344	-1.47575	mel	IMOM179
37.0631	1.02189	mel	IMOM180
2.24429	-25.4372	mel	IMOM309
-19.8911	-23.4914	mel	IMOM181
16.4953	-5.0822	mel	IMOM182
-13.9087	-16.4778	mel	IMOM184
22.5846	7.22097	grampos	IMOM186
44.2403	-6.64602	mel	IMOM187
-6.64133	13.1551	gramneg	IMOM189
-58.5151	6.78723	dm_ctrl	IMOM219
-52.8194	9.5809	dm_ctrl	IMOM207
-55.5933	16.1291	dm_ctrl	IMOM196
-47.7194	16.9341	dm_ctrl	IMOM185
-54.8653	11.8608	dm_ctrl	IMOM183
-58.3082	16.2307	dm_ctrl	IMOM172
-52.5479	14.3148	dm_ctrl	IMOM163
-46.4182	11.5441	dm_ctrl	IMOM138
-57.4605	5.07126	healthy_ctrl	IMOM104
-51.7187	2.89677	healthy_ctrl	IMOM111
-59.0707	8.51069	healthy_ctrl	IMOM123
-48.6915	4.05365	healthy_ctrl	IMOM143
-56.8596	8.40082	healthy_ctrl	IMOM166
-51.0341	5.14333	healthy_ctrl	IMOM178
29.917	44.9576	cultureneg	IMOM190
-14.5917	-18.6801	mel	IMOM191
19.0812	-9.1141	mel	IMOM192
44.3643	19.0544	mel	IMOM194
36.4409	-12.0517	mel	IMOM195
32.0244	-17.4593	mel	IMOM197
48.8838	-3.51577	mel	IMOM198
2.52179	-8.48764	mel	IMOM199
21.3792	-3.4557	mel	IMOM200
11.9564	-18.5506	mel	IMOM201
-20.8912	10.0856	mel	IMOM203
-39.4409	0.537157	mel	IMOM204
-23.4765	-12.7532	mel	IMOM205
30.0012	-11.9828	mel	IMOM206
-26.5916	-9.59177	mel	IMOM208
5.76864	-30.3874	mel	IMOM209
25.3611	-19.5158	mel	IMOM210
-2.7783	1.35952	mel	IMOM211
-23.9013	-24.7311	mel	IMOM213
2.0605	-19.5554	mel	IMOM214
-35.8721	-4.41724	grampos	IMOM215
-13.5454	-23.9882	mel	IMOM217
30.3679	33.7719	gramneg	IMOM218
31.7432	-1.86734	mel	IMOM220
11.2786	-25.8255	mel	IMOM221
-0.876836	5.45796	gramneg	IMOM223
20.6292	26.7341	grampos	IMOM224
32.7658	-1.79548	mel	IMOM225
11.7186	-21.8398	mel	IMOM227
4.53778	4.98825	gramneg	IMOM228
14.6645	11.8492	grampos	IMOM229
10.4707	7.50505	gramneg	IMOM230
15.4865	20.2879	gramneg	IMOM311
-18.8056	-27.8331	mel	IMOM232
-3.87992	-14.364	mel	IMOM233
6.61327	-10.5119	mel	IMOM235
-22.6719	-20.6132	mel	IMOM236
-16.8453	-3.4084	gramneg	IMOM237
19.9345	-6.36964	mel	IMOM238
-1.41863	-16.6755	grampos	IMOM240
-27.2786	-9.47955	grampos	IMOM241
17.5939	25.3241	gramneg	IMOM242
1.32965	11.8391	mel	IMOM243
0.625963	-14.5656	mel	IMOM245
22.7725	4.31814	mel	IMOM246
14.2995	13.0823	gramneg	IMOM248
-7.24074	33.4587	gramneg	IMOM249
45.6508	-11.016	mel	IMOM250
32.2175	-5.81119	mel	IMOM251
37.0661	1.78344	mel	IMOM252
-0.201691	-12.9379	mel	IMOM253
-0.99847	-20.3124	mel	IMOM254
46.3607	5.67543	mel	IMOM255
45.1326	38.668	gramneg	IMOM256
42.9545	9.37576	mel	IMOM257
23.1179	18.6893	mel	IMOM258
-26.5739	-14.3219	gramneg	IMOM261
-13.9873	-20.5144	mel	IMOM263
17.9797	1.25884	mel	IMOM266
-25.4668	-18.6503	mel	IMOM267
24.7864	-13.1466	mel	IMOM269
27.0788	5.00341	mel	IMOM270
-4.31799	22.4791	mel	IMOM271
38.4789	35.4163	gramneg	IMOM272
18.2868	25.2203	gramneg	IMOM273
27.2021	41.2495	gramneg	IMOM275
38.3021	-10.3525	mel	IMOM276
16.1994	19.1829	gramneg	IMOM277
-5.54067	-24.3007	mel	IMOM280
30.5986	18.3911	mel	IMOM312
12.248	-11.7646	mel	IMOM282
23.1279	-13.4239	mel	IMOM283
9.88745	27.1003	gramneg	IMOM285
22.4164	-19.9709	mel	IMOM286
-55.0405	10.878	healthy_ctrl	IMOM188
-54.7689	16.4734	healthy_ctrl	IMOM193
-62.6453	8.07314	healthy_ctrl	IMOM202
-52.65	7.03435	healthy_ctrl	IMOM212
-55.474	-0.543392	healthy_ctrl	IMOM222
-53.2968	16.2591	healthy_ctrl	IMOM239
-46.4213	4.58091	healthy_ctrl	IMOM262
-56.7192	6.23086	healthy_ctrl	IMOM274
-57.8293	0.00623137	dm_ctrl	IMOM126
-54.559	3.13291	dm_ctrl	IMOM116
-47.9765	16.6795	dm_ctrl	IMOM106
-56.4905	-3.46149	dm_ctrl	IMOM100
-53.0708	2.70797	dm_ctrl	IMOM87
-54.346	8.74172	dm_ctrl	IMOM76
28.3179	24.1594	gramneg	IMOM291
-32.5933	-1.56204	gramneg	IMOM313
-4.16693	8.2503	gramneg	IMOM292
-16.5557	-8.63746	gramneg	IMOM293
29.8247	9.04123	grampos	IMOM301
24.9419	-16.8845	mel	IMOM296
30.1382	25.0766	grampos	IMOM297
-52.896	8.39495	healthy_ctrl	IMOM284
-55.0165	8.84693	healthy_ctrl	IMOM290
-56.1179	1.4072	healthy_ctrl	IMOM298
-46.2774	4.59087	dm_ctrl	IMOM67
-51.9551	11.5304	dm_ctrl	IMOM47
-52.9492	7.7809	dm_ctrl	IMOM30
-49.9789	19.1642	dm_ctrl	IMOM20
-48.8009	26.2442	dm_ctrl	IMOM10
30.4105	30.2983	gramneg	IMOM299

## Sheet: Figure1B
	baseMean	log2FoldChange	lfcSE	stat	pvalue	padj
CD177	134957	9.51937	0.368683	25.8199	5.29466e-147	1.09393e-142
FAM20A	1683.46	6.57081	0.297553	22.0828	4.62182e-108	4.77457e-104
MCEMP1	15698.7	5.82376	0.270544	21.5261	8.86454e-103	6.10501e-99
CYP19A1	470.96	9.96439	0.474497	20.9999	6.5733e-98	3.39527e-94
GPR84	4875.59	6.83855	0.3259	20.9836	9.26579e-98	3.82881e-94
AP003086.1	140.864	8.13311	0.392195	20.7374	1.59257e-95	5.48403e-92
HP	11138.7	6.64721	0.3306	20.1065	6.47166e-90	1.91016e-86
C1QC	835.29	5.63681	0.291315	19.3495	2.05631e-83	5.31069e-80
ADAMTS2	660.995	7.41234	0.384717	19.267	1.01633e-82	2.09985e-79
ZDHHC19	5202.43	6.61513	0.343312	19.2686	9.86533e-83	2.09985e-79
ANKRD22	9116.03	5.03026	0.262429	19.1681	6.8422e-82	1.28515e-78
NLRC4	7823.8	3.37999	0.179867	18.7916	8.84116e-79	1.52223e-75
C1QB	1817.94	5.137	0.275298	18.6598	1.05146e-77	1.67109e-74
METTL7B	551.687	7.29681	0.393726	18.5327	1.12482e-76	1.66e-73
TNFAIP8L3	124.948	8.48542	0.458046	18.5253	1.29156e-76	1.77899e-73
PLBD1	28529	2.88046	0.155763	18.4926	2.36824e-76	3.05814e-73
TLR5	5717.31	3.08562	0.166987	18.4782	3.09293e-76	3.759e-73
SPATC1	830.746	6.01172	0.326049	18.4381	6.49851e-76	7.45921e-73
ANXA3	14553.3	4.05093	0.22017	18.3991	1.33503e-75	1.45174e-72
NECAB1	142.07	9.89022	0.538186	18.377	2.00876e-75	2.07515e-72
S100A12	55818.1	5.32194	0.289722	18.3691	2.32229e-75	2.2848e-72
DYSF	53034.7	3.10099	0.168848	18.3655	2.48084e-75	2.32985e-72
FCGR1A	13035.3	3.51665	0.19213	18.3035	7.75745e-75	6.96855e-72
PPARG	109.842	4.74358	0.260366	18.2189	3.65319e-74	3.14494e-71
S100A8	361551	3.88139	0.215822	17.9842	2.58908e-72	2.13972e-69
ADM	4401.64	3.05308	0.170041	17.955	4.38812e-72	3.48704e-69
AP3B2	632.676	6.51776	0.364017	17.9051	1.07565e-71	8.23113e-69
SLC1A3	804.723	5.66883	0.316873	17.8899	1.41292e-71	1.04258e-68
S100A9	562520	3.43789	0.192634	17.8467	3.06675e-71	2.1849e-68
SLC51A	900.016	6.52517	0.367051	17.7773	1.06012e-70	7.30102e-68
KREMEN1	9474.05	3.54156	0.200977	17.6217	1.67852e-69	1.11871e-66
EDNRB	30.9928	5.48219	0.311535	17.5974	2.58057e-69	1.66616e-66
ZNF438	2645.23	2.47455	0.142209	17.4008	8.13681e-68	5.09438e-65
OLAH	1334.84	7.9484	0.457307	17.3809	1.15161e-67	6.99804e-65
MGAM	64997.4	3.42561	0.198829	17.2289	1.6108e-66	9.50877e-64
CR1	44505.5	3.46357	0.201112	17.2221	1.81254e-66	1.04024e-63
GYG1	15377	3.95632	0.229955	17.2047	2.44781e-66	1.36687e-63
DRAM1	2855.21	2.52246	0.146673	17.1978	2.75839e-66	1.49977e-63
MMP8	42200.4	8.3145	0.484743	17.1524	6.03237e-66	3.19576e-63
LILRA5	20027.1	3.4713	0.202888	17.1095	1.2613e-65	6.51492e-63
SMPD5	272.929	6.37959	0.374267	17.0456	3.77042e-65	1.90002e-62
IL10RB-DT	191.896	3.18344	0.188125	16.922	3.09748e-64	1.52374e-61
SERPINA1	95672.1	2.44384	0.14459	16.9018	4.36496e-64	2.09731e-61
GNS	28437.8	2.23727	0.132514	16.8833	5.97273e-64	2.8046e-61
G0S2	608.852	5.06985	0.300913	16.8482	1.0808e-63	4.96233e-61
ITGAM	52137.8	2.67907	0.15921	16.8273	1.53943e-63	6.9144e-61
MYO10	809.749	4.22619	0.252096	16.7642	4.45902e-63	1.96017e-60
MAPK14	30235.6	2.56617	0.153655	16.7009	1.2912e-62	5.55782e-60
PCOLCE2	456.208	7.65677	0.459131	16.6767	1.9371e-62	8.16784e-60
GALNT14	995.201	4.21951	0.253197	16.6649	2.3589e-62	9.74743e-60
CD177P1	484.252	8.54628	0.515274	16.5859	8.81473e-62	3.571e-59
TDRD9	2885.56	4.37249	0.264012	16.5617	1.31755e-61	5.23499e-59
AC079209.1	99.158	3.589	0.217135	16.5289	2.27154e-61	8.85516e-59
GRB10	2770.86	3.85059	0.233389	16.4986	3.75334e-61	1.43607e-58
MMP9	41337.7	5.45301	0.332695	16.3904	2.23859e-60	8.40937e-58
ITGA7	2307.81	5.72227	0.349347	16.3799	2.66267e-60	9.82382e-58
SH3PXD2B	492.503	4.6144	0.283025	16.3038	9.26753e-60	3.35923e-57
ALPL	52146.6	3.79479	0.234522	16.1809	6.878e-59	2.45011e-56
PYGL	28395.1	2.64907	0.163799	16.1727	7.85603e-59	2.75108e-56
GAS7	21205.2	2.4091	0.14902	16.1663	8.72402e-59	3.00412e-56
AL445524.1	507.506	2.71844	0.168316	16.1508	1.12144e-58	3.79836e-56
DLC1	234.415	4.38356	0.271779	16.1291	1.59323e-58	5.30932e-56
BMX	2347.41	4.10887	0.254905	16.1192	1.86969e-58	6.1317e-56
SOCS3	12912.7	3.64083	0.226094	16.1031	2.42476e-58	7.82782e-56
FCER1G	41958	2.97767	0.185366	16.0637	4.58414e-58	1.45712e-55
SLC2A3	58713.5	3.06282	0.190761	16.0557	5.21123e-58	1.63135e-55
IRAK3	19085	3.1548	0.19668	16.0403	6.68681e-58	2.06203e-55
IFNGR2	13938.7	1.85684	0.115924	16.0177	9.61999e-58	2.92292e-55
ADAMTS3	155.532	9.03848	0.564397	16.0144	1.01367e-57	3.03528e-55
CLEC5A	2271.18	4.04189	0.252764	15.9908	1.4815e-57	4.37275e-55
FCAR	7357.6	3.3714	0.211935	15.9077	5.60407e-57	1.63078e-54
AC245884.2	174.341	3.00727	0.189705	15.8523	1.35477e-56	3.88763e-54
AC009229.4	81.6168	6.06123	0.382616	15.8416	1.60752e-56	4.54971e-54
LILRA6	15390.5	2.66235	0.168546	15.796	3.31442e-56	9.25396e-54
AC105118.1	59.8543	7.62671	0.484328	15.747	7.20312e-56	1.98432e-53
PFKFB3	20976.1	3.63992	0.231376	15.7316	9.18551e-56	2.49713e-53
LMNB1	10547.4	1.98451	0.126204	15.7246	1.02573e-55	2.75229e-53
KIF1B	7066.53	2.33832	0.149249	15.6672	2.53465e-55	6.71389e-53
VNN 1.00	13539.3	4.49665	0.287328	15.6499	3.3265e-55	8.69985e-53
SORT1	16922.7	3.14633	0.202317	15.5515	1.55361e-54	4.01239e-52
GRINA	20090.1	2.93841	0.189215	15.5294	2.19266e-54	5.59291e-52
CYSTM1	8345.53	4.23877	0.273217	15.5143	2.77586e-54	6.99414e-52
CNIH4	2667.78	1.84811	0.119397	15.4787	4.83499e-54	1.20356e-51
SYN2	76.1362	3.23771	0.209331	15.4669	5.80036e-54	1.42668e-51
SLC26A8	1238.34	2.37815	0.153819	15.4607	6.38859e-54	1.53482e-51
CUX1	4725.82	1.38238	0.089411	15.461	6.36346e-54	1.53482e-51
CARD6	3206.38	2.31085	0.149563	15.4507	7.46238e-54	1.75205e-51
PNPLA1	507.758	2.76189	0.178753	15.4509	7.43643e-54	1.75205e-51
FGF13	399.291	4.57169	0.296456	15.4211	1.18004e-53	2.70898e-51
SYNC	26.2474	4.37499	0.283693	15.4216	1.172e-53	2.70898e-51
TIMP2	11603.1	1.77804	0.115459	15.3997	1.64416e-53	3.73297e-51
MS4A4A	2235.33	4.73097	0.307228	15.3989	1.66478e-53	3.7387e-51
FKBP5	31635.8	3.00591	0.196098	15.3286	4.92775e-53	1.09476e-50
GSEC	1009.74	3.04143	0.199099	15.276	1.10546e-52	2.42977e-50
BST1	6368.25	2.22479	0.14574	15.2655	1.29923e-52	2.77171e-50
ACSL1	113895	2.80539	0.183774	15.2654	1.29947e-52	2.77171e-50
UPP1	6853.68	2.84214	0.186182	15.2654	1.30127e-52	2.77171e-50
PCSK9	299.361	10.1954	0.668427	15.2528	1.57757e-52	3.32594e-50
APLP2	31897.8	1.54425	0.101377	15.2327	2.14482e-52	4.47617e-50
PGD	43702	2.88356	0.189571	15.211	2.98951e-52	6.17662e-50
C1QA	2006.13	4.06707	0.267631	15.1966	3.72698e-52	7.62408e-50
VSIG4	1481.8	4.77657	0.314448	15.1903	4.09826e-52	8.30139e-50
B4GALT5	22133.8	2.50815	0.165288	15.1744	5.22444e-52	1.04798e-49
ETS2	8602.09	2.88521	0.190179	15.171	5.50348e-52	1.09334e-49
USB1	8998.16	2.08847	0.137705	15.1662	5.92199e-52	1.16528e-49
NAIP	4210.88	2.95443	0.195053	15.1468	7.94931e-52	1.54944e-49
CTSB	25950.3	1.85674	0.122876	15.1107	1.37742e-51	2.6597e-49
FPR2	25347.2	2.42963	0.16086	15.104	1.52436e-51	2.91618e-49
SEMA6B	578.92	5.49071	0.363753	15.0946	1.7567e-51	3.32983e-49
LTB4R	5999.45	2.17669	0.14441	15.073	2.43961e-51	4.58226e-49
LCP1	182580	1.63789	0.108843	15.0483	3.54437e-51	6.59731e-49
CLEC4D	5797.67	3.67501	0.245031	14.9982	7.54761e-51	1.39233e-48
MGAM2	1874.53	3.26423	0.217948	14.9771	1.03643e-50	1.89502e-48
SLA	31493.2	2.11152	0.141029	14.9722	1.11563e-50	2.02193e-48
CACNA1E	1675.53	3.02837	0.202633	14.9451	1.67719e-50	3.01325e-48
CKAP4	16903.8	3.32462	0.222586	14.9363	1.9122e-50	3.40587e-48
SAMSN1	11079.6	3.41365	0.22861	14.9322	2.03359e-50	3.5911e-48
NCSTN	8882.02	1.45075	0.0971724	14.9297	2.11221e-50	3.69833e-48
AQP9	66717.5	2.38081	0.159737	14.9045	3.08103e-50	5.34934e-48
LRG1	14172.4	3.28473	0.220431	14.9014	3.22857e-50	5.55878e-48
SLC22A4	2156.73	2.35948	0.158363	14.8992	3.3349e-50	5.69441e-48
TBC1D8	4432.94	2.72579	0.183074	14.889	3.8882e-50	6.58476e-48
IL17RA	35626.9	1.91807	0.128864	14.8844	4.15959e-50	6.9871e-48
NFATC2IP	1418.24	-0.949988	0.0639013	-14.8665	5.43889e-50	9.06234e-48
CA4	2477.72	4.08857	0.276224	14.8017	1.4291e-49	2.36214e-47
CTNNA1	5671.06	1.29401	0.0874804	14.792	1.64923e-49	2.70435e-47
KLHL2	6683.37	2.59212	0.175503	14.7696	2.30013e-49	3.74197e-47
SQOR	3804.28	2.07507	0.140532	14.7658	2.43483e-49	3.9088e-47
KLF14	56.1844	6.84441	0.463537	14.7656	2.44052e-49	3.9088e-47
HAUS4	1097.59	1.75002	0.118532	14.7641	2.49722e-49	3.96884e-47
IL1R2	54202.6	5.84311	0.395965	14.7566	2.78808e-49	4.39729e-47
PLSCR1	11538.2	2.38826	0.162028	14.7398	3.57969e-49	5.60302e-47
RAB32	2352.39	2.09334	0.142129	14.7284	4.23775e-49	6.58317e-47
ARG1	4478.41	4.81853	0.327434	14.716	5.08591e-49	7.84179e-47
MICU1	3416.77	1.40185	0.0954332	14.6893	7.54937e-49	1.15539e-46
RALGAPA2	8744.39	2.39064	0.162935	14.6724	9.68901e-49	1.47195e-46
DPRXP2	40.2977	2.97166	0.202787	14.6541	1.26864e-48	1.91323e-46
NDUFAF1	592.488	1.48706	0.10168	14.6249	1.94826e-48	2.91688e-46
FCGR1CP	1411.85	3.21239	0.219678	14.6232	1.99797e-48	2.9698e-46
NR2E1	25.7334	5.32844	0.364453	14.6204	2.08201e-48	3.07259e-46
DSE	2097.88	1.84123	0.12602	14.6106	2.40395e-48	3.52255e-46
IL18R1	12736.4	3.92919	0.269146	14.5987	2.86066e-48	4.16226e-46
MYD88	18944.3	1.55499	0.106688	14.575	4.04841e-48	5.84924e-46
SLC9A4	18.161	6.45568	0.443867	14.5442	6.35687e-48	9.12078e-46
H2BC5	915.332	2.82759	0.194619	14.5288	7.95535e-48	1.13356e-45
PSTPIP2	12572.2	2.61065	0.179693	14.5284	8.01076e-48	1.13363e-45
ALDH1A2	151.872	2.98347	0.205511	14.5173	9.41197e-48	1.32286e-45
PRKCD	16070.7	1.81073	0.124786	14.5106	1.03739e-47	1.44821e-45
FPR1	87265.3	2.33412	0.160956	14.5016	1.18328e-47	1.64079e-45
AC093673.1	507.982	2.17759	0.150226	14.4954	1.29603e-47	1.78516e-45
SLCO4A1	358.261	4.85511	0.334974	14.494	1.32191e-47	1.80874e-45
NAIPP3	129.79	3.09101	0.213592	14.4716	1.83152e-47	2.48954e-45
IL10	85.9782	4.27049	0.295218	14.4656	1.99976e-47	2.70047e-45
SIGLEC5	427.863	2.47346	0.171075	14.4583	2.22127e-47	2.98011e-45
CA12	51.3373	4.83993	0.334958	14.4493	2.53069e-47	3.37333e-45
F5	8112.13	2.80691	0.194331	14.444	2.73503e-47	3.62234e-45
FZD5	146.427	2.48683	0.172431	14.4222	3.7527e-47	4.9385e-45
KCTD21	1087.79	1.4011	0.0972177	14.412	4.34948e-47	5.68764e-45
SEC23B	2870.75	1.1525	0.0801196	14.3848	6.44567e-47	8.37573e-45
MAFA-AS1	24.765	7.56674	0.526146	14.3814	6.76666e-47	8.73787e-45
SELL	136112	1.91291	0.13306	14.3763	7.28483e-47	9.34856e-45
CD55	20173.9	2.8259	0.196652	14.3701	7.97586e-47	1.01722e-44
CEACAM1	19181	4.08334	0.28437	14.3592	9.32722e-47	1.18227e-44
SIPA1L2	3700.3	2.66594	0.185747	14.3526	1.02638e-46	1.29305e-44
SRGN	96647.2	1.90691	0.132914	14.3469	1.11363e-46	1.39446e-44
GBA	6038.12	2.2967	0.160208	14.3357	1.30868e-46	1.62883e-44
LTA4H	18602.1	1.89793	0.132568	14.3167	1.72151e-46	2.12983e-44
PLIN3	5679.3	1.9817	0.138428	14.3158	1.74437e-46	2.14526e-44
RAB20	1960.83	2.90658	0.203379	14.2915	2.47377e-46	3.02429e-44
BASP1-AS1	111.901	2.95874	0.207516	14.2579	4.00314e-46	4.86522e-44
FLVCR2	1967.7	2.48419	0.174516	14.2347	5.57801e-46	6.73961e-44
H2BC12	2490.31	2.12134	0.149189	14.2192	6.96886e-46	8.37114e-44
RAB10	6846.78	1.3109	0.0923868	14.1893	1.06747e-45	1.27486e-43
ADGRG3	24523.2	2.78546	0.196323	14.1882	1.08454e-45	1.28779e-43
BCL6	49768.6	2.45636	0.173437	14.1629	1.55506e-45	1.83594e-43
BCL2A1	10981.5	2.97584	0.210339	14.1478	1.92591e-45	2.26087e-43
RGL4	5046.75	3.70658	0.262198	14.1366	2.2603e-45	2.63842e-43
CLIC1	22568.4	1.47861	0.104843	14.103	3.6372e-45	4.2218e-43
PIK3AP1	25886.4	2.06271	0.146313	14.0979	3.91031e-45	4.51345e-43
VIM	61069.6	1.62833	0.11555	14.0919	4.25767e-45	4.88709e-43
SIRPA	27446	2.18312	0.154925	14.0915	4.28558e-45	4.89195e-43
HADHB	4234.13	0.924881	0.0656819	14.0812	4.95579e-45	5.62591e-43
IL18RAP	12223.7	3.00301	0.214147	14.0231	1.12571e-44	1.26832e-42
PFKFB2	12317.2	4.54277	0.323954	14.0229	1.12952e-44	1.26832e-42
IDH1	2775.63	1.49093	0.106395	14.0131	1.29597e-44	1.44735e-42
DDIAS	860.065	2.55838	0.182735	14.0004	1.54888e-44	1.7205e-42
WDFY3	10917.3	2.13675	0.152797	13.9843	1.94454e-44	2.14845e-42
SRPK1	7859.41	1.90341	0.136144	13.9809	2.04017e-44	2.24213e-42
EMILIN2	13359.6	2.4864	0.177975	13.9705	2.35851e-44	2.57827e-42
AC007950.1	56.1693	3.42484	0.245666	13.941	3.56773e-44	3.87963e-42
UBAP1	5935.83	1.62891	0.117015	13.9205	4.75262e-44	5.14104e-42
RALB	13739.1	1.87764	0.134893	13.9195	4.82434e-44	5.19144e-42
PIK3CD-AS1	147.284	2.36787	0.170196	13.9126	5.31182e-44	5.6864e-42
UBE2J1	10949.4	1.75619	0.126398	13.8941	6.87789e-44	7.32496e-42
HPN	88.1415	4.31728	0.310906	13.8861	7.689e-44	8.14679e-42
LIMK2	27115.1	2.25253	0.162221	13.8856	7.75021e-44	8.16975e-42
FCGR1B	3982.77	2.40673	0.173335	13.8849	7.82e-44	8.20147e-42
GCKR	38.3477	5.40278	0.389377	13.8755	8.92081e-44	9.30873e-42
AGFG1	7675.44	2.35458	0.169699	13.875	8.97792e-44	9.32124e-42
ACVR1B	2837.79	2.1544	0.155304	13.8721	9.35274e-44	9.66185e-42
RAB7A	15197.1	1.36768	0.0986022	13.8707	9.5299e-44	9.79588e-42
COPA	9306.62	0.976498	0.0704479	13.8613	1.08728e-43	1.11209e-41
SEMA4A	14983.3	2.2422	0.162008	13.84	1.46141e-43	1.4874e-41
FNBP4	1888.58	-1.08776	0.0786484	-13.8307	1.66487e-43	1.68617e-41
SIGLEC9	8024.79	2.35233	0.170177	13.8229	1.85565e-43	1.87022e-41
AC079760.2	59.3281	7.28522	0.52718	13.8192	1.95194e-43	1.95772e-41
AC245884.11	557.169	2.66616	0.193012	13.8134	2.11583e-43	2.11184e-41
ADAM9	2267.47	2.38726	0.1729	13.8072	2.3058e-43	2.29039e-41
CD63	14572.1	2.36248	0.171353	13.7872	3.04251e-43	3.00772e-41
PXK	3139.46	1.58607	0.115054	13.7855	3.11708e-43	3.06676e-41
TP53I3	723.017	2.80547	0.203728	13.7707	3.82528e-43	3.74569e-41
TNFAIP6	7195.11	3.29087	0.239064	13.7656	4.10287e-43	3.99855e-41
ST6GALNAC3	424.579	3.13821	0.228218	13.7509	5.02942e-43	4.87854e-41
TMEM92	131.016	4.36135	0.31744	13.7391	5.91775e-43	5.71339e-41
STK3	797.159	2.02657	0.147612	13.729	6.8044e-43	6.53887e-41
S100A11	35000.9	2.08535	0.152012	13.7183	7.89094e-43	7.54791e-41
TTC39B	420.802	-1.83479	0.133791	-13.7139	8.3813e-43	7.98e-41
AC009229.2	21.2003	5.80862	0.423663	13.7105	8.78879e-43	8.32959e-41
LINC01267	17.2163	4.54191	0.331415	13.7046	9.52699e-43	8.988e-41
HK3	38938.6	3.1433	0.229507	13.6959	1.07446e-42	1.00907e-40
LAMB3	184.722	3.97363	0.29068	13.6701	1.53194e-42	1.43219e-40
LINC02217	47.8741	3.18068	0.232683	13.6696	1.54237e-42	1.43544e-40
PIGL	132.287	-1.85635	0.135863	-13.6634	1.67908e-42	1.55567e-40
PSMC1	1942.83	0.917403	0.0671693	13.6581	1.80709e-42	1.6668e-40
SHROOM4	66.9017	2.84676	0.208475	13.6552	1.88069e-42	1.72697e-40
YWHAE	4982.83	0.892835	0.065573	13.6159	3.22222e-42	2.94576e-40
GADD45A	1712.52	3.59339	0.264081	13.6071	3.63265e-42	3.30635e-40
PGAM1	3923.45	1.33921	0.098455	13.6023	3.88292e-42	3.51864e-40
SPATA20P1	74.8489	4.80536	0.353321	13.6006	3.97412e-42	3.58556e-40
NDUFB3	1505.85	1.63623	0.120345	13.5962	4.21779e-42	3.78885e-40
PTTG1IP	7556.86	1.17768	0.086669	13.5882	4.70247e-42	4.20597e-40
NAIPP2	885.76	2.70896	0.199411	13.5848	4.92841e-42	4.38904e-40
HDAC4	4719.63	1.54061	0.11341	13.5844	4.95641e-42	4.39504e-40
TIMP1	5392.72	2.36004	0.17376	13.5822	5.10708e-42	4.50566e-40
DEPP1	149.93	5.35184	0.394041	13.5819	5.12478e-42	4.50566e-40
C3AR1	9175.11	3.56375	0.262482	13.5771	5.4725e-42	4.79099e-40
HRH2	13162.4	2.23357	0.16472	13.5598	6.93169e-42	6.04285e-40
NMNAT2	37.7167	3.78173	0.279216	13.5441	8.58657e-42	7.45408e-40
YIPF1	2151.5	1.48277	0.109549	13.5353	9.68176e-42	8.36966e-40
HMOX1	3838.24	2.23682	0.165304	13.5316	1.01831e-41	8.76637e-40
ANXA5	10618.7	1.41726	0.104774	13.5268	1.08608e-41	9.31103e-40
AC022400.1	21.8827	5.40799	0.40025	13.5115	1.33736e-41	1.14179e-39
BCAT1	762.215	2.88601	0.213644	13.5085	1.3932e-41	1.18346e-39
CAP1	52021.4	1.50893	0.111704	13.5083	1.39763e-41	1.18346e-39
NRDC	12182.6	1.13327	0.0839608	13.4976	1.61529e-41	1.36218e-39
FKBP9	282.123	2.04704	0.151703	13.4937	1.70239e-41	1.4298e-39
LPCAT3	2139.44	1.34316	0.0995533	13.4919	1.74566e-41	1.46021e-39
PLEKHO2	12596.5	1.46891	0.108977	13.479	2.07903e-41	1.73205e-39
PTPRJ	26501.4	1.55243	0.115205	13.4754	2.18332e-41	1.81163e-39
HSPA5	15181.3	1.44496	0.107318	13.4642	2.54044e-41	2.09952e-39
IFNGR1	16962	1.84101	0.137106	13.4277	4.16385e-41	3.42746e-39
PLXNC1	27258.3	1.83755	0.136855	13.427	4.2019e-41	3.44506e-39
MKNK1	7999.57	2.2076	0.164459	13.4234	4.41154e-41	3.60264e-39
APBB1IP	16600.1	1.46699	0.109301	13.4215	4.52204e-41	3.67834e-39
RNF144B	7091.99	2.27877	0.169889	13.4133	5.05211e-41	4.09339e-39
RAD23B	5285.34	1.33325	0.0994275	13.4093	5.33383e-41	4.30478e-39
ALOX5AP	25007.5	2.79714	0.208881	13.3911	6.81606e-41	5.47963e-39
RAB31	15560.5	1.90673	0.142506	13.38	7.91631e-41	6.33949e-39
HTATIP2	2576.9	1.4675	0.109741	13.3723	8.77414e-41	6.99932e-39
ANOS1	75.2281	4.17698	0.312659	13.3595	1.04231e-40	8.28273e-39
ZNF251	148.221	-1.26325	0.0946232	-13.3503	1.17991e-40	9.34024e-39
PAFAH2	587.404	-1.02189	0.0766249	-13.3362	1.42448e-40	1.12333e-38
AC087645.2	43.0225	3.10585	0.232948	13.3328	1.49203e-40	1.17213e-38
SMIM25	7832.97	2.15008	0.161277	13.3315	1.51729e-40	1.18745e-38
JAK3	25531.2	1.83716	0.137865	13.3258	1.63849e-40	1.27746e-38
AC061992.2	79.6191	3.2176	0.241481	13.3244	1.66881e-40	1.29622e-38
ATP6V1C1	6410.8	2.2305	0.167454	13.3201	1.76928e-40	1.36911e-38
VDR	1386.55	1.26883	0.0952819	13.3165	1.85496e-40	1.43005e-38
CEBPB	6837.35	2.3101	0.173587	13.308	2.07846e-40	1.5964e-38
TXN	4458.4	1.84038	0.13846	13.2918	2.58243e-40	1.97613e-38
NFE2	17647.8	2.11614	0.159305	13.2836	2.88312e-40	2.19809e-38
NMNAT1	562.768	1.14586	0.086294	13.2785	3.0837e-40	2.34237e-38
LRRC4	2479.06	1.90163	0.143308	13.2695	3.47725e-40	2.63163e-38
LRRN1	586.473	3.6447	0.274686	13.2686	3.52077e-40	2.65484e-38
MRVI1-AS1	203.196	3.97078	0.299276	13.2679	3.55208e-40	2.66871e-38
WDFY3-AS2	82.6151	2.17203	0.163715	13.2672	3.58714e-40	2.68529e-38
TGFA	2196.68	2.11312	0.159472	13.2508	4.46693e-40	3.33181e-38
PGK 1.00	25954.6	1.72435	0.130276	13.2361	5.43008e-40	4.03564e-38
MSRB2	911.874	1.82714	0.138099	13.2306	5.84067e-40	4.32524e-38
LILRB3	27309.2	2.45428	0.185512	13.2297	5.90887e-40	4.36011e-38
PLBD1-AS1	121.062	2.13794	0.161805	13.2131	7.37435e-40	5.42212e-38
CST7	16821.8	2.5917	0.196151	13.2128	7.40401e-40	5.42462e-38
HMGB2	11097.1	2.00562	0.151815	13.211	7.58272e-40	5.53592e-38
AF064858.1	281.986	5.31846	0.402786	13.2042	8.30142e-40	6.03929e-38
TLR8	19655.6	2.14886	0.16276	13.2026	8.47393e-40	6.14315e-38
DDAH2	3101.82	2.4518	0.185796	13.1962	9.22513e-40	6.66435e-38
AMPH	54.0836	5.29658	0.401397	13.1954	9.33081e-40	6.71721e-38
RTN4	10596.7	1.60805	0.121998	13.181	1.12861e-39	8.09658e-38
ADGRG2	7.71325	5.95407	0.452747	13.151	1.67974e-39	1.20087e-37
AC139495.2	3135.95	3.02821	0.230513	13.1368	2.02558e-39	1.44312e-37
LINC00513	23.2664	3.87007	0.294814	13.1272	2.301e-39	1.63371e-37
VNN 2.00	70325.3	2.43714	0.185935	13.1075	2.98288e-39	2.11059e-37
CHP1	4659.69	1.42807	0.108963	13.106	3.0409e-39	2.1443e-37
IL11RA	316.528	-1.97295	0.150562	-13.1039	3.12644e-39	2.19712e-37
CYP1B1-AS1	186.575	2.70281	0.206322	13.1	3.29412e-39	2.30711e-37
CXCL16	4511.46	2.31846	0.177067	13.0937	3.57607e-39	2.49612e-37
NECTIN2	1257.76	3.16759	0.241993	13.0896	3.7767e-39	2.62729e-37
RAB13	78.1854	2.6293	0.200936	13.0853	3.99694e-39	2.77117e-37
COLGALT1	6737.11	1.94892	0.148972	13.0824	4.14895e-39	2.86694e-37
SLC36A1	3107.32	2.03095	0.155357	13.0728	4.7084e-39	3.24267e-37
DOK3	15906	1.87009	0.143054	13.0726	4.72542e-39	3.24358e-37
GPR107	3476.34	0.887606	0.0679179	13.0688	4.96395e-39	3.39603e-37
STAU1	3197.95	0.792849	0.0606843	13.0651	5.20848e-39	3.55156e-37
CD53	49428.9	1.53487	0.117571	13.0549	5.96134e-39	4.05155e-37
C19orf38	5806.37	2.16714	0.166159	13.0425	7.01081e-39	4.74919e-37
RTN3	18996.7	1.80303	0.138272	13.0397	7.27375e-39	4.91121e-37
SEPTIN7P2	189.824	-1.23261	0.094555	-13.0359	7.64208e-39	5.1431e-37
MANSC1	3177.79	2.56523	0.196956	13.0244	8.89198e-39	5.96485e-37
TIMP4	16.1175	7.08465	0.544222	13.0179	9.67682e-39	6.47032e-37
C5AR1	22839.3	1.74247	0.134031	13.0005	1.2151e-38	8.09845e-37
ATP9A	2550.91	3.79178	0.291759	12.9963	1.28412e-38	8.53091e-37
AL391832.3	71.2379	1.94213	0.149555	12.9861	1.46757e-38	9.71842e-37
GAPDH	63581.6	1.8164	0.139992	12.975	1.696e-38	1.11952e-36
ARF4	2791.42	1.0213	0.0787198	12.9739	1.72034e-38	1.13197e-36
BASP1	20197.1	2.50431	0.193061	12.9716	1.77348e-38	1.16324e-36
KL	349.714	3.74762	0.288918	12.9712	1.78168e-38	1.16491e-36
AGTRAP	8560.81	1.94697	0.150121	12.9693	1.82623e-38	1.19028e-36
KCTD7	562.182	-1.26598	0.0976718	-12.9615	2.02142e-38	1.31335e-36
PPP1R3D	2571.83	1.88959	0.145843	12.9564	2.16233e-38	1.4005e-36
CORO1C	4935.82	0.958652	0.0740641	12.9436	2.55531e-38	1.64985e-36
MCTP2	10211.2	2.07014	0.159956	12.9419	2.61031e-38	1.68011e-36
CAMKK2	7927.76	1.62488	0.125558	12.9413	2.63255e-38	1.68917e-36
ECHDC3	384.881	3.18952	0.246639	12.9319	2.97255e-38	1.90142e-36
H2AC13	57.7238	2.95502	0.228677	12.9222	3.37272e-38	2.15073e-36
CD44	54333.2	2.0738	0.160586	12.914	3.75482e-38	2.38703e-36
PLP2	10546.6	2.11345	0.163826	12.9006	4.46693e-38	2.83102e-36
STOM	29145	3.06783	0.237831	12.8992	4.54845e-38	2.87387e-36
STYXL1	812.023	1.19333	0.0925144	12.8989	4.56807e-38	2.87747e-36
SH3GLB1	13041.8	1.70217	0.131974	12.8977	4.63479e-38	2.91062e-36
PPP1R3B	9767.11	1.86868	0.144927	12.8939	4.8722e-38	3.05044e-36
FOSL2	13332.8	1.55374	0.120589	12.8846	5.49878e-38	3.43234e-36
OS9	18642	1.31389	0.101999	12.8814	5.72636e-38	3.55292e-36
PELO	808.176	1.28956	0.100109	12.8815	5.72015e-38	3.55292e-36
AKIRIN2	3208.03	1.20525	0.0935927	12.8776	6.01755e-38	3.72241e-36
TLR4	25353.8	2.03386	0.158093	12.865	7.08465e-38	4.35781e-36
GLT1D1	8734.08	1.96682	0.152881	12.865	7.0869e-38	4.35781e-36
TMEM161B-AS1	112.83	-1.5595	0.121269	-12.8598	7.57565e-38	4.64453e-36
AC245884.12	142.911	2.82412	0.219918	12.8417	9.57789e-38	5.8547e-36
FLOT1	16608	2.23442	0.174035	12.8389	9.92797e-38	6.05079e-36
APMAP	17610.9	2.06907	0.161194	12.8358	1.03279e-37	6.27602e-36
SLC49A4	688.088	1.75117	0.136541	12.8252	1.18422e-37	7.17513e-36
AL049634.1	127.324	1.72695	0.134666	12.824	1.20391e-37	7.27311e-36
AC008957.3	31.4021	5.68549	0.443476	12.8203	1.26228e-37	7.60349e-36
CTSZ	12626.5	1.16045	0.0905822	12.811	1.42261e-37	8.54437e-36
KIAA0930	7938.83	1.63884	0.127946	12.8089	1.46269e-37	8.75958e-36
CLTC	14909.5	1.24375	0.0971678	12.8001	1.63804e-37	9.76988e-36
FAM114A1	121.862	1.28662	0.100518	12.7999	1.64084e-37	9.76988e-36
AC009303.4	168.761	3.08494	0.24116	12.7921	1.81482e-37	1.07747e-35
AC021594.2	10.3678	6.00656	0.469754	12.7866	1.94769e-37	1.15304e-35
DHRS9	5720.8	3.16962	0.247914	12.7852	1.98423e-37	1.17132e-35
NUMB	14699.7	1.44081	0.112697	12.7848	1.99446e-37	1.174e-35
TLR2	29111.3	2.00297	0.156749	12.7781	2.17228e-37	1.27504e-35
PEAK3	1566.05	2.24032	0.175499	12.7654	2.55689e-37	1.49654e-35
PLAC8	17733.3	2.73577	0.214322	12.7648	2.57953e-37	1.50129e-35
OPLAH	1297.48	3.65986	0.286716	12.7648	2.57941e-37	1.50129e-35
RAC1	6424.39	0.966742	0.0757549	12.7614	2.6918e-37	1.56223e-35
SNX27	6239.52	1.19494	0.0936404	12.761	2.7082e-37	1.56735e-35
AL139424.2	82.3181	2.41151	0.189187	12.7467	3.25369e-37	1.87778e-35
LINC01093	298.579	4.65445	0.365694	12.7277	4.14804e-37	2.38726e-35
MIR3945HG	301.159	2.71582	0.213515	12.7196	4.60222e-37	2.64129e-35
AL031777.2	205.645	2.56155	0.201428	12.7169	4.76227e-37	2.72558e-35
OSM	621.565	2.54435	0.200185	12.71	5.20528e-37	2.97089e-35
FLOT2	33198.9	2.07296	0.163281	12.6957	6.24988e-37	3.55727e-35
LILRB2	20922.6	1.66723	0.131371	12.691	6.63591e-37	3.76661e-35
ZCCHC14	338.769	-0.984521	0.0775843	-12.6897	6.74478e-37	3.81792e-35
C1orf162	7643.52	1.80086	0.141957	12.686	7.07472e-37	3.99374e-35
SERPINB1	37356.2	2.70064	0.212952	12.6819	7.44635e-37	4.19207e-35
PCSK7	2479.17	-0.978244	0.0771591	-12.6783	7.80219e-37	4.38047e-35
SHOX2	50.2957	4.72991	0.373135	12.6761	8.01919e-37	4.4901e-35
AC104411.2	37.2356	2.59253	0.204548	12.6744	8.19488e-37	4.57606e-35
COPB2	5519.6	0.878725	0.0693424	12.6723	8.42565e-37	4.69225e-35
ZFP36	15478.6	1.65922	0.131023	12.6636	9.40848e-37	5.2255e-35
MORN3	50.7166	-2.38876	0.188643	-12.6628	9.49887e-37	5.26156e-35
ITPRIP	6363.04	1.36584	0.107911	12.6572	1.021e-36	5.64034e-35
AP003086.2	9.44187	6.10431	0.482612	12.6485	1.14054e-36	6.2839e-35
C3orf86	742.673	2.76953	0.218971	12.6479	1.14867e-36	6.31188e-35
DUSP1	12938.7	2.0665	0.163498	12.6393	1.2824e-36	7.02805e-35
GOLGA2P5	164.334	-2.03497	0.161023	-12.6377	1.30745e-36	7.14637e-35
TMEM116	191.203	-1.15945	0.0917491	-12.6372	1.31621e-36	7.17526e-35
GPR141	1394.41	2.2754	0.180101	12.634	1.37177e-36	7.45846e-35
NFIL3	4565.97	1.89103	0.149687	12.6333	1.38419e-36	7.46703e-35
STAT3	18364.8	1.15903	0.0917433	12.6334	1.38197e-36	7.46703e-35
MAFG	2348.99	2.32103	0.183721	12.6335	1.38042e-36	7.46703e-35
GRB2	20489.9	1.18073	0.0934916	12.6292	1.4567e-36	7.83773e-35
TMCO3	2260.61	1.97128	0.156154	12.6239	1.55863e-36	8.36435e-35
AP001434.1	35.2506	4.84055	0.383492	12.6223	1.59118e-36	8.51695e-35
FAM151B	260.512	2.22097	0.175967	12.6215	1.60676e-36	8.57812e-35
NAMPT	132527	2.11659	0.167716	12.6201	1.63699e-36	8.71696e-35
AL139384.1	199.355	1.50096	0.118993	12.6138	1.77224e-36	9.41291e-35
SCPEP1	10197.4	2.10651	0.16722	12.5973	2.18597e-36	1.15806e-34
PTGR1	58.221	3.52217	0.279724	12.5916	2.34886e-36	1.24117e-34
CTSL	2066.66	2.81107	0.223325	12.5873	2.47896e-36	1.30658e-34
OSCAR	7409.61	2.2924	0.182211	12.5811	2.68387e-36	1.41098e-34
IL4R	18724.2	1.90958	0.151859	12.5747	2.9101e-36	1.52603e-34
MCTP1	2680.98	1.93359	0.153798	12.5723	2.99933e-36	1.56884e-34
CD163	18023.3	3.77262	0.300231	12.5657	3.25952e-36	1.70063e-34
AC005392.2	1313.98	3.76794	0.300091	12.556	3.68541e-36	1.91799e-34
ARL 11.00	1977.9	1.59332	0.126973	12.5485	4.0523e-36	2.10363e-34
ICAM1	6956.56	2.28662	0.182226	12.5482	4.06406e-36	2.10445e-34
HCK	31002.3	1.97343	0.157291	12.5463	4.16306e-36	2.15032e-34
H2BC21	3880.1	1.98762	0.158434	12.5454	4.214e-36	2.17121e-34
SAMD15	21.7604	2.40102	0.19144	12.5419	4.40332e-36	2.26311e-34
AL359532.1	92.5883	1.95962	0.156377	12.5314	5.02854e-36	2.57803e-34
ANO10	1548.34	2.14138	0.170892	12.5306	5.07777e-36	2.59683e-34
ZBTB40	1385.54	-0.87934	0.0702725	-12.5133	6.31509e-36	3.22163e-34
NEU1	2251.6	1.24655	0.09963	12.5118	6.43448e-36	3.27445e-34
HK2	5341.91	1.55157	0.124025	12.5101	6.57676e-36	3.33863e-34
AC124248.1	61.4544	2.47683	0.197991	12.5098	6.5958e-36	3.34009e-34
NKD1	22.6554	-2.79638	0.223608	-12.5057	6.94648e-36	3.50907e-34
GIPR	74.0814	-2.70162	0.216116	-12.5008	7.38913e-36	3.72358e-34
OAT	2325.84	1.73181	0.138554	12.4992	7.54492e-36	3.79284e-34
LRRC59	1889.17	0.736286	0.0589459	12.4909	8.37146e-36	4.19812e-34
OSTF1	6642.66	1.20969	0.0969237	12.4808	9.50259e-36	4.75383e-34
SIL1	961.235	1.86747	0.149638	12.4799	9.61165e-36	4.79677e-34
AC080023.1	52.7057	2.17426	0.174391	12.4678	1.11935e-35	5.57276e-34
TNPO3	4253.67	1.11839	0.0897497	12.4612	1.21487e-35	6.03377e-34
ST3GAL2	5226.02	1.74835	0.140397	12.4529	1.34805e-35	6.67917e-34
NBPF11	273.466	-1.15132	0.0924771	-12.4498	1.40173e-35	6.92849e-34
SLCO2B1	51.7877	5.29229	0.425142	12.4483	1.4288e-35	7.04547e-34
MSN	66952.2	0.837743	0.0673171	12.4447	1.49383e-35	7.34858e-34
NCKAP1L	15709.3	0.900621	0.0724022	12.4391	1.60244e-35	7.86412e-34
TRPM2	2099.33	2.40126	0.193183	12.43	1.79663e-35	8.79625e-34
CARD16	5177.24	1.75953	0.141703	12.4171	2.11099e-35	1.03109e-33
SDHB	1816.79	0.834907	0.0672624	12.4127	2.23059e-35	1.08694e-33
ZBTB25	510.525	-1.64975	0.132923	-12.4113	2.26841e-35	1.10277e-33
RBM47	7828.62	1.77053	0.142675	12.4095	2.32117e-35	1.12577e-33
LAMP1	10611.8	1.28399	0.103501	12.4056	2.43664e-35	1.179e-33
CLU	10511.3	2.1976	0.177154	12.4051	2.4534e-35	1.18434e-33
CTSD	11159.5	2.2945	0.185177	12.3909	2.92771e-35	1.41001e-33
CLEC4E	12126.5	2.44482	0.197311	12.3907	2.93458e-35	1.41003e-33
C1RL	5703.36	1.61272	0.130204	12.3861	3.10643e-35	1.48914e-33
PRCP	7403.47	1.54143	0.12446	12.3849	3.15291e-35	1.50792e-33
ZNF26	295.686	-1.25857	0.101674	-12.3785	3.41526e-35	1.62962e-33
VAPA	5731.24	1.39786	0.112993	12.3712	3.74055e-35	1.78072e-33
MAP2K6	4072.77	2.48954	0.201378	12.3625	4.17016e-35	1.98068e-33
MCMBP	4594.5	0.914784	0.0740046	12.3612	4.23873e-35	2.00863e-33
PARP15	1017.66	-2.18359	0.176764	-12.3532	4.68293e-35	2.21405e-33
AL021368.2	34.9325	-2.21013	0.179008	-12.3466	5.08403e-35	2.3982e-33
NQO2	4189.09	2.06305	0.167216	12.3377	5.67742e-35	2.67201e-33
VASP	22736.6	1.6194	0.131316	12.3321	6.08409e-35	2.8569e-33
RRAGD	1377.86	1.59347	0.129222	12.3312	6.14949e-35	2.88106e-33
POMP	2192.71	1.27138	0.103111	12.3302	6.23158e-35	2.91291e-33
KCNMA1	414.602	5.39334	0.437434	12.3295	6.28424e-35	2.9309e-33
CCDC71L	1476.67	1.57366	0.127656	12.3273	6.45554e-35	3.00401e-33
UPF3A	649.752	-1.04982	0.0851996	-12.3219	6.90742e-35	3.20706e-33
CTSA	15468.7	1.47723	0.119972	12.3132	7.69582e-35	3.5651e-33
ETF1	3465.31	0.94282	0.076613	12.3063	8.38086e-35	3.86511e-33
C1orf43	3842.89	0.654354	0.0531724	12.3063	8.3804e-35	3.86511e-33
UBE2R2	6850.74	1.20494	0.0980379	12.2906	1.01763e-34	4.68269e-33
GPAT3	2863.65	2.09652	0.170615	12.2881	1.04988e-34	4.82037e-33
SF3B6	1482.23	0.892963	0.0726829	12.2857	1.08043e-34	4.9496e-33
KLHL3	100.744	-2.29476	0.18683	-12.2827	1.12242e-34	5.1306e-33
MED8	998.982	0.63367	0.051637	12.2716	1.28648e-34	5.86754e-33
METTL9	11269.3	2.33968	0.190681	12.2702	1.30984e-34	5.96092e-33
KCNE1	1362.56	3.06598	0.249969	12.2654	1.3884e-34	6.30455e-33
MAML3	1567.74	1.57872	0.128734	12.2635	1.42225e-34	6.44409e-33
P4HA2	67.3028	2.44678	0.199648	12.2555	1.56961e-34	7.09623e-33
GOLGA8B	638.549	-2.15224	0.175634	-12.2541	1.5965e-34	7.20202e-33
PLA2G4A	431.701	1.35822	0.110859	12.2518	1.64234e-34	7.39266e-33
FBXL5	17950.6	1.36966	0.11186	12.2444	1.80054e-34	8.08716e-33
MAFB	2518.27	1.73696	0.141947	12.2366	1.98085e-34	8.87774e-33
EXT1	1104.18	1.9492	0.159307	12.2355	2.00889e-34	8.9839e-33
LDHA	19691.3	2.37695	0.194304	12.2331	2.06847e-34	9.23037e-33
NRADDP	185.429	2.55639	0.208999	12.2316	2.10754e-34	9.38447e-33
CNPY2	48.5304	-1.28245	0.104851	-12.2312	2.11908e-34	9.41556e-33
PLAUR	4588.18	1.84733	0.151066	12.2286	2.18592e-34	9.6917e-33
PCMT1	3811.93	1.51519	0.123921	12.2271	2.22769e-34	9.85574e-33
AL512770.1	58.8263	3.75686	0.30737	12.2226	2.35438e-34	1.0394e-32
CAPZA1	19128.5	1.21483	0.0994001	12.2216	2.38233e-34	1.04949e-32
MARCO	1294.98	3.49694	0.286182	12.2193	2.45256e-34	1.07814e-32
PHTF1	1534.6	1.51934	0.124354	12.2179	2.49467e-34	1.09432e-32
STXBP2	11872.9	2.52248	0.206472	12.217	2.52071e-34	1.1034e-32
ENO1	24949	1.33164	0.109101	12.2055	2.90543e-34	1.26911e-32
AC009229.1	11.336	6.55286	0.53706	12.2014	3.05673e-34	1.33238e-32
RHOA	29439.3	1.15523	0.094682	12.2011	3.06598e-34	1.3336e-32
NANS	897.457	1.33947	0.109833	12.1955	3.283e-34	1.425e-32
AZIN2	28.1163	-2.42803	0.19911	-12.1944	3.32834e-34	1.44165e-32
ZNF345	136.694	-1.3024	0.106866	-12.1872	3.63837e-34	1.57264e-32
ELL2	1640.61	1.93504	0.158845	12.182	3.87802e-34	1.66925e-32
COPG1	4226.82	0.678772	0.0557189	12.1821	3.87218e-34	1.66925e-32
QSOX1	8149.4	2.5344	0.20822	12.1717	4.39829e-34	1.88925e-32
LYN	35311.3	1.45323	0.119433	12.1677	4.62127e-34	1.98091e-32
PRR13	4547.54	1.27016	0.104393	12.1671	4.65068e-34	1.98939e-32
CT75	27.5325	4.54027	0.373334	12.1614	4.98885e-34	2.12964e-32
SDR42E1P5	34.1911	4.30018	0.353777	12.1551	5.39071e-34	2.29644e-32
LAT2	11431.4	1.48474	0.122151	12.1549	5.40291e-34	2.29691e-32
AC025181.1	23.9684	5.62264	0.462816	12.1488	5.8244e-34	2.47101e-32
AOAH-IT1	81.1938	2.49765	0.205601	12.148	5.87844e-34	2.48882e-32
CCNA1	350.753	4.2051	0.346378	12.1402	6.46656e-34	2.73222e-32
RAB1A	5055.11	1.30935	0.107858	12.1396	6.51784e-34	2.74827e-32
SNX3	9011.05	2.03693	0.167797	12.1392	6.54412e-34	2.75373e-32
HGF	3356.26	3.98596	0.328374	12.1385	6.60625e-34	2.77422e-32
ECE1	19772.7	1.9164	0.157931	12.1344	6.93928e-34	2.90816e-32
EXOC6	2605.79	1.95119	0.160848	12.1307	7.26476e-34	3.03841e-32
ENTPD7	1959.66	3.50718	0.289184	12.1279	7.51969e-34	3.13867e-32
TTN	172.059	-1.8986	0.156568	-12.1264	7.65403e-34	3.18831e-32
CLEC2D	1614.43	-1.66478	0.137334	-12.1221	8.06625e-34	3.35325e-32
MERTK	1205.8	3.6466	0.300849	12.121	8.17432e-34	3.39136e-32
TMEM59	7775.74	1.01355	0.083661	12.1149	8.8061e-34	3.64615e-32
H2BC6	123.003	2.21509	0.182913	12.1101	9.34171e-34	3.86018e-32
N6AMT1	90.8553	-1.46033	0.120601	-12.1088	9.48209e-34	3.91037e-32
SYK	13219.2	1.2171	0.100557	12.1036	1.01135e-33	4.16245e-32
SMAD1	326.874	2.21693	0.183228	12.0993	1.06527e-33	4.37566e-32
PHF21A	8053.95	1.40826	0.116431	12.0952	1.11939e-33	4.58883e-32
TPST2	4237.14	1.45029	0.119933	12.0925	1.15699e-33	4.73357e-32
KMT5A	1053.48	1.25263	0.103639	12.0864	1.24576e-33	5.0867e-32
KCNE3	5211.07	1.26153	0.104406	12.0829	1.30072e-33	5.30065e-32
RRN3P1	206.3	-1.94692	0.161137	-12.0824	1.30867e-33	5.32255e-32
MSTO2P	58.6157	-2.07391	0.171656	-12.0818	1.31861e-33	5.35242e-32
AC020703.1	54.3347	2.551	0.211215	12.0778	1.38447e-33	5.60874e-32
RILPL2	5515.41	1.52877	0.126591	12.0764	1.40781e-33	5.69214e-32
SIRPD	92.3951	1.77909	0.14733	12.0755	1.42218e-33	5.72781e-32
C1orf226	73.7396	3.43339	0.284322	12.0757	1.41951e-33	5.72781e-32
QPCT	5761.14	1.87097	0.154947	12.0749	1.43421e-33	5.76504e-32
ECHDC2	513.803	-1.73795	0.143934	-12.0746	1.43834e-33	5.77038e-32
WASF1	159.412	1.81282	0.150164	12.0723	1.47958e-33	5.92432e-32
COX6B2	39.5336	3.97437	0.329317	12.0686	1.54833e-33	6.18762e-32
TCN2	2742.03	2.69798	0.223588	12.0667	1.58281e-33	6.31321e-32
BX640514.2	180.761	3.12708	0.259274	12.0609	1.69876e-33	6.76265e-32
AC007182.1	10.3701	5.12635	0.425065	12.0601	1.715e-33	6.81416e-32
MMADHC	4205.15	1.55361	0.128961	12.0471	2.00818e-33	7.96372e-32
LRRFIP2	2572.02	1.34631	0.111791	12.043	2.11065e-33	8.35403e-32
SDHAP3	110.755	-1.64227	0.136383	-12.0416	2.14771e-33	8.48448e-32
VAV1	8587.68	1.32978	0.110451	12.0395	2.2022e-33	8.68316e-32
MRNIP	366.57	-1.91064	0.15871	-12.0385	2.22911e-33	8.77249e-32
AP000331.1	16.0491	4.05987	0.33767	12.0232	2.68471e-33	1.05454e-31
NCF2	43887.5	1.31566	0.109446	12.0211	2.75397e-33	1.07969e-31
LCN2	15595.2	5.49492	0.45713	12.0205	2.77429e-33	1.0856e-31
GLUL	27832.4	1.32137	0.109998	12.0127	3.04816e-33	1.19051e-31
ATP6V0A1	3103.23	1.13469	0.0945021	12.0071	3.26234e-33	1.27176e-31
SULT1B1	10893.7	2.3137	0.192715	12.0058	3.31215e-33	1.28874e-31
FGD4	3292.89	1.8864	0.157127	12.0055	3.32317e-33	1.2906e-31
MYBL1	489.311	-2.81935	0.235084	-11.993	3.86753e-33	1.49919e-31
NOP10	3417.46	1.37438	0.114614	11.9913	3.94619e-33	1.52682e-31
ZNF337	428.309	-1.25468	0.104688	-11.985	4.25776e-33	1.64429e-31
TMEM127	9140.4	1.07348	0.0895794	11.9836	4.33086e-33	1.6694e-31
LAPTM4A	4383.54	1.09783	0.0916145	11.9832	4.3539e-33	1.67516e-31
TMBIM6	29415.3	0.80927	0.067535	11.983	4.36385e-33	1.67586e-31
P2RY1	302.405	2.30942	0.19287	11.974	4.86498e-33	1.86485e-31
GRAMD1A	9337.15	2.23546	0.186735	11.9713	5.02579e-33	1.92292e-31
GALNT2	5887.63	2.43858	0.203778	11.9668	5.3016e-33	2.0247e-31
FLT3LG	36.0083	-2.1308	0.178063	-11.9665	5.32027e-33	2.02808e-31
OTUD3	215.547	-1.29974	0.108666	-11.9609	5.69671e-33	2.16758e-31
KIF3C	642.9	2.01135	0.168189	11.9589	5.83455e-33	2.21595e-31
MPP1	8533.62	1.59406	0.133334	11.9554	6.0856e-33	2.30706e-31
DOCK2	13046.9	0.574999	0.0481266	11.9476	6.67881e-33	2.52731e-31
AC018755.5	76.2996	2.37617	0.198904	11.9463	6.78524e-33	2.56288e-31
SVIL	6710.85	1.47176	0.123217	11.9445	6.93336e-33	2.61405e-31
PPP1R10	3830.45	0.913041	0.076463	11.9409	7.24003e-33	2.7247e-31
LAT	43.6072	-2.27386	0.190441	-11.94	7.32385e-33	2.75124e-31
LIPC-AS1	16.8077	3.87496	0.324579	11.9384	7.46447e-33	2.79897e-31
TCF7L2	1614.89	1.62859	0.13643	11.9372	7.57616e-33	2.83571e-31
S100A6	24022.1	1.75229	0.146805	11.9362	7.66914e-33	2.86015e-31
CSF2RA	4614.51	1.56217	0.130876	11.9363	7.65819e-33	2.86015e-31
CPD	21151.6	1.85049	0.15504	11.9356	7.72025e-33	2.87402e-31
DNAJC3	5475.88	1.34631	0.112803	11.9351	7.76716e-33	2.88628e-31
AC083855.2	52.84	2.19902	0.184269	11.9337	7.89497e-33	2.92851e-31
CYP1B1	15992	3.30592	0.277053	11.9325	8.01625e-33	2.96817e-31
PHC2	15686.2	1.859	0.155984	11.9179	9.55128e-33	3.53021e-31
HCG18	502.78	-1.11433	0.0935335	-11.9137	1.00418e-32	3.70488e-31
ADAM17	3530.87	1.21641	0.102192	11.9031	1.13992e-32	4.19818e-31
EMC7	1387.26	0.89379	0.0751141	11.8991	1.19644e-32	4.3985e-31
AL035661.1	387.363	3.09995	0.26056	11.8973	1.22268e-32	4.487e-31
ATP11A	7994.33	1.58447	0.133192	11.8961	1.2396e-32	4.54102e-31
HSPA1A	7992.71	3.05374	0.256723	11.8951	1.25498e-32	4.58923e-31
AL031123.2	119.609	2.4124	0.202809	11.895	1.25723e-32	4.58932e-31
POR	6377.41	2.43599	0.204829	11.8928	1.2895e-32	4.69128e-31
PSMD4	4881.78	1.0253	0.0862117	11.8928	1.2897e-32	4.69128e-31
GBGT1	519.982	1.81184	0.152376	11.8905	1.32549e-32	4.813e-31
CD59	5473.38	2.28435	0.192177	11.8867	1.38826e-32	5.03206e-31
MEGF9	21824.7	1.52424	0.128236	11.8862	1.39612e-32	5.05171e-31
ACTB	371853	1.51557	0.127551	11.882	1.46739e-32	5.29608e-31
GLA	1231.38	1.2822	0.107912	11.882	1.46878e-32	5.29608e-31
PGM2	2602.03	1.58536	0.133444	11.8803	1.498e-32	5.39202e-31
GLRX	7186.02	1.34492	0.113238	11.877	1.55868e-32	5.60066e-31
ANP32A	9817.9	0.982985	0.0827754	11.8753	1.59007e-32	5.70356e-31
SPTLC2	11360.7	1.50968	0.127204	11.8682	1.73253e-32	6.20378e-31
RABL2A	178.157	-1.10565	0.0932256	-11.8599	1.91135e-32	6.83227e-31
ALOX5	32403.2	2.144	0.18083	11.8564	1.99296e-32	7.11168e-31
FGR	63174.6	1.97955	0.167046	11.8503	2.14389e-32	7.62781e-31
ZNF10	81.7028	-1.49108	0.125826	-11.8503	2.14499e-32	7.62781e-31
NAA40	505.661	-1.21383	0.10251	-11.8411	2.39198e-32	8.49154e-31
PLB1	2409.8	2.82762	0.238874	11.8373	2.50433e-32	8.87512e-31
LAPTM5	73986.2	1.15402	0.0975262	11.8329	2.63952e-32	9.3382e-31
PSEN1	7367.69	1.1295	0.095474	11.8304	2.71744e-32	9.59746e-31
AC007485.2	65.0147	-1.42258	0.120354	-11.8199	3.07915e-32	1.08564e-30
FNDC3B	7037.06	1.75336	0.148365	11.8178	3.15671e-32	1.11109e-30
PGS1	8784.46	1.97015	0.166763	11.8141	3.30163e-32	1.16012e-30
ITGB2	105546	1.6679	0.141233	11.8096	3.48226e-32	1.22151e-30
AL354877.1	126.024	2.6956	0.228675	11.7879	4.5053e-32	1.57769e-30
ARPC3	11967.7	1.25296	0.106297	11.7874	4.53246e-32	1.58452e-30
C15orf40	399.615	-0.540779	0.0458904	-11.7842	4.71073e-32	1.64406e-30
MACROH2A1	9349.38	1.05771	0.0897832	11.7808	4.90536e-32	1.7091e-30
MYOSLID	43.6417	3.5284	0.299526	11.78	4.9512e-32	1.72217e-30
GNAI3	7311.24	1.25855	0.106898	11.7733	5.36011e-32	1.86126e-30
CD82	11426.1	2.36696	0.201108	11.7696	5.5997e-32	1.9412e-30
ZNF599	42.3417	-1.75403	0.149054	-11.7678	5.72091e-32	1.97989e-30
FCGR2A	43792.5	1.70105	0.144579	11.7655	5.8796e-32	2.03141e-30
DACH1	828.643	3.246	0.275924	11.7641	5.97631e-32	2.06138e-30
TPP1	14530.2	1.01912	0.0866309	11.7639	5.98704e-32	2.06164e-30
TRIB1	3213.91	2.11369	0.179776	11.7573	6.47556e-32	2.22615e-30
TPD52L2	6121.81	1.10126	0.0936867	11.7547	6.67778e-32	2.29185e-30
RRBP1	4509.14	1.23064	0.104702	11.7538	6.75218e-32	2.31355e-30
SDCBP	41881.1	1.68629	0.143487	11.7523	6.87428e-32	2.35148e-30
CCM2L	30.2263	4.68374	0.398781	11.7452	7.47865e-32	2.55399e-30
C2orf92	32.5701	-1.88276	0.160362	-11.7407	7.88138e-32	2.68708e-30
GNB1	14912.2	0.790795	0.0674318	11.7273	9.23228e-32	3.14247e-30
TNFRSF1A	14007.1	1.45608	0.124244	11.7195	1.01276e-31	3.44155e-30
FABP2	56.0494	7.32769	0.625483	11.7153	1.06461e-31	3.6118e-30
SMPDL3A	2515.38	3.84763	0.328721	11.7049	1.20361e-31	4.07668e-30
COQ6	204.347	-1.1781	0.100684	-11.7009	1.26061e-31	4.26277e-30
MPZ	474.896	1.97495	0.168797	11.7002	1.27188e-31	4.29383e-30
KLHL18	1286.33	0.725529	0.0620148	11.6993	1.28545e-31	4.33257e-30
AL450384.2	30.3673	-1.60118	0.136975	-11.6896	1.43983e-31	4.84501e-30
ST3GAL4	2111.68	1.98187	0.169615	11.6846	1.52879e-31	5.13599e-30
SLC1A2	31.6239	5.15293	0.441025	11.684	1.53921e-31	5.16259e-30
TSG101	2099.12	0.879288	0.0752605	11.6833	1.5524e-31	5.1984e-30
TRIP4	1187.9	0.780114	0.0667912	11.6799	1.61497e-31	5.39917e-30
ANKS1A	2882.47	1.88614	0.161617	11.6704	1.80529e-31	6.02571e-30
ASPH	3725.15	2.72568	0.23358	11.6691	1.83281e-31	6.10768e-30
PLPP3	51.1649	2.60997	0.223679	11.6684	1.849e-31	6.15171e-30
SLC7A6	1668.47	-1.1191	0.0959261	-11.6663	1.89546e-31	6.29617e-30
EDEM2	2730.89	1.24425	0.106659	11.6657	1.90761e-31	6.32634e-30
AL590068.1	10.0967	6.12475	0.525221	11.6613	2.01023e-31	6.65599e-30
NIBAN1	38098.1	1.79868	0.154322	11.6553	2.15517e-31	7.12449e-30
TSHZ3	1451.84	2.20597	0.189306	11.6529	2.21774e-31	7.31961e-30
DUSP13	102.455	3.69319	0.31697	11.6516	2.25299e-31	7.42409e-30
MBOAT2	3081.79	1.79055	0.153746	11.6462	2.40053e-31	7.89765e-30
CNGA4	31.2911	2.18739	0.187894	11.6417	2.53043e-31	8.30405e-30
SLFN12L	124.241	-2.15783	0.185355	-11.6416	2.53209e-31	8.30405e-30
MMP19	44.0688	2.67376	0.229696	11.6404	2.56806e-31	8.40865e-30
FKBP15	7383.02	1.17567	0.10105	11.6345	2.75228e-31	8.99333e-30
ACOX2	20.4731	2.82336	0.242673	11.6344	2.75533e-31	8.99333e-30
VSIR	45812.7	1.66166	0.142831	11.6338	2.77535e-31	9.04439e-30
KLLN	84.0031	1.70297	0.146416	11.6311	2.86535e-31	9.323e-30
CDA	4145.15	2.02977	0.174526	11.6302	2.89524e-31	9.40544e-30
CROCCP3	69.5698	-1.84496	0.158648	-11.6292	2.92677e-31	9.49295e-30
INSL3	192.732	2.46837	0.212345	11.6243	3.09965e-31	1.00379e-29
FKBP1A	9480.64	1.35766	0.11686	11.6178	3.34602e-31	1.08188e-29
TRIM25	20025.5	1.64587	0.141708	11.6145	3.47685e-31	1.12242e-29
ELOVL1	2706.54	0.817511	0.0704096	11.6108	3.63219e-31	1.17074e-29
GVQW3	25.5981	-1.80319	0.155315	-11.6099	3.67048e-31	1.18124e-29
MRI1	351.366	-1.11484	0.0960415	-11.6079	3.75732e-31	1.20731e-29
LINC00342	203.847	-1.96984	0.169747	-11.6046	3.90593e-31	1.25311e-29
H3-3A	18540.6	1.34797	0.116166	11.6038	3.94391e-31	1.26333e-29
ATP6V0E1	8966.55	1.20927	0.104327	11.5912	4.56725e-31	1.46074e-29
ATP6V1H	1229.54	0.959515	0.0827832	11.5907	4.59315e-31	1.46676e-29
ZNF528	149.182	-1.64799	0.14221	-11.5885	4.71574e-31	1.50358e-29
MGST1	605.669	1.86645	0.161077	11.5873	4.77807e-31	1.5211e-29
LASP1	21318	1.01862	0.0879159	11.5863	4.83651e-31	1.53734e-29
GLB1	2465.1	0.802907	0.0693108	11.5842	4.95789e-31	1.5735e-29
UPB1	319.166	2.92464	0.252475	11.5839	4.97508e-31	1.57654e-29
FFAR3	508.759	4.00617	0.345849	11.5836	4.99057e-31	1.57902e-29
ARL8A	2954.82	1.79415	0.154894	11.583	5.02306e-31	1.58687e-29
AL117335.1	165.9	1.84325	0.15915	11.5818	5.09499e-31	1.60714e-29
ATP6V1E1	4437.89	0.981712	0.0847951	11.5775	5.36103e-31	1.68848e-29
BX539320.1	72.8165	2.13969	0.184997	11.5661	6.12235e-31	1.92532e-29
AP5B1	6914.61	1.49319	0.129167	11.5601	6.56339e-31	2.06088e-29
TBXAS1	9242.29	1.61099	0.139371	11.559	6.64802e-31	2.08429e-29
KDM3B	7406.42	0.768579	0.0665226	11.5536	7.07535e-31	2.21491e-29
PCTP	1270.37	1.18642	0.102691	11.5534	7.09793e-31	2.21861e-29
PIR	14.2623	3.12173	0.270393	11.5452	7.80789e-31	2.43684e-29
BTBD10	1529.11	1.18225	0.102427	11.5424	8.06877e-31	2.51446e-29
RNU6-917P	25.9643	2.06777	0.179189	11.5396	8.33243e-31	2.59272e-29
ERP44	4309.93	1.06652	0.0924345	11.5381	8.47575e-31	2.63179e-29
AC010186.2	113.063	-1.16706	0.101149	-11.538	8.48348e-31	2.63179e-29
LINC00884	77.6952	3.00465	0.260505	11.534	8.89568e-31	2.75553e-29
TMEM165	4168.77	1.6282	0.141224	11.5292	9.39844e-31	2.9069e-29
GPR27	1939.99	1.72071	0.149266	11.5279	9.54894e-31	2.94904e-29
IKZF2	300.881	-2.62069	0.227345	-11.5274	9.60307e-31	2.95691e-29
COL17A1	482.594	4.66364	0.404569	11.5274	9.59566e-31	2.95691e-29
LINC01907	33.8703	2.6601	0.230793	11.526	9.76233e-31	3.00148e-29
TMEM11	660.657	1.18024	0.102411	11.5246	9.91798e-31	3.0448e-29
PRKACA	5098.82	1.24535	0.10807	11.5236	1.00309e-30	3.07491e-29
CYYR1	159.487	3.90237	0.33867	11.5226	1.01453e-30	3.10504e-29
ZNF600	385.154	-1.75537	0.152343	-11.5225	1.01593e-30	3.10504e-29
ZDHHC5	4514.81	0.660009	0.057283	11.5219	1.02314e-30	3.12247e-29
DAAM2	2447.56	4.98268	0.432943	11.5089	1.19035e-30	3.62742e-29
IL1RN	12513.3	2.70086	0.234732	11.5061	1.22882e-30	3.73913e-29
AC138409.1	105.088	3.03329	0.263884	11.4948	1.40108e-30	4.25703e-29
NFKBIA	13526.1	2.32478	0.202269	11.4935	1.42151e-30	4.31135e-29
AL023806.3	25.7041	3.68469	0.32059	11.4934	1.42314e-30	4.31135e-29
JPT1	3742.75	1.34748	0.117243	11.493	1.42996e-30	4.32567e-29
CDC42EP4	399.398	1.21286	0.105648	11.4802	1.65833e-30	5.00918e-29
MAP3K14-AS1	45.9257	-1.68473	0.146782	-11.4777	1.70689e-30	5.14834e-29
AF064858.2	18.5149	6.57775	0.573294	11.4736	1.79056e-30	5.39283e-29
SUMF1	1102.91	1.26949	0.110691	11.4687	1.89403e-30	5.69615e-29
AC116651.1	53.522	2.20055	0.192029	11.4595	2.10799e-30	6.33039e-29
YWHAG	4655.62	0.963981	0.0841393	11.457	2.17002e-30	6.50724e-29
NFKBIZ	4749.56	1.47892	0.129138	11.4523	2.29005e-30	6.85719e-29
H3-3B	39048.8	1.26225	0.11023	11.4511	2.3222e-30	6.94341e-29
SDF2	1966.1	1.20632	0.105353	11.4503	2.34238e-30	6.99364e-29
LINC01238	35.815	-2.84535	0.248518	-11.4493	2.37183e-30	7.07133e-29
CLUHP3	324.956	-2.19475	0.191741	-11.4464	2.45106e-30	7.29704e-29
RASSF2	35116.7	1.26365	0.110417	11.4443	2.51052e-30	7.46328e-29
CRK	2165.39	0.957277	0.0836798	11.4398	2.64582e-30	7.85421e-29
IFITM2	67721	1.9653	0.171867	11.435	2.79582e-30	8.28758e-29
AL391832.2	274.069	1.90012	0.166174	11.4345	2.81001e-30	8.31772e-29
AC013457.1	18.768	6.60387	0.577583	11.4336	2.83964e-30	8.3934e-29
DUSP3	3657.76	1.3291	0.116267	11.4314	2.91304e-30	8.59806e-29
AC097376.3	366.249	1.65743	0.145	11.4306	2.94204e-30	8.67126e-29
NFKB1	5514.59	1.06917	0.0935385	11.4303	2.95116e-30	8.68575e-29
RAB3D	7760.78	1.36206	0.119198	11.4269	3.06726e-30	9.0146e-29
ZNF106	11214.1	1.3059	0.114305	11.4248	3.14532e-30	9.23089e-29
PIK3CB	3169.06	1.3242	0.115921	11.4233	3.19674e-30	9.36849e-29
SYN1	16.8238	3.25749	0.285194	11.422	3.24592e-30	9.49916e-29
SEC24D	2264.17	0.962797	0.084303	11.4207	3.29669e-30	9.63409e-29
ATP6V0D1	10911	1.48143	0.129819	11.4115	3.6621e-30	1.06868e-28
CEBPA	1746.67	1.51384	0.132696	11.4083	3.80164e-30	1.10784e-28
IMPA2	2398.86	1.83146	0.16067	11.3989	4.2364e-30	1.23279e-28
POU6F1	186.368	-1.63141	0.143181	-11.394	4.48035e-30	1.30195e-28
CAB39	13755.5	1.63051	0.143109	11.3934	4.50832e-30	1.30824e-28
SLC40A1	6815.84	1.70192	0.149381	11.3931	4.52422e-30	1.31101e-28
GPER1	107.672	3.07391	0.269812	11.3928	4.54171e-30	1.31423e-28
AC215522.1	9.09007	2.89553	0.254162	11.3925	4.55938e-30	1.3175e-28
GALT	278.809	-1.14991	0.100951	-11.3908	4.64669e-30	1.34086e-28
BTBD19	696.042	2.72459	0.239231	11.389	4.74623e-30	1.36767e-28
EIF1B-AS1	121.474	1.62994	0.143176	11.3842	5.01493e-30	1.44308e-28
MAPRE1	6329.79	1.22915	0.107998	11.3813	5.18138e-30	1.48891e-28
AC015911.8	63.8676	-2.22845	0.195805	-11.381	5.20145e-30	1.4926e-28
BRI3	4830.28	1.68837	0.148368	11.3797	5.2808e-30	1.51327e-28
THOC5	2274.06	1.14747	0.100905	11.3718	5.77793e-30	1.65343e-28
TRMT2B	512.944	-0.827805	0.072835	-11.3655	6.21255e-30	1.77534e-28
OXSR1	3006.57	0.882224	0.0776519	11.3613	6.5187e-30	1.86026e-28
ZNF550	170.51	-1.77884	0.156726	-11.35	7.41597e-30	2.1134e-28
TBC1D2	1562.81	1.44188	0.127052	11.3488	7.5223e-30	2.14075e-28
PGLYRP1	2278.27	3.20935	0.282801	11.3484	7.5492e-30	2.14545e-28
E2F3	3649.26	1.32345	0.116681	11.3425	8.07865e-30	2.29276e-28
LINC01237	27.976	-2.07308	0.18283	-11.3388	8.42704e-30	2.38836e-28
DNASE1L1	2485.23	1.57489	0.138897	11.3385	8.45406e-30	2.39273e-28
ZNF419	140.102	-1.31681	0.116154	-11.3367	8.62961e-30	2.43908e-28
ATG7	1964.97	1.02164	0.0901636	11.331	9.21388e-30	2.60066e-28
COX11	330.598	-1.08884	0.0960952	-11.3309	9.22777e-30	2.60102e-28
RNF135	1483.72	1.13435	0.100134	11.3284	9.4961e-30	2.67301e-28
ZNF789	149.301	-1.17119	0.103399	-11.3269	9.66011e-30	2.71548e-28
TAF12	1117.3	0.920195	0.081243	11.3265	9.70516e-30	2.72443e-28
ANKRD34B	1034.19	3.74957	0.331132	11.3235	1.00378e-29	2.814e-28
OVGP1	30.6691	-1.99694	0.176369	-11.3225	1.01535e-29	2.84257e-28
MAPKAPK5	524.994	-0.631387	0.0557762	-11.32	1.04473e-29	2.92085e-28
KLHL36	1601.8	-0.572516	0.050607	-11.313	1.13185e-29	3.16016e-28
TRBJ1-6	32.1499	-2.9746	0.263068	-11.3074	1.20661e-29	3.36435e-28
PADI2	18615.8	2.29187	0.202757	11.3035	1.26036e-29	3.50948e-28
MAP4K4	9354.16	1.13152	0.100124	11.3012	1.29508e-29	3.59647e-28
SBF2	2478.16	1.15605	0.102295	11.3012	1.29412e-29	3.59647e-28
PDGFC	639.497	2.87979	0.254861	11.2994	1.32063e-29	3.66248e-28
LRIG1	509.965	-1.41216	0.125023	-11.2953	1.38509e-29	3.83611e-28
AC002467.1	169.923	1.33326	0.118048	11.2942	1.40135e-29	3.87594e-28
CLIP1	4259.37	0.965126	0.0854686	11.2922	1.4346e-29	3.96259e-28
KANTR	134.513	-1.52789	0.135307	-11.292	1.43693e-29	3.96373e-28
PHKA2	2770.16	1.14595	0.101624	11.2763	1.7181e-29	4.73301e-28
GSTO1	3418.11	1.4856	0.131888	11.2641	1.97288e-29	5.42766e-28
SFI1	961.135	-1.26982	0.112745	-11.2627	2.00457e-29	5.5075e-28
TGOLN2	22188.7	0.8949	0.0794783	11.2597	2.0751e-29	5.6937e-28
FOSL1	25.6945	3.09902	0.27536	11.2544	2.20235e-29	6.03483e-28
TP53I11	4715.82	2.18951	0.194573	11.2529	2.24105e-29	6.13277e-28
KCNE1B	136.316	3.68741	0.327694	11.2526	2.24812e-29	6.14397e-28
EXOSC4	575.704	2.88078	0.256013	11.2525	2.25182e-29	6.14595e-28
SLC25A44	4873.75	1.2452	0.110668	11.2516	2.27402e-29	6.19834e-28
BAZ1A	15048.4	1.65566	0.147242	11.2445	2.46569e-29	6.71194e-28
AC079781.5	12.1751	-2.25583	0.200648	-11.2427	2.51565e-29	6.83894e-28
ATG3	5530.64	1.20039	0.106794	11.2403	2.58591e-29	7.02069e-28
TXNRD1	4475.68	0.973204	0.0865858	11.2398	2.60045e-29	7.05091e-28
CPEB4	6122.47	2.07379	0.184586	11.2349	2.74913e-29	7.44428e-28
AC007556.1	49.411	3.02842	0.269603	11.2329	2.81135e-29	7.60278e-28
TPM3	27054.2	1.06529	0.0948456	11.2318	2.84488e-29	7.6834e-28
RNF149	25240.6	1.47362	0.131218	11.2303	2.89557e-29	7.8101e-28
DNHD1	403.613	-1.439	0.128141	-11.2299	2.90918e-29	7.83658e-28
UGCG	5693.16	2.71079	0.241401	11.2294	2.92462e-29	7.86791e-28
IQGAP1	42577.6	1.20023	0.106892	11.2284	2.95806e-29	7.94753e-28
AC241952.2	134.951	-1.70096	0.151502	-11.2273	2.99413e-29	8.034e-28
TRBJ1-5	26.4617	-3.04574	0.271319	-11.2257	3.05091e-29	8.17572e-28
E2F2	2226.33	2.31611	0.206349	11.2243	3.09959e-29	8.29541e-28
AC114490.1	20.5496	-1.58612	0.141351	-11.2212	3.21002e-29	8.57986e-28
CFAP126	21.6855	5.30073	0.472626	11.2155	3.42328e-29	9.13804e-28
PCBP1	14534.1	0.716261	0.0638674	11.2148	3.44918e-29	9.19529e-28
HK1	7778.78	1.01848	0.0908233	11.2138	3.48775e-29	9.28612e-28
TFE3	5436.1	1.18037	0.10531	11.2085	3.70208e-29	9.84411e-28
NMRAL2P	43.8252	2.73539	0.244073	11.2073	3.7557e-29	9.97384e-28
KLHL12	1913.27	0.837497	0.0747326	11.2066	3.7853e-29	1.00395e-27
AC010186.3	262.886	-1.13086	0.100946	-11.2026	3.95859e-29	1.04857e-27
TOX4	3683.43	0.649515	0.057983	11.2018	3.99447e-29	1.05672e-27
ACAA1	4794.39	1.29838	0.115913	11.2013	4.01733e-29	1.06141e-27
TSPOAP1-AS1	681.573	-1.17058	0.104518	-11.1999	4.08289e-29	1.07735e-27
CASP5	1793.69	2.46678	0.220271	11.1988	4.1312e-29	1.08871e-27
LHX4	60.9434	5.20159	0.464609	11.1956	4.2835e-29	1.12741e-27
AL662797.2	40.8091	2.14332	0.191448	11.1953	4.29891e-29	1.13002e-27
FAM53C	7465.78	1.46679	0.131035	11.1939	4.36876e-29	1.14692e-27
TBC1D14	8789.77	1.43879	0.128542	11.1931	4.40597e-29	1.15523e-27
NSUN7	893.31	2.64668	0.236505	11.1908	4.52224e-29	1.18421e-27
MLX	2865.71	0.893459	0.0798467	11.1897	4.58119e-29	1.19813e-27
LRRC25	12871.9	1.65499	0.14796	11.1854	4.80725e-29	1.25566e-27
KLRK1	56.379	-3.03195	0.271077	-11.1849	4.83721e-29	1.26189e-27
AL590068.3	9.6484	4.78044	0.427425	11.1843	4.86975e-29	1.26878e-27
AC138409.2	37.0383	-1.65677	0.148173	-11.1813	5.0341e-29	1.30994e-27
VMAC	176.802	-0.982917	0.0879243	-11.1791	5.15963e-29	1.34092e-27
ARHGDIB	47066.8	1.1387	0.101878	11.1772	5.2753e-29	1.36926e-27
RETN	5864.04	4.66171	0.417129	11.1757	5.36226e-29	1.39008e-27
HPSE	3785.69	1.63069	0.145959	11.1722	5.57834e-29	1.44429e-27
RRAGA	1435.68	0.846528	0.0757809	11.1707	5.67054e-29	1.46632e-27
CEP78	612.338	-1.9083	0.170843	-11.1699	5.7241e-29	1.47832e-27
CEP126	41.2361	-2.33618	0.209278	-11.1631	6.18258e-29	1.59474e-27
ARMC12	79.0158	2.63791	0.236318	11.1625	6.21981e-29	1.60234e-27
AP000769.1	89.4434	1.75222	0.157031	11.1585	6.51017e-29	1.67505e-27
LAMTOR1	4331.06	1.06307	0.0952793	11.1575	6.5846e-29	1.6921e-27
ARHGEF9	290.473	-1.50769	0.13513	-11.1573	6.59797e-29	1.69343e-27
AP001063.1	17.2668	2.85017	0.255495	11.1555	6.73191e-29	1.72566e-27
UBXN2B	5619.43	1.41676	0.127008	11.1548	6.78259e-29	1.7365e-27
ACTR1A	4926.9	1.00675	0.0902974	11.1492	7.22302e-29	1.84589e-27
TOR1AIP2	2545.01	1.14063	0.102307	11.1492	7.22774e-29	1.84589e-27
TCTEX1D1	239.608	4.13812	0.371407	11.1418	7.85602e-29	2.00387e-27
VSIG10L	91.6912	2.23601	0.20073	11.1394	8.06644e-29	2.055e-27
ALOX15P1	30.2642	-2.16219	0.194246	-11.1312	8.84314e-29	2.2501e-27
CPT2	729.451	0.783712	0.0704285	11.1278	9.19093e-29	2.33572e-27
ZNF540	75.5271	-2.2424	0.201623	-11.1217	9.83282e-29	2.49577e-27
JMJD6	1606.81	1.41769	0.12748	11.1209	9.92935e-29	2.51718e-27
RAB27A	10700.7	1.55835	0.140135	11.1204	9.98499e-29	2.52818e-27
GHITM	6696.31	0.786812	0.0707594	11.1195	1.00789e-28	2.54884e-27
DNAAF1	106.576	6.39301	0.575433	11.1099	1.12275e-28	2.83585e-27
CREG1	3773.18	1.24532	0.112101	11.1089	1.13544e-28	2.86089e-27
RARA-AS1	371.209	1.77209	0.159519	11.109	1.13472e-28	2.86089e-27
PECR	648.303	2.12546	0.191434	11.1029	1.21491e-28	3.05741e-27
GADD45B	3000.79	1.55145	0.139748	11.1017	1.23064e-28	3.09321e-27
ERVK3-1	205.081	-1.10075	0.0991879	-11.0976	1.28868e-28	3.23516e-27
FUT7	1633.86	2.11899	0.190951	11.0971	1.2965e-28	3.25085e-27
NSG2	21.7955	2.99276	0.26978	11.0934	1.3511e-28	3.38365e-27
ADGRE2	16001.8	1.71796	0.154878	11.0924	1.36606e-28	3.41697e-27
TENT4A	584.653	-0.897653	0.0809492	-11.0891	1.41721e-28	3.54062e-27
PLTP	125.076	2.79505	0.252062	11.0887	1.42278e-28	3.55024e-27
FLT1	189.32	2.66536	0.240547	11.0804	1.56185e-28	3.89257e-27
AC020636.1	182.353	3.58093	0.323183	11.0802	1.56565e-28	3.89733e-27
TLN1	66844.3	1.14481	0.103382	11.0736	1.68432e-28	4.1877e-27
KIF13A	2790.44	1.06789	0.0964421	11.0729	1.69804e-28	4.21673e-27
AL031658.1	24.8708	3.42405	0.309314	11.0698	1.75763e-28	4.35948e-27
GSR	4143.95	1.43793	0.129933	11.0668	1.81821e-28	4.50431e-27
TUBA1A	14517.4	1.66201	0.150185	11.0664	1.82507e-28	4.51591e-27
NAMPTP1	856.85	2.05288	0.185526	11.0652	1.84985e-28	4.57175e-27
CHMP4B	4785.38	1.08928	0.0984531	11.064	1.87644e-28	4.6264e-27
DENND5A	12896.3	1.2175	0.110042	11.064	1.87583e-28	4.6264e-27
GRN	46504.1	1.725	0.155956	11.0608	1.9429e-28	4.78453e-27
IL27	220.43	2.62675	0.237575	11.0565	2.03853e-28	5.01404e-27
HPGD	1460.66	3.64401	0.329755	11.0507	2.17559e-28	5.34482e-27
RIT1	3746.62	1.20622	0.109166	11.0494	2.20628e-28	5.41377e-27
WDR27	135.767	-1.47816	0.133812	-11.0465	2.27868e-28	5.58479e-27
YPEL1	346.264	-1.84852	0.16735	-11.0459	2.29577e-28	5.62002e-27
TPST1	946.553	2.60826	0.236169	11.044	2.3424e-28	5.72737e-27
DNAJC5	9273	1.3509	0.122386	11.038	2.50444e-28	6.11633e-27
ZYX	35778.3	1.71557	0.155458	11.0355	2.57474e-28	6.28061e-27
AC000403.1	57.3029	2.17546	0.19714	11.0351	2.58634e-28	6.30146e-27
CHMP2A	4405.48	1.23204	0.111657	11.0342	2.61498e-28	6.35624e-27
ZNF141	393.49	-1.1745	0.106442	-11.0342	2.61289e-28	6.35624e-27
NFE2L1	4574.49	0.761681	0.0690448	11.0317	2.6876e-28	6.52508e-27
TMEM236	40.141	3.13638	0.284407	11.0278	2.80647e-28	6.80568e-27
PACSIN2	7522.4	1.29185	0.117163	11.0261	2.86029e-28	6.92807e-27
SMYD2	373.375	-1.19508	0.108398	-11.025	2.89627e-28	7.00701e-27
FBXO38	3109.76	1.02926	0.0934205	11.0175	3.14547e-28	7.60101e-27
TMEM260	1723	1.44218	0.130949	11.0134	3.29455e-28	7.95195e-27
WASF2	13615.7	0.878056	0.0797641	11.0082	3.49049e-28	8.41505e-27
PPP1R18	19385.5	1.17859	0.107068	11.0079	3.5001e-28	8.42839e-27
CD274	6794.45	2.61036	0.237223	11.0038	3.66185e-28	8.80763e-27
SNHG12	162.695	-1.1332	0.103047	-10.9969	3.95669e-28	9.50571e-27
ABCA1	5029.73	2.16484	0.196913	10.9939	4.08944e-28	9.81324e-27
AGBL3	19.478	-1.92558	0.175189	-10.9914	4.2029e-28	1.00738e-26
LAIR1	13313.3	2.51922	0.229272	10.9879	4.36783e-28	1.0457e-26
ACER3	3128.07	2.24064	0.203977	10.9848	4.52229e-28	1.08142e-26
SMARCD3	3053.16	1.79581	0.163488	10.9844	4.5444e-28	1.08546e-26
AL627309.1	162.173	2.41388	0.219865	10.9789	4.82676e-28	1.15157e-26
PROK2	11019.6	2.39603	0.218256	10.9781	4.87248e-28	1.16113e-26
ATF7	2010.07	0.87683	0.0798967	10.9745	5.06634e-28	1.20594e-26
SEPHS2	3883.19	1.19322	0.108754	10.9717	5.22703e-28	1.24276e-26
OSBPL7	385.338	-1.68232	0.153376	-10.9686	5.4125e-28	1.28538e-26
FAM110B	199.347	2.46121	0.22439	10.9684	5.41939e-28	1.28553e-26
TRIQK	948.967	1.55095	0.14145	10.9646	5.65278e-28	1.33936e-26
TXNDC17	568.155	0.914087	0.0833703	10.9642	5.68125e-28	1.34456e-26
DHRS13	2147.57	1.82193	0.16626	10.9583	6.06173e-28	1.43297e-26
PTK2B	17335.8	1.07033	0.0977335	10.9516	6.53198e-28	1.54237e-26
MSRB1	18367.6	1.83704	0.167852	10.9445	7.06382e-28	1.66605e-26
IFNAR1	11522.9	1.43593	0.131207	10.944	7.09752e-28	1.67209e-26
LUC7L	703.089	-0.929952	0.0849998	-10.9406	7.36777e-28	1.73378e-26
GCNT1	1000.89	1.10753	0.101236	10.9401	7.4086e-28	1.7414e-26
AIM2	3057.4	2.04489	0.186994	10.9356	7.78668e-28	1.82819e-26
UBA1	12608.1	0.905144	0.082774	10.9351	7.82999e-28	1.83627e-26
JDP2	1667.22	1.68564	0.154179	10.933	8.01653e-28	1.87789e-26
AL355922.1	93.4355	2.93166	0.268181	10.9317	8.13516e-28	1.90352e-26
ZNF891	89.978	-1.53328	0.140355	-10.9243	8.82225e-28	2.06195e-26
GIMAP5	299.46	-1.93472	0.177121	-10.9231	8.93619e-28	2.08622e-26
GLIPR2	12209.1	1.16238	0.106421	10.9224	9.00415e-28	2.09971e-26
BTK	4695.8	0.86334	0.0790445	10.9222	9.02784e-28	2.10287e-26
NIPSNAP3B	38.6982	-1.70524	0.156145	-10.9209	9.15878e-28	2.13096e-26
EFHC1	109.161	-1.51631	0.138853	-10.9202	9.22663e-28	2.14193e-26
AL078604.2	243.803	2.92033	0.267423	10.9203	9.22215e-28	2.14193e-26
PKD1L3	10.8041	4.22669	0.387083	10.9193	9.31771e-28	2.16064e-26
ZNF528-AS1	25.0291	-2.12036	0.194209	-10.9179	9.46668e-28	2.19273e-26
RHOT1	2799.55	1.13683	0.104186	10.9115	1.01528e-27	2.34901e-26
LIPN	443.483	2.41041	0.220929	10.9104	1.02852e-27	2.37699e-26
LETMD1	946.289	-0.783112	0.0717857	-10.909	1.04369e-27	2.40934e-26
TM9SF2	12351.7	1.19531	0.109603	10.9059	1.08076e-27	2.49214e-26
SLC16A3	12714.1	1.8597	0.170541	10.9047	1.09468e-27	2.52143e-26
ADAT2	134.786	-1.77545	0.162879	-10.9004	1.14709e-27	2.6392e-26
TRBJ1-4	18.466	-3.05597	0.280368	-10.8999	1.15441e-27	2.65308e-26
NLRP12	4796.24	1.82517	0.167566	10.8922	1.25518e-27	2.88148e-26
ANKMY1	304.574	-0.954362	0.0876235	-10.8916	1.2638e-27	2.89804e-26
ARHGAP29	110.832	2.70463	0.248387	10.8888	1.3035e-27	2.98577e-26
ERLIN1	4353.97	2.14752	0.197235	10.8881	1.31306e-27	3.00433e-26
ZNF341-AS1	17.4459	2.70732	0.248676	10.8869	1.33032e-27	3.04046e-26
C5orf63	56.5088	-1.86836	0.171629	-10.8861	1.34305e-27	3.06617e-26
FOXC1	29.0078	4.1123	0.377864	10.883	1.38922e-27	3.16807e-26
NLRC3	1494.47	-1.97067	0.181082	-10.8827	1.3934e-27	3.1741e-26
SIGLEC7	1524.77	1.63096	0.149941	10.8774	1.47743e-27	3.3618e-26
PTPDC1	36.3591	-1.61668	0.148642	-10.8763	1.49433e-27	3.39653e-26
ZNF529	250.684	-1.40671	0.129369	-10.8736	1.53964e-27	3.49567e-26
AC114490.3	16.3207	-1.97083	0.181276	-10.872	1.56752e-27	3.55505e-26
AC093010.1	14.549	-2.64588	0.243428	-10.8692	1.61524e-27	3.65926e-26
PLOD1	2996.3	1.60484	0.147671	10.8677	1.64335e-27	3.71886e-26
STX11	5811.27	1.56932	0.144428	10.8658	1.67812e-27	3.79339e-26
RYK	507.002	-0.69392	0.0638683	-10.8648	1.69509e-27	3.82757e-26
ASAH1	17731.7	1.45246	0.13375	10.8595	1.79682e-27	4.05285e-26
AC010980.2	18.3439	5.33268	0.491167	10.8572	1.84398e-27	4.15469e-26
CARNS1	131.502	-2.61963	0.241295	-10.8566	1.85597e-27	4.17715e-26
ZBTB7B	9865.45	1.49725	0.137939	10.8545	1.8992e-27	4.26979e-26
TRBJ1-2	10.5615	-3.21727	0.296424	-10.8536	1.91708e-27	4.3053e-26
MYL12A	27565.6	1.37327	0.126551	10.8515	1.9613e-27	4.39982e-26
PLEKHA1	504.79	-1.98322	0.182772	-10.8508	1.97731e-27	4.43094e-26
CEBPD	2544.16	1.92913	0.177845	10.8473	2.05471e-27	4.59939e-26
GNA15	1316.4	1.90276	0.175513	10.8411	2.19835e-27	4.9156e-26
OPRL1	978.824	1.47212	0.135825	10.8383	2.26537e-27	5.05998e-26
PYGO2	1275.59	-0.763206	0.0704269	-10.8369	2.3024e-27	5.13714e-26
DOCK8-AS1	73.4034	1.37057	0.126486	10.8358	2.32935e-27	5.19166e-26
AF131215.5	112.294	-1.68025	0.155078	-10.8349	2.3532e-27	5.23917e-26
ATP6V1D	1760.88	0.961683	0.0887616	10.8345	2.36378e-27	5.25707e-26
LINC01270	1599.44	2.46198	0.227283	10.8322	2.42206e-27	5.38089e-26
KLRC4-KLRK1	30.0263	-3.34102	0.308472	-10.8309	2.45795e-27	5.45476e-26
C15orf48	45.0012	4.39311	0.405691	10.8287	2.51702e-27	5.57984e-26
KMT2A	2878.09	-1.06585	0.098454	-10.8259	2.59619e-27	5.74918e-26
ARID3A	3194.71	1.39131	0.128564	10.8219	2.71038e-27	5.99564e-26
AC084824.2	26.3189	-1.41822	0.131087	-10.819	2.79965e-27	6.18648e-26
TOR4A	1827.53	1.63599	0.151265	10.8153	2.91185e-27	6.42754e-26
GMFG	13615.5	1.34127	0.124017	10.8152	2.91776e-27	6.43371e-26
SLC39A8	3590.76	3.29271	0.304492	10.8138	2.96135e-27	6.52285e-26
HMGB3	228.968	2.29429	0.212182	10.8128	2.9929e-27	6.58534e-26
CPE	13.7198	3.55857	0.329139	10.8118	3.02833e-27	6.65621e-26
OXNAD1	375.61	-1.50474	0.139228	-10.8077	3.16582e-27	6.951e-26
SLC9A1	2949.23	1.45476	0.134673	10.8022	3.36099e-27	7.3717e-26
ARFGAP3	1772.14	0.896096	0.082959	10.8017	3.38025e-27	7.40607e-26
AL359220.1	33.22	-2.67934	0.248112	-10.7989	3.483e-27	7.62311e-26
STARD9	161.896	-2.02271	0.187343	-10.7969	3.56213e-27	7.78805e-26
AL359979.2	8.37036	3.77213	0.349417	10.7955	3.61465e-27	7.89454e-26
MSRA	753.842	1.95299	0.180915	10.795	3.63314e-27	7.92653e-26
CATSPER2	48.9915	-1.89494	0.17557	-10.7931	3.71154e-27	8.08903e-26
AC019254.1	83.9542	2.20599	0.204511	10.7867	3.97899e-27	8.66279e-26
AL121985.1	734.82	3.63837	0.337359	10.7849	4.05815e-27	8.82583e-26
MEF2A	4635.22	1.3966	0.129563	10.7793	4.3136e-27	9.37154e-26
ROM1	76.7273	2.07573	0.192575	10.7788	4.33329e-27	9.40443e-26
COQ2	292.946	1.07999	0.100226	10.7756	4.48753e-27	9.72895e-26
TMEM185B	1716.62	1.32199	0.122691	10.775	4.51956e-27	9.78812e-26
ZNF461	75.3075	-1.489	0.1382	-10.7743	4.55457e-27	9.85361e-26
BCL9L	2439.05	-1.76646	0.163967	-10.7732	4.60552e-27	9.95341e-26
KCNJ15	21539.1	1.72994	0.160583	10.7729	4.62345e-27	9.98171e-26
SBDSP1	158.543	-1.27872	0.11872	-10.7708	4.72818e-27	1.01972e-25
GGT7	188.838	-1.67283	0.155323	-10.77	4.77091e-27	1.02786e-25
CETP	89.0466	2.37227	0.220482	10.7595	5.34567e-27	1.15049e-25
KANSL3	1795.48	-0.586217	0.0544912	-10.758	5.43248e-27	1.1679e-25
SLC25A25-AS1	207.93	-1.50113	0.139537	-10.7579	5.43787e-27	1.1679e-25
NATD1	5623.85	1.91186	0.17781	10.7522	5.78337e-27	1.24081e-25
MPDU1	1144.43	0.860612	0.0800559	10.7501	5.91731e-27	1.26823e-25
SPI1	25675.8	1.72237	0.160269	10.7467	6.14004e-27	1.3146e-25
ACTR3	22744.4	1.14086	0.106209	10.7416	6.48925e-27	1.38793e-25
TRMT9B	20.173	2.81538	0.262107	10.7413	6.50926e-27	1.39077e-25
SHKBP1	15975	1.55844	0.145092	10.741	6.53325e-27	1.39446e-25
KCMF1	2149.25	0.714195	0.0665163	10.7371	6.81297e-27	1.45266e-25
C1GALT1C1	1442.6	1.47301	0.137238	10.7332	7.10729e-27	1.51385e-25
LRRC37A3	117.244	1.46773	0.136828	10.7268	7.62104e-27	1.62161e-25
SSH1	4750.53	1.26359	0.117801	10.7265	7.64733e-27	1.62553e-25
SPIN3	144.723	-1.79627	0.167485	-10.725	7.77243e-27	1.65042e-25
HPD	21.8744	4.01002	0.37402	10.7214	8.07666e-27	1.71326e-25
RHOG	14338.6	1.68825	0.15747	10.7211	8.09968e-27	1.71638e-25
ARHGAP24	739.663	1.64117	0.153101	10.7195	8.24323e-27	1.74501e-25
ZFYVE28	199.062	-1.94737	0.181694	-10.7179	8.39009e-27	1.77429e-25
GGH	187.28	2.20824	0.206038	10.7177	8.4087e-27	1.7764e-25
RASGRP4	12181.4	1.57875	0.14731	10.7172	8.44861e-27	1.78301e-25
CFLAR	37016	1.24297	0.116018	10.7136	8.79149e-27	1.85348e-25
TPH1	10.8096	-2.42441	0.226312	-10.7127	8.87655e-27	1.8695e-25
ORMDL2	863.093	1.0439	0.0975108	10.7055	9.58867e-27	2.01743e-25
MMP25	35685.4	1.87947	0.175677	10.6985	1.03456e-26	2.17448e-25
HEMK1	565.888	-1.05204	0.098353	-10.6966	1.05573e-26	2.21332e-25
PSMD1	2504.03	0.936728	0.0875723	10.6966	1.05548e-26	2.21332e-25
AC009226.1	9.75601	-2.10162	0.196476	-10.6966	1.05626e-26	2.21332e-25
SMG7	4399.79	0.633699	0.059246	10.6961	1.06196e-26	2.22302e-25
ZNRD1ASP	178.073	-1.13095	0.105741	-10.6955	1.06872e-26	2.2349e-25
LRPAP1	5217.56	1.57133	0.147063	10.6848	1.19971e-26	2.50629e-25
NIPAL3	957.809	-1.06075	0.0992989	-10.6824	1.23029e-26	2.56757e-25
C4orf3	8665.29	1.38933	0.130065	10.6818	1.2378e-26	2.58065e-25
ZNF548	246.141	-1.66287	0.155726	-10.6782	1.28751e-26	2.68157e-25
KRBOX4	240.964	-0.81295	0.0761374	-10.6774	1.29847e-26	2.70168e-25
LRIG2	669.213	-0.807473	0.0756321	-10.6763	1.31378e-26	2.73078e-25
RTF2	3734.57	0.99129	0.0928855	10.6722	1.37378e-26	2.84976e-25
B3GNT5	1928.6	2.38628	0.223597	10.6722	1.37288e-26	2.84976e-25
IFITM9P	133.573	2.02947	0.190189	10.6708	1.39443e-26	2.88969e-25
GLTP	2174.61	1.04324	0.0977833	10.6689	1.42299e-26	2.94594e-25
AC005332.4	105.744	-1.88743	0.176949	-10.6665	1.46049e-26	3.02053e-25
NDRG2	108.242	-2.10641	0.197498	-10.6654	1.47687e-26	3.05136e-25
CD58	1939.9	1.37936	0.129379	10.6614	1.54198e-26	3.18269e-25
FAM20C	398.29	1.99527	0.187153	10.6612	1.54615e-26	3.18812e-25
ROPN1L	442.014	1.95449	0.183354	10.6597	1.57184e-26	3.23786e-25
JAG1	477.488	1.5021	0.140942	10.6576	1.60669e-26	3.30636e-25
WBP1L	3793.55	0.835191	0.0783735	10.6565	1.62519e-26	3.3411e-25
LRP10	28503.9	1.39115	0.130562	10.6551	1.65031e-26	3.38938e-25
EXOG	165.237	-1.2342	0.115861	-10.6524	1.69977e-26	3.48748e-25
RCOR1	4059.88	0.932694	0.0875768	10.65	1.74341e-26	3.57346e-25
PKM	30938.6	1.42479	0.1338	10.6486	1.76933e-26	3.62301e-25
TARBP1	460.866	-1.75572	0.164954	-10.6437	1.86639e-26	3.81798e-25
NKAPP1	24.9598	-1.46346	0.137502	-10.6432	1.87525e-26	3.83229e-25
GLDN	123.203	3.95655	0.371891	10.639	1.96176e-26	4.00513e-25
USP3	5027.7	0.864462	0.0812568	10.6386	1.96976e-26	4.01749e-25
AL592158.1	23.8904	5.79246	0.544578	10.6366	2.01339e-26	4.10242e-25
SNRPN	29.5958	-1.9507	0.183403	-10.6361	2.02427e-26	4.12053e-25
ZNF530	58.0312	-1.48844	0.139996	-10.6321	2.11407e-26	4.2991e-25
STAG3L4	80.5701	-0.926097	0.0871436	-10.6273	2.22565e-26	4.52155e-25
DERA	566.115	0.629051	0.0591994	10.626	2.25656e-26	4.57985e-25
OLFML2B	92.2455	3.04361	0.286476	10.6243	2.29721e-26	4.65776e-25
ZNF84	348.925	-1.38303	0.130194	-10.6229	2.33313e-26	4.72597e-25
TIMM23B-AGAP6	63.2315	-1.33403	0.1256	-10.6212	2.37372e-26	4.80347e-25
MROCKI	46.0824	3.66918	0.345469	10.6209	2.38303e-26	4.81758e-25
GSE1	1289.61	-1.33085	0.125333	-10.6185	2.44445e-26	4.93693e-25
ZNF302	484.506	-1.05283	0.0991536	-10.6182	2.45302e-26	4.94941e-25
ACSL4	9453.15	1.67743	0.158028	10.6148	2.54467e-26	5.12931e-25
RNF24	16929	1.35571	0.127786	10.6092	2.70095e-26	5.43902e-25
ALPK1	6669.92	1.42494	0.134356	10.6057	2.80311e-26	5.63925e-25
PADI4	11760.4	2.31518	0.218297	10.6056	2.80605e-26	5.63968e-25
UHRF2	1195.55	-0.935688	0.0882274	-10.6054	2.81242e-26	5.64698e-25
BCL3	3938.65	1.88084	0.177405	10.6019	2.91954e-26	5.85606e-25
PPM1M	7289.59	1.60518	0.151406	10.6018	2.92222e-26	5.85606e-25
FRAT2	9913.94	1.32714	0.125183	10.6016	2.92961e-26	5.86517e-25
LINC02210	108.849	-1.81738	0.171435	-10.601	2.94798e-26	5.89625e-25
NR2C1	260.8	-1.1732	0.110695	-10.5985	3.02908e-26	6.0526e-25
MRVI1	3365.62	1.62366	0.153222	10.5968	3.08442e-26	6.15721e-25
NEDD4	1095.04	2.43967	0.230255	10.5955	3.12649e-26	6.23518e-25
RRP7BP	117.066	-1.45482	0.137336	-10.5931	3.20681e-26	6.3892e-25
RGL1	340.272	2.26021	0.213379	10.5924	3.23112e-26	6.43143e-25
AJAP1	4.06371	-5.06094	0.477946	-10.5889	3.35346e-26	6.66851e-25
RIC3	101.609	-2.23338	0.211039	-10.5828	3.58195e-26	7.11602e-25
LINC00861	1282.32	-2.48442	0.234908	-10.5761	3.84591e-26	7.63308e-25
HADHA	6742.15	0.620474	0.0586733	10.5751	3.88882e-26	7.71084e-25
ZMAT2	4152.95	0.812139	0.0767996	10.5748	3.90059e-26	7.72676e-25
DNAJC24	212.12	-1.17749	0.11142	-10.5681	4.19099e-26	8.29407e-25
Z84466.1	8.82782	2.36319	0.223689	10.5647	4.34563e-26	8.59188e-25
LAMTOR5	2044.7	1.51088	0.143038	10.5628	4.4317e-26	8.75366e-25
CACNA2D2	161.549	-2.64663	0.250683	-10.5577	4.68169e-26	9.23863e-25
ARPC2	23504.7	0.896292	0.0849146	10.5552	4.80499e-26	9.46387e-25
KLF3-AS1	31.9972	-2.12598	0.201414	-10.5553	4.80235e-26	9.46387e-25
P2RY10	685.902	-2.07759	0.196834	-10.555	4.81642e-26	9.47735e-25
ZNF236	439.978	-0.665999	0.0630999	-10.5547	4.83331e-26	9.50152e-25
AC005632.3	824.268	2.57499	0.243984	10.5539	4.87221e-26	9.56889e-25
TXK	554.042	-1.81487	0.171968	-10.5535	4.89424e-26	9.60304e-25
VPS9D1	3481.68	1.85707	0.176042	10.549	5.13408e-26	1.0056e-24
SETD4	342.865	-0.697685	0.0661376	-10.549	5.13486e-26	1.0056e-24
RTN2	371.96	1.8579	0.17622	10.5431	5.46574e-26	1.06939e-24
AC092944.1	36.4692	1.60021	0.15179	10.5423	5.51623e-26	1.07825e-24
ACP2	789.48	1.25186	0.118822	10.5356	5.92206e-26	1.15648e-24
CRISPLD2	9371.64	1.95103	0.185193	10.5351	5.95037e-26	1.16091e-24
IDI1	6946.06	2.28913	0.217369	10.5311	6.21328e-26	1.21106e-24
CSGALNACT2	9086.06	2.07274	0.196836	10.5303	6.26636e-26	1.22026e-24
C15orf65	13.3542	2.53431	0.240689	10.5294	6.32298e-26	1.23012e-24
DSC2	3702.48	2.15174	0.204496	10.5222	6.82868e-26	1.32726e-24
RAE1	1076.13	0.515582	0.0490033	10.5214	6.88573e-26	1.33709e-24
RAB3IL1	323.52	3.85516	0.366511	10.5185	7.0972e-26	1.37686e-24
PLD1	580.722	1.64439	0.156515	10.5063	8.0808e-26	1.5662e-24
SSH2	26021.1	1.27617	0.121471	10.5059	8.11327e-26	1.57102e-24
TMBIM1	8630.99	1.02589	0.0976893	10.5016	8.49582e-26	1.64203e-24
ZBTB14	633.132	-0.716211	0.0682004	-10.5016	8.49588e-26	1.64203e-24
TMEM181	963.449	-1.00432	0.0956933	-10.4952	9.08831e-26	1.75326e-24
UBTD1	412.279	1.86761	0.177947	10.4953	9.07997e-26	1.75326e-24
CRYGS	52.4783	-1.32166	0.125936	-10.4947	9.1375e-26	1.7611e-24
CYRIB	12021.2	1.12399	0.107103	10.4945	9.15424e-26	1.76268e-24
RN7SL634P	5.35372	5.15375	0.491112	10.494	9.20058e-26	1.76995e-24
PRL	8.63502	4.46638	0.425838	10.4884	9.76269e-26	1.87634e-24
ARPC5	24182.8	1.44902	0.138177	10.4867	9.94385e-26	1.90939e-24
FAM160A2	3233.87	1.33021	0.126852	10.4863	9.98377e-26	1.91527e-24
MAP3K8	2160.37	1.33402	0.127223	10.4857	1.00493e-25	1.92606e-24
PLXDC1	119.846	-2.69838	0.2574	-10.4832	1.03188e-25	1.97587e-24
LOH12CR2	18.7056	1.86077	0.177544	10.4806	1.0607e-25	2.02919e-24
MLXIPL	9.14903	3.58393	0.342017	10.4788	1.08082e-25	2.06459e-24
MAPKAPK2	7471.84	1.21023	0.115494	10.4788	1.08121e-25	2.06459e-24
USP32	8239.12	1.18504	0.113094	10.4784	1.0858e-25	2.07145e-24
IFITM3	50472.2	2.09637	0.200088	10.4772	1.09927e-25	2.0952e-24
ITFG1	1775.11	0.988282	0.0943367	10.4761	1.11222e-25	2.11794e-24
IL22RA2	30.0936	8.38585	0.800673	10.4735	1.1433e-25	2.17511e-24
ASAP1	7497.62	1.14704	0.109523	10.4731	1.14873e-25	2.18343e-24
ACTN1	17205	1.30321	0.124504	10.4672	1.22245e-25	2.32142e-24
GALNT3	2106.04	1.55272	0.148396	10.4633	1.27341e-25	2.41597e-24
SAT1	28878.7	1.34844	0.128898	10.4613	1.30091e-25	2.46589e-24
CCDC14	454.012	-1.36651	0.130673	-10.4574	1.3548e-25	2.56568e-24
ZNF506	671.682	-0.862398	0.0824779	-10.4561	1.37385e-25	2.59937e-24
TNFRSF25	433.875	-2.31015	0.220943	-10.4559	1.37735e-25	2.6036e-24
C3orf18	106.524	-1.82125	0.174195	-10.4552	1.38678e-25	2.61904e-24
CACNB4	37.9599	-2.47095	0.23637	-10.4537	1.40869e-25	2.65799e-24
XRN2	7761.45	1.09849	0.105103	10.4515	1.44268e-25	2.71964e-24
TMED8	2804.88	1.43736	0.137544	10.4502	1.46239e-25	2.75428e-24
LAMP2	14147	1.20275	0.115097	10.4499	1.46638e-25	2.75677e-24
ANPEP	25849.3	1.79376	0.171652	10.45	1.46539e-25	2.75677e-24
ADCY3	4378.72	2.53019	0.242161	10.4484	1.49036e-25	2.7993e-24
ENTPD2	12.7767	-4.0962	0.392159	-10.4453	1.54044e-25	2.89074e-24
ANKRD36	75.7681	-1.81189	0.173482	-10.4442	1.55709e-25	2.91933e-24
SIAE	666.885	1.20728	0.115596	10.4439	1.56186e-25	2.92562e-24
UBAP1L	157.148	-1.42556	0.136508	-10.443	1.57687e-25	2.95105e-24
ATP6V1B2	23960.4	1.07322	0.102778	10.4422	1.59107e-25	2.97494e-24
STAT4	1200.47	-1.63511	0.15661	-10.4406	1.61774e-25	3.02208e-24
GDE1	2656.41	0.85266	0.0817006	10.4364	1.69106e-25	3.15618e-24
AC008592.1	6.49006	4.77892	0.457923	10.4361	1.69652e-25	3.16352e-24
DNAJC19	233.167	-0.818892	0.078472	-10.4355	1.70769e-25	3.18147e-24
NFE2L2	5678.38	1.11427	0.106794	10.4339	1.73704e-25	3.23323e-24
SLC11A1	27286	2.10441	0.201765	10.43	1.80847e-25	3.36317e-24
PAG1	12316.9	1.78603	0.171264	10.4285	1.8373e-25	3.4137e-24
ZNF143	1078.13	0.71237	0.0683506	10.4223	1.96174e-25	3.64165e-24
VIPAS39	891.313	0.632948	0.0607375	10.421	1.98767e-25	3.68646e-24
TNIP1	16128.7	1.6249	0.155929	10.4208	1.99309e-25	3.6932e-24
MROH6	1047.19	2.67048	0.256363	10.4168	2.07855e-25	3.84812e-24
MFN2	5853.24	1.18669	0.11396	10.4133	2.15615e-25	3.98464e-24
MIR4435-2HG	883.234	1.27092	0.122047	10.4134	2.15478e-25	3.98464e-24
ZFAND1	318.744	-1.01089	0.0970785	-10.4131	2.16051e-25	3.98913e-24
CYBB	54337.7	1.52377	0.146339	10.4126	2.17211e-25	4.00697e-24
KIAA1328	75.9201	-1.35529	0.130187	-10.4103	2.22409e-25	4.09919e-24
NBR1	7831.58	0.648093	0.0622659	10.4085	2.26807e-25	4.17652e-24
AC015911.3	113.97	-2.22519	0.213792	-10.4082	2.27436e-25	4.18438e-24
CAMK2N1	24.648	-2.37452	0.228263	-10.4026	2.4137e-25	4.43678e-24
TRG-AS1	386.574	-1.88609	0.181329	-10.4015	2.44115e-25	4.48326e-24
CHST15	11793.5	1.35381	0.130182	10.3994	2.49623e-25	4.58034e-24
LINC02481	98.2104	-2.38949	0.229821	-10.3972	2.55411e-25	4.68239e-24
MIR223HG	16021.9	2.18565	0.210227	10.3966	2.56822e-25	4.70407e-24
LRRC70	40.1089	2.85599	0.27478	10.3938	2.64718e-25	4.8444e-24
ACVRL1	123.541	2.29298	0.220701	10.3896	2.76645e-25	5.0582e-24
LINC02363	78.0438	1.8967	0.182572	10.3888	2.78924e-25	5.09536e-24
GPR42	39.2057	4.33552	0.417376	10.3876	2.8247e-25	5.15557e-24
AP001153.1	14.9463	3.91823	0.377254	10.3862	2.86607e-25	5.22648e-24
MFSD1	5164.04	1.06776	0.102817	10.385	2.90105e-25	5.28559e-24
SNAI3-AS1	138.409	1.33847	0.128892	10.3844	2.91877e-25	5.3132e-24
PSMG4	136.549	-1.16784	0.112521	-10.3789	3.09463e-25	5.62836e-24
SPEF2	71.4266	-2.29008	0.220701	-10.3764	3.17675e-25	5.77263e-24
N4BP1	9385.41	1.32428	0.127658	10.3737	3.26725e-25	5.93187e-24
YKT6	2576.96	0.548515	0.0528948	10.3699	3.39775e-25	6.16338e-24
SKAP2	9023.36	1.48856	0.143615	10.3649	3.57971e-25	6.48427e-24
EIF4G3	5193.93	1.20457	0.116216	10.3649	3.58093e-25	6.48427e-24
WIPI1	1822.16	1.97747	0.190816	10.3632	3.64506e-25	6.59463e-24
FRMD4B	1035.02	1.41447	0.136535	10.3598	3.77641e-25	6.82628e-24
TOR1A	1977.57	1.0128	0.0977992	10.3559	3.9327e-25	7.10259e-24
LINC01259	16.0205	-3.10177	0.299542	-10.355	3.97002e-25	7.16372e-24
ATF6	5084.27	1.10947	0.107151	10.3543	4.00081e-25	7.21298e-24
PSTK	31.4715	-1.3556	0.130957	-10.3515	4.12013e-25	7.42163e-24
CEMIP2	8580.32	1.38064	0.133382	10.3511	4.13866e-25	7.44851e-24
PFKFB4	4890.96	1.50851	0.145738	10.3508	4.1479e-25	7.45216e-24
AC022762.1	9.36274	2.29879	0.222087	10.3509	4.1478e-25	7.45216e-24
CARS1	2900.27	0.857903	0.0828952	10.3492	4.2181e-25	7.57169e-24
LPAL2	42.5783	-2.32649	0.224803	-10.349	4.22739e-25	7.58178e-24
C1orf174	571.114	-0.677318	0.0654806	-10.3438	4.46503e-25	8.00105e-24
AC087672.2	60.0029	2.42868	0.2348	10.3436	4.47345e-25	8.00919e-24
AC136475.7	24.2343	2.37491	0.229656	10.3411	4.5909e-25	8.21235e-24
KLHL8	2028.97	1.48469	0.143583	10.3403	4.62938e-25	8.27401e-24
KLRA1P	76.873	-2.53947	0.24565	-10.3377	4.75649e-25	8.49385e-24
NDUFA1	1554.82	0.851208	0.0823536	10.336	4.84274e-25	8.64041e-24
HDLBP	6072.68	0.669622	0.0648157	10.3312	5.09401e-25	9.08087e-24
GNPDA2	131.441	-1.47327	0.142614	-10.3305	5.1292e-25	9.13572e-24
H3C8	17.5825	2.69436	0.260937	10.3257	5.39166e-25	9.59492e-24
LOXL3	627.932	1.14682	0.111071	10.325	5.42927e-25	9.65354e-24
FUT11	604.107	-0.934197	0.0904906	-10.3237	5.50631e-25	9.7821e-24
DECR1	2825.16	0.74318	0.0719909	10.3233	5.53174e-25	9.81884e-24
TCN1	1936.04	3.39536	0.328921	10.3227	5.56192e-25	9.86393e-24
PHLDB2	112.06	-2.17359	0.210609	-10.3205	5.69357e-25	1.00888e-23
OTUD7A	16.4361	-2.20321	0.2135	-10.3195	5.75309e-25	1.01855e-23
C16orf70	1090.61	0.930034	0.0901333	10.3184	5.81686e-25	1.02896e-23
CSTA	1744.98	1.11012	0.107598	10.3173	5.8837e-25	1.03989e-23
ENPP2	238.68	3.24356	0.314385	10.3172	5.89376e-25	1.04078e-23
COQ10A	106.671	-1.73728	0.168416	-10.3154	6.0046e-25	1.05945e-23
ARHGEF11	5919.02	1.32039	0.128016	10.3143	6.07287e-25	1.07058e-23
PCNX2	207.298	-2.1146	0.205018	-10.3142	6.07835e-25	1.07063e-23
DOCK1	63.9196	1.89323	0.183594	10.312	6.21938e-25	1.09454e-23
ADORA2B	53.7131	1.79429	0.174004	10.3118	6.23322e-25	1.09604e-23
MSL3	7393.05	1.29259	0.125367	10.3105	6.32001e-25	1.11035e-23
COX10-AS1	95.6388	-1.52165	0.147617	-10.3081	6.47886e-25	1.1373e-23
SNAP29	1617.88	0.576786	0.0559706	10.3052	6.67814e-25	1.17128e-23
MAOA	105.59	5.12516	0.497389	10.3041	6.74997e-25	1.18288e-23
ATP5F1B	9976.13	0.492447	0.0477918	10.304	6.75928e-25	1.1835e-23
HSBP1	2077.26	0.888315	0.0862388	10.3006	6.99921e-25	1.22448e-23
SERPINB10	500.512	3.81293	0.370172	10.3004	7.01566e-25	1.22632e-23
DPH7	294.815	-0.998697	0.0969637	-10.2997	7.06788e-25	1.2344e-23
SPRED2	193.841	1.66709	0.161893	10.2975	7.23431e-25	1.2624e-23
KPNA5	252.263	-1.7419	0.169193	-10.2953	7.3965e-25	1.28961e-23
LITAF	54941.6	1.4761	0.143415	10.2925	7.61615e-25	1.32679e-23
TMEM18	330.338	-0.957756	0.0930563	-10.2922	7.639e-25	1.32965e-23
RASGRP1	1302.45	-2.00587	0.194929	-10.2903	7.79288e-25	1.35529e-23
ARF1	13718.1	0.94577	0.0919247	10.2885	7.93757e-25	1.37929e-23
DCAF16	575.752	-1.18751	0.115457	-10.2853	8.2084e-25	1.42516e-23
TBP	390.53	-0.370563	0.0360287	-10.2852	8.21555e-25	1.4252e-23
ODF2L	465.308	-1.31283	0.127659	-10.2839	8.32541e-25	1.44305e-23
IL6R	20154.6	1.06647	0.103735	10.2807	8.60855e-25	1.48963e-23
LRATD2	178.903	-1.81187	0.176239	-10.2807	8.60613e-25	1.48963e-23
XRCC4	539.663	1.28791	0.125305	10.2782	8.83523e-25	1.52757e-23
CAPZB	14214.9	0.993171	0.0966344	10.2776	8.89031e-25	1.53581e-23
DCTN4	1988.48	0.739727	0.071992	10.2751	9.12229e-25	1.57457e-23
MED18	729.078	0.737265	0.0717548	10.2748	9.15538e-25	1.57896e-23
LTBR	3066.18	1.19749	0.116597	10.2703	9.58768e-25	1.65213e-23
NFAM1	31152.1	1.47686	0.14383	10.2681	9.80807e-25	1.6887e-23
AP000355.1	20.7781	2.83254	0.275878	10.2674	9.88427e-25	1.70041e-23
CMTM6	19985.5	1.27164	0.123857	10.2671	9.91841e-25	1.70486e-23
GCA	38854.2	2.10435	0.20499	10.2656	1.00652e-24	1.72866e-23
DET1	23.1672	-1.59016	0.154914	-10.2649	1.01473e-24	1.74131e-23
SDR39U1	537.475	-1.01021	0.098449	-10.2613	1.05331e-24	1.80601e-23
SCART1	76.8402	-2.41374	0.235243	-10.2606	1.06036e-24	1.8166e-23
MAN1A1	6727	1.55705	0.151767	10.2595	1.07306e-24	1.83682e-23
EIF1B	2597.36	1.3567	0.132272	10.2569	1.10187e-24	1.88458e-23
ZNF266	1281.38	-1.17537	0.114638	-10.2529	1.14877e-24	1.96318e-23
CARF	197.224	-1.26933	0.123815	-10.2519	1.16087e-24	1.98221e-23
SERPINB2	162.919	3.33734	0.325693	10.2469	1.22196e-24	2.0848e-23
LINC00671	240.883	2.78467	0.271831	10.2441	1.25762e-24	2.14386e-23
HNRNPH1	9744.31	-0.962044	0.0939287	-10.2423	1.28178e-24	2.18326e-23
PGDP1	17.4334	2.67239	0.260938	10.2415	1.29257e-24	2.19982e-23
C10orf88B	14.0875	-2.18807	0.213665	-10.2407	1.30353e-24	2.21664e-23
AC005332.2	37.7196	-2.39967	0.234349	-10.2397	1.31619e-24	2.23633e-23
DOCK3	24.0902	-1.92734	0.188271	-10.237	1.35339e-24	2.29764e-23
RAD18	184.735	-1.1193	0.109344	-10.2365	1.36061e-24	2.308e-23
UBE2F	822.818	1.2595	0.123093	10.2321	1.4241e-24	2.41373e-23
UBE2H	8828.51	1.91715	0.187377	10.2315	1.43257e-24	2.4261e-23
ACTG1	74122.7	1.02149	0.0998765	10.2276	1.49243e-24	2.52539e-23
DGKE	262.259	-1.65577	0.161903	-10.227	1.50164e-24	2.53891e-23
EP400P1	239.103	-1.1308	0.110597	-10.2245	1.54012e-24	2.60183e-23
EVL	4317.1	-1.75928	0.172078	-10.2238	1.55166e-24	2.61918e-23
THEMIS2	17597.6	1.14906	0.112433	10.22	1.61299e-24	2.72048e-23
ZNF875	408.492	-1.1848	0.115984	-10.2152	1.69611e-24	2.85835e-23
ACSL3	2407.07	1.42289	0.13933	10.2124	1.74494e-24	2.93824e-23
WNT10B	36.561	-2.48477	0.243371	-10.2098	1.79213e-24	3.01525e-23
SNHG6	558.604	-1.03536	0.10143	-10.2077	1.83226e-24	3.08026e-23
CCR1	13278	1.66086	0.16272	10.2069	1.84747e-24	3.1033e-23
ADGRE4P	207.688	-3.2601	0.319443	-10.2056	1.87209e-24	3.14211e-23
UBC	18991	1.02842	0.10078	10.2046	1.89168e-24	3.17241e-23
AP000919.3	124.787	1.85577	0.181885	10.203	1.92227e-24	3.22109e-23
TMLHE	563.298	1.28057	0.125526	10.2017	1.94875e-24	3.26281e-23
ARCN1	6013.17	0.595181	0.0583421	10.2016	1.95112e-24	3.26414e-23
GPALPP1	371.648	-0.903354	0.0885808	-10.1981	2.02219e-24	3.3803e-23
AC243960.1	181.11	-2.01684	0.197772	-10.1978	2.02819e-24	3.38759e-23
AREL1	4164.47	0.838796	0.0822697	10.1957	2.07293e-24	3.45951e-23
ENOSF1	202.839	-1.73363	0.170041	-10.1953	2.08062e-24	3.46955e-23
AC055811.4	36.8511	-2.21072	0.216862	-10.1942	2.1052e-24	3.5077e-23
GIT2	7646.01	0.759722	0.0745415	10.1919	2.15429e-24	3.5866e-23
GNG5	141.67	1.45749	0.143016	10.1911	2.1722e-24	3.61351e-23
POLG2	334.687	-0.878488	0.0862022	-10.191	2.1749e-24	3.61509e-23
LTF	25501.8	4.01745	0.394294	10.189	2.22064e-24	3.68816e-23
TIFA	5528.34	2.11613	0.207708	10.188	2.24238e-24	3.72127e-23
CPQ	2628.49	1.31529	0.129104	10.1878	2.24745e-24	3.72405e-23
ZFP14	311.212	-1.06643	0.104678	-10.1878	2.24766e-24	3.72405e-23
RNASEL	4262.13	1.26864	0.12454	10.1866	2.27564e-24	3.76738e-23
PTCH1	357.043	-2.33714	0.229436	-10.1864	2.27942e-24	3.76963e-23
PIM3	4540.09	2.0022	0.196556	10.1864	2.28064e-24	3.76963e-23
SELENOT	4230.53	1.17417	0.115275	10.1858	2.2947e-24	3.78983e-23
BATF	1315.36	1.7915	0.175914	10.184	2.33862e-24	3.85929e-23
PDSS1	319.481	2.31118	0.226987	10.182	2.3864e-24	3.93499e-23
CBFA2T2	850.477	-0.657607	0.0645931	-10.1808	2.41688e-24	3.98208e-23
PSAP	122599	1.027	0.100888	10.1796	2.44669e-24	4.02797e-23
ZNF568	113.583	-1.28886	0.126655	-10.1762	2.53358e-24	4.1677e-23
AKT3	568.025	-1.24828	0.122744	-10.1698	2.7052e-24	4.44647e-23
GM2A	8200.3	1.85811	0.182732	10.1685	2.74054e-24	4.50098e-23
IGFBP7	462.037	1.41357	0.139027	10.1676	2.76599e-24	4.53917e-23
ZNF793	71.9082	-1.94934	0.191739	-10.1666	2.79456e-24	4.58241e-23
EPAS1	496.679	2.18006	0.214456	10.1656	2.82479e-24	4.62727e-23
IER3	1087.08	2.03258	0.199949	10.1655	2.82639e-24	4.62727e-23
ZNF181	198.845	-1.19817	0.117869	-10.1652	2.83578e-24	4.63895e-23
ZNF319	1792.15	1.15265	0.113406	10.1639	2.87217e-24	4.69477e-23
TKT	28211.1	1.38011	0.135807	10.1623	2.9201e-24	4.76934e-23
CDHR3	28.9525	-2.39747	0.235936	-10.1615	2.94409e-24	4.80473e-23
NSUN5P1	381.565	-1.45869	0.143568	-10.1603	2.98225e-24	4.86317e-23
AL122035.2	15.4635	-1.79053	0.17623	-10.1602	2.98483e-24	4.86353e-23
PGM1	1370.49	1.09854	0.108131	10.1593	3.0132e-24	4.90589e-23
PASK	375.258	-1.68285	0.165689	-10.1567	3.09342e-24	5.02856e-23
BUB3	1600.32	-0.7362	0.072484	-10.1567	3.09294e-24	5.02856e-23
TRBJ1-3	22.2451	-2.90829	0.286369	-10.1558	3.12359e-24	5.07363e-23
AC058791.1	5.33685	4.6711	0.459951	10.1557	3.12718e-24	5.07546e-23
IGIP	204.838	-1.19767	0.117961	-10.1531	3.21013e-24	5.20601e-23
CCT6P1	119.693	-1.02757	0.101213	-10.1526	3.22814e-24	5.23111e-23
IL1R1	2918.98	2.50919	0.247186	10.151	3.27975e-24	5.31057e-23
THEM4	389.544	-1.95884	0.192978	-10.1506	3.29308e-24	5.32798e-23
PPP1R13B	161.563	-1.46482	0.144312	-10.1504	3.29913e-24	5.32943e-23
SPG21	4040.42	0.996376	0.0981603	10.1505	3.29675e-24	5.32943e-23
AC116021.1	7.07162	3.35597	0.330668	10.1491	3.34519e-24	5.39961e-23
DPPA2P2	3.82863	4.82413	0.475395	10.1476	3.39514e-24	5.47595e-23
SLC9A8	4266.91	1.27455	0.125611	10.1468	3.42425e-24	5.51861e-23
BCORL1	1670.68	1.344	0.132494	10.1439	3.52695e-24	5.67968e-23
AL122035.1	10.7794	-1.93093	0.190456	-10.1385	3.72911e-24	6.00056e-23
TPRG1	68.4599	-1.80999	0.178531	-10.1382	3.73855e-24	6.00639e-23
LINC01934	68.514	-2.30007	0.22687	-10.1383	3.73626e-24	6.00639e-23
GBE1	1040.07	1.49598	0.147561	10.1381	3.74475e-24	6.01167e-23
ALAS1	2566.72	1.51614	0.149558	10.1375	3.76581e-24	6.04079e-23
SIGLEC17P	84.4003	-1.9997	0.197285	-10.1361	3.82116e-24	6.12203e-23
KLHDC1	40.1637	-1.89005	0.186468	-10.1361	3.82238e-24	6.12203e-23
SLCO3A1	4640.48	1.1674	0.115184	10.1351	3.86047e-24	6.17824e-23
BPI	3998.93	3.70345	0.365539	10.1315	4.00607e-24	6.4063e-23
DDHD2	575.574	-1.52098	0.150145	-10.13	4.06537e-24	6.4961e-23
CHRM3-AS2	241.971	-2.565	0.253224	-10.1294	4.09293e-24	6.53508e-23
SORL1	110518	1.53335	0.15138	10.1291	4.10256e-24	6.54035e-23
AC007278.1	547.976	2.68769	0.265342	10.1292	4.10162e-24	6.54035e-23
ACACB	271.486	-1.36849	0.135111	-10.1286	4.12312e-24	6.56806e-23
AC011477.1	94.1766	-1.08303	0.106935	-10.1279	4.15535e-24	6.61431e-23
NCOA6	2985.34	0.536136	0.0529375	10.1277	4.16255e-24	6.62066e-23
PLAAT5	11.5651	-3.29095	0.324967	-10.127	4.19196e-24	6.66232e-23
KLRC4	16.115	-3.33987	0.32982	-10.1263	4.22144e-24	6.704e-23
LINC01278	272.705	-1.36734	0.135032	-10.126	4.23646e-24	6.7227e-23
ZNF582	53.9022	-1.24317	0.122784	-10.1249	4.28347e-24	6.79208e-23
GABRR2	207.397	2.23482	0.220765	10.1231	4.36317e-24	6.91314e-23
PSMB5	756.057	0.838982	0.0828884	10.1218	4.42083e-24	6.99914e-23
UNK	546.654	-0.734502	0.0725728	-10.1209	4.46272e-24	7.06004e-23
DPY19L3	2370.76	2.00426	0.19808	10.1184	4.57671e-24	7.23484e-23
DCTN2	2987.1	0.932736	0.0921931	10.1172	4.63461e-24	7.31518e-23
UBE2G2	1672.18	-0.822693	0.0813162	-10.1172	4.63449e-24	7.31518e-23
SLC37A3	1620.34	1.71545	0.169615	10.1138	4.79979e-24	7.5701e-23
TRMT10B	211.399	-0.751537	0.0743637	-10.1062	5.18396e-24	8.16978e-23
SLC25A53	209.265	-0.689206	0.0682235	-10.1022	5.40288e-24	8.50829e-23
HSDL2	2691.86	1.34433	0.133091	10.1008	5.47692e-24	8.61833e-23
ZNF467	2504.86	1.77019	0.175285	10.0989	5.58371e-24	8.77968e-23
SPPL2A	4784.59	1.35971	0.134676	10.0962	5.74262e-24	9.02268e-23
SUCLG1	1466.25	0.694785	0.068825	10.095	5.81549e-24	9.13023e-23
AL390195.3	11.6768	-1.96778	0.194946	-10.0939	5.87599e-24	9.21821e-23
PLEKHB2	6510.97	0.650765	0.0644826	10.0921	5.98745e-24	9.38594e-23
HHEX	3074.64	1.37001	0.135755	10.0918	6.00363e-24	9.40417e-23
WIPF2	3638.44	0.639124	0.0633401	10.0904	6.09492e-24	9.53993e-23
MAP1LC3B	6393.43	1.16973	0.115954	10.0878	6.25448e-24	9.78227e-23
LINC00996	20.034	-2.76018	0.273695	-10.0849	6.44503e-24	1.00727e-22
MDN1	1518.51	-1.04556	0.103677	-10.0848	6.45031e-24	1.00733e-22
EFCAB2	830.749	2.09861	0.2081	10.0846	6.4602e-24	1.00811e-22
LINC01220	9.66303	2.45112	0.243068	10.0841	6.49607e-24	1.01295e-22
GPR89B	92.8105	-1.09047	0.108151	-10.0829	6.57822e-24	1.02498e-22
ACSS2	2217	1.33818	0.132728	10.0822	6.62577e-24	1.03161e-22
TC2N	1224.73	-2.18497	0.216724	-10.0818	6.64697e-24	1.03413e-22
TET3	5352.36	0.975384	0.0967599	10.0804	6.74177e-24	1.04809e-22
ERMARD	319.465	-0.73699	0.0731317	-10.0776	6.94281e-24	1.07854e-22
H4C4	42.0392	2.40086	0.238247	10.0772	6.9694e-24	1.08185e-22
LINC01534	16.1705	-1.70226	0.168933	-10.0766	7.0137e-24	1.08791e-22
GPBP1L1	5834.49	0.656266	0.0651506	10.0731	7.26748e-24	1.12643e-22
VIPR2	6.26599	-2.67854	0.265946	-10.0717	7.36727e-24	1.14104e-22
CAPS	405.306	-1.06961	0.106229	-10.0689	7.5784e-24	1.17286e-22
MRPS25	477.822	-1.29551	0.128707	-10.0656	7.83888e-24	1.21227e-22
SEMA6A-AS1	20.8165	-1.48087	0.147188	-10.0611	8.20855e-24	1.26849e-22
MILR1	1482	1.91555	0.190488	10.056	8.64158e-24	1.33441e-22
YWHAH	3409.58	1.23437	0.122765	10.0547	8.75896e-24	1.35152e-22
ATP5MPL	1613.76	0.911726	0.0906793	10.0544	8.78523e-24	1.35456e-22
KCNG2	11.2579	4.24539	0.422343	10.052	9.00208e-24	1.38696e-22
PRKCQ-AS1	281.983	-1.91923	0.190957	-10.0506	9.13328e-24	1.40613e-22
FFAR2	22945	1.76756	0.175909	10.0481	9.36219e-24	1.4403e-22
CCPG1	2146.89	1.93615	0.192746	10.0451	9.65618e-24	1.48442e-22
DNTTIP1	1839.15	1.18338	0.117814	10.0445	9.71539e-24	1.49241e-22
CCL28	78.9024	-1.85811	0.185035	-10.0419	9.96994e-24	1.53038e-22
ZNF354B	114.492	-1.61016	0.16041	-10.0378	1.03956e-23	1.59453e-22
LY96	1881.88	1.59965	0.159398	10.0356	1.06326e-23	1.62967e-22
MXD3	1397.39	1.72458	0.171856	10.035	1.06984e-23	1.63854e-22
CCT5	4395.77	0.692697	0.0690395	10.0333	1.0877e-23	1.66467e-22
PER3	106.603	-1.63046	0.162562	-10.0298	1.12775e-23	1.72341e-22
DGAT2	6658.57	1.87202	0.186646	10.0298	1.1274e-23	1.72341e-22
VCP	8694.7	0.640478	0.06387	10.0278	1.15021e-23	1.75643e-22
RIPOR2	45580	1.06144	0.10588	10.0249	1.18422e-23	1.80703e-22
CCDC191	129.238	-1.14795	0.114515	-10.0244	1.1903e-23	1.81497e-22
PDYN-AS1	10.9476	4.12619	0.411681	10.0228	1.21054e-23	1.84446e-22
IGFBP3	58.2877	-2.83177	0.282567	-10.0216	1.22544e-23	1.8658e-22
TREML2	5286.33	1.3984	0.139544	10.0212	1.23002e-23	1.87139e-22
SBNO2	11584.6	1.74995	0.174642	10.0202	1.24201e-23	1.88823e-22
ZNF226	349.655	-0.84329	0.0841668	-10.0193	1.25419e-23	1.90536e-22
RASSF1	1420.79	-1.06639	0.106439	-10.0188	1.25982e-23	1.9125e-22
AC108673.2	65.1946	1.69201	0.168911	10.0172	1.28091e-23	1.94309e-22
LINC02648	13.218	-2.50282	0.249899	-10.0153	1.30508e-23	1.9783e-22
AF111167.2	91.825	1.74343	0.174089	10.0146	1.3151e-23	1.99203e-22
SEC11A	2871.65	0.684053	0.068326	10.0116	1.35535e-23	2.0509e-22
STMN3	420.533	-1.74862	0.17466	-10.0116	1.35595e-23	2.0509e-22
CHMP7	2075.27	-0.635655	0.0634929	-10.0114	1.35769e-23	2.05203e-22
SLC30A4	99.5707	-1.8728	0.187071	-10.0112	1.36117e-23	2.05579e-22
TGFB3	33.3367	-1.54783	0.154647	-10.0088	1.39425e-23	2.10421e-22
HEATR9	20.5757	-2.74572	0.274359	-10.0077	1.40931e-23	2.12539e-22
MRPL46	40.5038	-1.48745	0.148641	-10.007	1.4196e-23	2.13934e-22
ATP6V0A2	677.895	-0.682641	0.0682237	-10.0059	1.43533e-23	2.16146e-22
CAPG	7037.89	1.90579	0.190533	10.0024	1.48731e-23	2.23811e-22
THAP9-AS1	362.565	-0.941549	0.0941475	-10.0008	1.51191e-23	2.27347e-22
LIN7A	2665.59	1.70702	0.170697	10.0003	1.51901e-23	2.28249e-22
TASP1	89.033	-1.29499	0.129525	-9.99798	1.55538e-23	2.33544e-22
C1QTNF3	18.8942	-1.71128	0.171195	-9.99608	1.58546e-23	2.37888e-22
CINP	714.875	0.752301	0.075286	9.99257	1.6426e-23	2.46283e-22
PPP1R11	3334.9	0.712677	0.0713337	9.99075	1.67305e-23	2.50666e-22
FBN2	972.076	1.56393	0.156596	9.98706	1.7365e-23	2.59984e-22
EHD1	14856.1	1.61702	0.161913	9.98693	1.73889e-23	2.60153e-22
KLF12	987.931	-2.181	0.218399	-9.98629	1.75011e-23	2.61642e-22
BCAP31	5172.28	1.12254	0.112411	9.98608	1.75383e-23	2.61821e-22
HOXC4	23.7446	-2.1422	0.214518	-9.98614	1.7528e-23	2.61821e-22
ITPKC	1588.03	2.14217	0.214539	9.985	1.77306e-23	2.64499e-22
DDX10P1	53.0616	2.04977	0.205384	9.98018	1.86123e-23	2.77452e-22
MARCKS	10226.4	2.01704	0.202134	9.97872	1.8888e-23	2.8136e-22
RAD1	304.209	-0.934739	0.0936859	-9.97737	1.91475e-23	2.8502e-22
TSPO	9123.68	2.42768	0.243445	9.97222	2.01676e-23	2.99987e-22
XIRP2	31.9686	3.49204	0.350199	9.97158	2.02966e-23	3.0169e-22
CHST12	523.77	-1.45053	0.145473	-9.9711	2.03951e-23	3.02935e-22
CHIC2	688.059	1.04754	0.10506	9.97081	2.04546e-23	3.03601e-22
TMEM50A	5769.02	0.70112	0.0703192	9.97053	2.05139e-23	3.04263e-22
MIA2	2419.93	0.91764	0.0920412	9.96989	2.06465e-23	3.06009e-22
FES	8984.46	1.68771	0.169289	9.96937	2.07534e-23	3.07373e-22
UGP2	5097.15	1.05791	0.106124	9.96866	2.09035e-23	3.09375e-22
MARK3	3775.89	0.795118	0.0797757	9.96692	2.12728e-23	3.14616e-22
CFL1	36627.9	1.22906	0.123322	9.96625	2.14164e-23	3.16512e-22
KLRF1	395.45	-2.47298	0.248243	-9.96193	2.23679e-23	3.30338e-22
AC093323.1	220.22	-1.62972	0.163673	-9.95716	2.34661e-23	3.46309e-22
TLR1	8822.79	1.40169	0.140788	9.95604	2.37323e-23	3.49988e-22
NOL3	173.474	1.55703	0.156403	9.95522	2.39301e-23	3.52653e-22
ADGRG5	552.49	-2.08187	0.209131	-9.95487	2.40131e-23	3.53625e-22
AC008555.1	30.4355	-2.4132	0.242428	-9.95432	2.4146e-23	3.55328e-22
LPCAT2	10455.6	1.82594	0.183477	9.95184	2.47557e-23	3.64041e-22
NSMCE4A	402.687	-1.00097	0.100583	-9.95167	2.47975e-23	3.64396e-22
CMC1	280.494	-1.38698	0.139398	-9.94974	2.52845e-23	3.71288e-22
ATP11B	13704.4	1.8793	0.188891	9.94913	2.54395e-23	3.73299e-22
ZNF827	153.437	-2.05035	0.206085	-9.94902	2.5469e-23	3.73467e-22
RAD51-AS1	184.646	-1.23504	0.124188	-9.94493	2.65365e-23	3.88844e-22
P2RX1	5731.89	1.76473	0.177453	9.94475	2.65853e-23	3.89284e-22
GCNT4	134.004	-2.48014	0.249407	-9.94415	2.67448e-23	3.91342e-22
IGSF6	15472.9	1.63105	0.164025	9.94393	2.68046e-23	3.91939e-22
RAB5A	3002.19	1.10682	0.111332	9.9416	2.74372e-23	4.00906e-22
TRIP12	12836.1	0.794949	0.0799654	9.94116	2.75603e-23	4.0242e-22
SNHG1	514.775	-1.29235	0.130029	-9.93895	2.81788e-23	4.11159e-22
CSF2RB	53696.3	1.54445	0.155513	9.93133	3.04181e-23	4.4352e-22
NDST3	8.02943	4.93102	0.496556	9.93042	3.06945e-23	4.47235e-22
TSPAN14	13168.7	1.34551	0.135523	9.92832	3.1348e-23	4.56434e-22
SMIM10L2A	9.656	-2.55862	0.25774	-9.92715	3.17195e-23	4.61519e-22
PTAFR	22442.9	1.43474	0.144548	9.92572	3.21784e-23	4.67867e-22
IST1	7014.32	0.515474	0.051934	9.92557	3.2225e-23	4.68215e-22
SLC25A45	524.971	-1.11403	0.112242	-9.92528	3.23186e-23	4.69245e-22
GLE1	1946.65	0.445143	0.0448497	9.92521	3.23423e-23	4.69259e-22
CTBP2	2129.33	0.796859	0.0803112	9.92215	3.33501e-23	4.83542e-22
HYAL2	360.981	1.71932	0.173289	9.92169	3.3502e-23	4.85404e-22
WFDC1	34.0681	5.10189	0.51423	9.92142	3.35959e-23	4.86423e-22
GLB1L2	42.7867	-2.56531	0.258594	-9.92022	3.40002e-23	4.91931e-22
TMEM42	132.517	-1.19431	0.120396	-9.91985	3.41265e-23	4.93413e-22
ATG9A	1187.73	1.12072	0.11299	9.9188	3.44871e-23	4.98279e-22
HNRNPA1L2	76.3545	-1.40254	0.141441	-9.9161	3.54332e-23	5.1159e-22
NPTN	4596.3	1.22363	0.12341	9.91518	3.57622e-23	5.15979e-22
JRK	684.937	-0.684619	0.0690556	-9.91403	3.61753e-23	5.21576e-22
AC087500.1	27.7043	-1.29524	0.130686	-9.91109	3.72561e-23	5.36785e-22
AP006222.1	173.803	2.133	0.215306	9.90686	3.88678e-23	5.59615e-22
TRIM46	74.3637	-1.74972	0.176628	-9.90622	3.91167e-23	5.62807e-22
ZFP3	176.273	-1.18239	0.119381	-9.9044	3.98371e-23	5.72773e-22
MRFAP1L1	1666.5	-0.583474	0.0589435	-9.89887	4.21023e-23	6.0492e-22
COPS7B	656.81	-0.531388	0.0536994	-9.89559	4.35041e-23	6.24628e-22
AL355075.5	6.39329	-3.05901	0.309178	-9.89399	4.4203e-23	6.34221e-22
ZNF829	62.5482	-1.51157	0.152791	-9.89304	4.46267e-23	6.39855e-22
C16orf72	6835.61	1.25782	0.127149	9.89245	4.48915e-23	6.43206e-22
LACTB	2572.82	1.4199	0.143542	9.8919	4.51398e-23	6.46315e-22
SGMS2	1039.88	1.87655	0.189716	9.89136	4.53809e-23	6.49318e-22
TIGIT	531.011	-2.33018	0.235606	-9.89017	4.59267e-23	6.56672e-22
OSGIN1	117.811	2.0814	0.210523	9.88682	4.74887e-23	6.78536e-22
ZNF737	278.043	-1.21434	0.122843	-9.8853	4.82118e-23	6.88393e-22
ETS1	12477.5	-1.63809	0.165746	-9.88314	4.92658e-23	7.02957e-22
SPA17	41.7125	1.47866	0.149621	9.88266	4.94992e-23	7.05798e-22
PPP4R2	4263.11	1.46583	0.14837	9.87955	5.10607e-23	7.27562e-22
AP004608.1	6.05802	-3.24376	0.328392	-9.87773	5.19954e-23	7.40371e-22
AC009133.3	68.9444	-1.88085	0.190457	-9.87544	5.31989e-23	7.56986e-22
MBD2	3912.57	0.791072	0.0801112	9.87468	5.3604e-23	7.62224e-22
TP53BP2	1913.68	0.764463	0.0774201	9.87422	5.38517e-23	7.6522e-22
ITGA9	201.912	2.67149	0.270596	9.87262	5.47159e-23	7.76966e-22
MYO6	104.514	-2.25987	0.228917	-9.87198	5.50645e-23	7.81379e-22
LILRA2	8836.64	1.42903	0.144788	9.86983	5.62619e-23	7.97822e-22
FAM111A-DT	87.9473	-1.2636	0.128047	-9.86825	5.71548e-23	8.09928e-22
NOTCH3	42.9365	3.18502	0.322762	9.86801	5.72884e-23	8.11265e-22
CREBZF	1168.83	-1.0649	0.107968	-9.86312	6.01489e-23	8.5119e-22
DYRK2	1310.66	-1.81602	0.184265	-9.85545	6.49239e-23	9.18133e-22
ZFYVE1	1406.88	0.775438	0.0786902	9.85431	6.56644e-23	9.2797e-22
CDKN2C	284.883	1.89269	0.192087	9.8533	6.63327e-23	9.36774e-22
TMEM167A	5243	1.10801	0.112464	9.85217	6.70781e-23	9.46654e-22
CYB5R1	1675.28	1.28416	0.130379	9.84945	6.89201e-23	9.71984e-22
TTC16	188.935	-2.53459	0.257372	-9.84797	6.99425e-23	9.85731e-22
LBR	15286.2	1.30871	0.132907	9.8468	7.07633e-23	9.9662e-22
OTULINL	2899.95	1.52223	0.15461	9.84563	7.15919e-23	1.0076e-21
MYL6	12228.2	1.43028	0.145281	9.8449	7.21138e-23	1.01426e-21
CTBP1-DT	288.81	-0.935946	0.0950781	-9.84397	7.27817e-23	1.02295e-21
TOM1	4246.52	1.49065	0.151505	9.83892	7.65309e-23	1.07492e-21
PPP3CC	507.689	-1.20916	0.122903	-9.83829	7.70096e-23	1.08091e-21
CSNK1A1	2091.18	0.583846	0.0593543	9.83663	7.82912e-23	1.09815e-21
SLC12A6	15512.2	1.12182	0.114063	9.8351	7.94903e-23	1.11421e-21
CLRN1-AS1	31.5612	4.48199	0.45582	9.83281	8.13145e-23	1.13901e-21
ZDHHC7	4142.96	0.784707	0.0798107	9.83211	8.18883e-23	1.14627e-21
DIAPH2	1433.61	1.2997	0.132212	9.83042	8.32682e-23	1.1648e-21
AC005332.7	11.2055	-2.40042	0.244196	-9.82989	8.37104e-23	1.17019e-21
CAPZA2	7509.03	1.19131	0.121243	9.82586	8.71239e-23	1.21708e-21
ATP2C2	103.738	3.9942	0.406525	9.82521	8.76916e-23	1.22419e-21
FAM76A	253.625	-0.675095	0.0687217	-9.82361	8.90912e-23	1.24288e-21
IMPDH1	10179.7	1.48309	0.150994	9.82217	9.03746e-23	1.25994e-21
G6PD	9529.01	1.6173	0.16469	9.82023	9.21336e-23	1.2836e-21
CDYL2	741.388	1.31095	0.133513	9.81888	9.33785e-23	1.30006e-21
COL23A1	19.2402	2.71541	0.276569	9.81819	9.40125e-23	1.30801e-21
FTH1	88946.5	1.41354	0.144076	9.81108	1.00886e-22	1.40224e-21
ADAMTS7P4	15.5436	-2.60926	0.265951	-9.81104	1.00921e-22	1.40224e-21
OSMR	4.61421	5.16145	0.526255	9.8079	1.04115e-22	1.44565e-21
CDC42	17826.2	0.935413	0.0953829	9.80692	1.05128e-22	1.45873e-21
TRAF5	718.514	-1.75739	0.179232	-9.80514	1.07004e-22	1.48177e-21
PTX3	155.914	2.3188	0.236488	9.80515	1.06984e-22	1.48177e-21
CANT1	3619.73	0.933724	0.0952274	9.8052	1.0693e-22	1.48177e-21
IGF2R	45856.5	1.07369	0.109521	9.80345	1.08809e-22	1.50576e-21
DHRS7B	342.476	0.923359	0.0941894	9.80322	1.09054e-22	1.50814e-21
CDK5	369.923	1.17028	0.119404	9.80107	1.11395e-22	1.53949e-21
DMAC2L	360.59	-0.910631	0.0929434	-9.79769	1.15189e-22	1.59086e-21
PSMB3	4715.94	1.16215	0.118619	9.79731	1.15625e-22	1.59581e-21
FERMT3	14171.7	1.49129	0.152225	9.79661	1.16426e-22	1.6056e-21
ZNF571	55.0586	-1.67174	0.170646	-9.79656	1.16489e-22	1.6056e-21
AC138123.1	27.0159	2.70522	0.27615	9.79619	1.16913e-22	1.61036e-21
KDELR2	1536.8	0.649891	0.0663444	9.79572	1.17454e-22	1.61674e-21
AIF1	9684.53	1.29496	0.13221	9.79477	1.18568e-22	1.63099e-21
AP3B1	2679.15	0.769165	0.0785297	9.79457	1.188e-22	1.63309e-21
CHIC1	187.072	-1.93026	0.19708	-9.79427	1.19156e-22	1.63689e-21
GOLGA8A	661.438	-1.99225	0.203426	-9.79349	1.20075e-22	1.64842e-21
NUCB1	19139.1	1.63565	0.16704	9.79191	1.21972e-22	1.67335e-21
STAT5B	20066.2	1.13374	0.115798	9.79064	1.23507e-22	1.69328e-21
PCYT1A	7090.72	1.48854	0.152053	9.7896	1.24785e-22	1.70967e-21
MAP3K20	1770.46	1.661	0.169737	9.78571	1.29677e-22	1.77435e-21
PHEX	14.5452	-2.90802	0.297168	-9.78577	1.29608e-22	1.77435e-21
MIDN	6463.29	1.26165	0.128949	9.78413	1.31727e-22	1.8012e-21
MXD1	42091.2	1.33898	0.136857	9.78384	1.32099e-22	1.80509e-21
LINC01355	98.6984	-1.40692	0.143832	-9.78173	1.34886e-22	1.84195e-21
PTPN1	6658.83	1.15057	0.117635	9.78091	1.35986e-22	1.85575e-21
CREB5	11928.5	1.54679	0.15815	9.78051	1.3652e-22	1.8618e-21
AL121839.2	97.0555	-2.22172	0.227199	-9.77874	1.38925e-22	1.89335e-21
IL10RB	264.276	1.21773	0.124537	9.77811	1.39799e-22	1.90402e-21
KDM1B	2922	0.956713	0.0978442	9.77792	1.40059e-22	1.9063e-21
LTBP3	532.152	-1.7592	0.179968	-9.77507	1.44064e-22	1.95951e-21
NBPF15	381.828	-1.46974	0.150363	-9.7746	1.44726e-22	1.96722e-21
TAF13	609.745	1.27891	0.13086	9.77314	1.46832e-22	1.99454e-21
SLC35B1	699.671	0.521844	0.053401	9.77216	1.48253e-22	2.01252e-21
FURIN	13042.3	1.55751	0.159412	9.77037	1.50905e-22	2.04718e-21
PLPBP	2117.2	0.740343	0.0757846	9.76905	1.52875e-22	2.07254e-21
ZCCHC18	36.949	-2.20633	0.225894	-9.76708	1.55877e-22	2.11185e-21
C12orf65	275.198	-0.947211	0.0969859	-9.76649	1.56795e-22	2.12289e-21
AC040970.1	183.798	1.58321	0.162114	9.766	1.57552e-22	2.13174e-21
IRS2	2156.82	1.68829	0.172897	9.76474	1.59527e-22	2.15706e-21
LILRP1	33.3387	2.0943	0.2145	9.76363	1.61269e-22	2.17919e-21
NINJ2	736.812	1.51271	0.154974	9.76104	1.65451e-22	2.23423e-21
KLF7	5699.65	1.63393	0.167397	9.76084	1.65784e-22	2.23727e-21
ARRB2	27608.8	1.26798	0.12996	9.75666	1.72759e-22	2.32988e-21
GABARAPL2	4173.34	1.39766	0.143264	9.75578	1.74258e-22	2.34856e-21
PLCXD2	269.081	-1.80131	0.184665	-9.75452	1.76436e-22	2.37636e-21
AGFG2	285.877	-1.62061	0.166172	-9.7526	1.79799e-22	2.42008e-21
TRPC1	23.0744	-2.1414	0.219592	-9.75171	1.81387e-22	2.43986e-21
LGR6	129.241	-2.86587	0.293897	-9.75126	1.82196e-22	2.44915e-21
UBE2A	2113.09	0.731078	0.0750292	9.74391	1.95871e-22	2.63126e-21
NUP43	675.62	-0.844472	0.0866697	-9.74356	1.96539e-22	2.63852e-21
RBM4	331.736	-0.940751	0.0965766	-9.74098	2.01604e-22	2.70301e-21
PCED1B-AS1	1519.45	-1.1306	0.116066	-9.74101	2.01536e-22	2.70301e-21
CDK5RAP2	3133.48	1.45314	0.149182	9.74072	2.02108e-22	2.70801e-21
UBQLN2	4437.13	1.11673	0.114676	9.73813	2.07325e-22	2.77612e-21
PLEKHG4	97.1304	-1.99738	0.205121	-9.73759	2.08444e-22	2.78928e-21
NKTR	3879.15	-0.911546	0.0936374	-9.73485	2.14136e-22	2.8636e-21
SOX13	96.2245	-2.20324	0.226326	-9.73478	2.14275e-22	2.8636e-21
DNAJC27-AS1	40.8608	1.57464	0.161802	9.73192	2.20404e-22	2.94361e-21
B3GNT8	1673.48	2.01157	0.206735	9.73015	2.24257e-22	2.99313e-21
SLC2A11	101.546	-1.38303	0.1422	-9.72595	2.33721e-22	3.11744e-21
AK4	134.702	1.9306	0.198558	9.72311	2.4032e-22	3.20339e-21
LILRB4	1643.88	1.83123	0.188409	9.71944	2.49157e-22	3.31905e-21
TMEM33	4461.89	1.28432	0.132158	9.71808	2.52507e-22	3.36149e-21
ZNF570	141.21	-1.16291	0.119677	-9.71706	2.55027e-22	3.39286e-21
BACE1-AS	189.648	-0.741191	0.0762983	-9.71439	2.61816e-22	3.48094e-21
ZNF235	136.207	-1.13916	0.117283	-9.71289	2.65692e-22	3.5302e-21
TECPR2	5697.07	1.34522	0.138509	9.71212	2.6772e-22	3.55486e-21
AC090948.3	22.0021	-2.06128	0.212247	-9.71171	2.68795e-22	3.56684e-21
LLGL2	354.82	-1.96912	0.202765	-9.71131	2.69859e-22	3.57866e-21
IRF2	7019.03	0.94081	0.0968927	9.70982	2.73823e-22	3.6289e-21
TRBV23-1	13.3727	-2.69639	0.277753	-9.70785	2.79161e-22	3.69727e-21
EBF4	20.4555	-2.37668	0.244892	-9.70502	2.87027e-22	3.79902e-21
GALNS	2052.44	1.18683	0.122341	9.70102	2.98487e-22	3.94816e-21
FGGY	147.087	1.44992	0.149484	9.69952	3.02919e-22	4.00423e-21
SUSD1	1604.66	0.86927	0.0896214	9.69936	3.03407e-22	4.00811e-21
CDK14	1165.37	1.3229	0.136487	9.69255	3.24336e-22	4.28186e-21
RNF146	2770.28	1.24144	0.128123	9.68948	3.34231e-22	4.40967e-21
ARPC1A	225.511	0.914635	0.0944107	9.68783	3.39668e-22	4.47854e-21
TGFBR3	721.845	-2.61722	0.27017	-9.6873	3.41446e-22	4.49911e-21
KIF20A	139.114	2.79936	0.289019	9.6857	3.4681e-22	4.56688e-21
TALDO1	17642.2	1.26533	0.130659	9.68423	3.5184e-22	4.63017e-21
KLHDC4	768.034	-1.44346	0.149087	-9.68193	3.59841e-22	4.73245e-21
ZNF248	169.035	-1.52613	0.157697	-9.67762	3.7535e-22	4.93328e-21
ALCAM	1950.93	1.93355	0.199799	9.67751	3.75742e-22	4.93529e-21
ZDHHC3	3477.18	1.23127	0.127242	9.67666	3.78907e-22	4.97369e-21
RORA	1076.71	-2.41671	0.249834	-9.67328	3.91637e-22	5.13752e-21
AP3S1	1619.85	1.0787	0.111529	9.67197	3.96686e-22	5.20046e-21
IFT80	142.028	-1.18541	0.122573	-9.67105	4.00238e-22	5.2437e-21
HIP1	7850.12	2.08603	0.215704	9.67079	4.01282e-22	5.25405e-21
SMPD3	242.065	-3.01128	0.311407	-9.66991	4.04725e-22	5.29577e-21
NPL	4374.33	1.28352	0.132786	9.66605	4.20272e-22	5.49571e-21
CBL	11165.5	0.995166	0.102959	9.66567	4.21835e-22	5.51267e-21
CDC42BPA	143.26	1.51918	0.157306	9.65754	4.56713e-22	5.96469e-21
CFAP44	89.1101	-1.61488	0.167256	-9.6551	4.67706e-22	6.10441e-21
ACADSB	392.36	-1.16575	0.120776	-9.65217	4.81278e-22	6.27758e-21
ZNF831	712.994	-2.0796	0.215502	-9.65001	4.9149e-22	6.40673e-21
SMYD4	268.332	-1.19675	0.124026	-9.64918	4.95527e-22	6.45528e-21
ACVR2B	120.168	-1.74025	0.180409	-9.64611	5.1056e-22	6.6462e-21
SCN9A	429.89	2.3594	0.244597	9.64606	5.10825e-22	6.6462e-21
AC090948.1	11.662	-2.05079	0.212635	-9.64467	5.17798e-22	6.73268e-21
CNN2	32767	1.34921	0.139897	9.64428	5.19734e-22	6.75359e-21
PTEN	15375	1.26888	0.131577	9.64366	5.22896e-22	6.79042e-21
CBLB	1010.77	-1.53592	0.159306	-9.64133	5.34925e-22	6.93791e-21
TRHDE-AS1	22.38	3.81792	0.395993	9.64137	5.347e-22	6.93791e-21
SLC4A1AP	1540.13	0.811497	0.0841738	9.64073	5.38057e-22	6.97415e-21
KCNJ2	10212.4	1.75974	0.182541	9.64025	5.40541e-22	7.00196e-21
KIDINS220	6522.85	0.892364	0.0926075	9.63598	5.63517e-22	7.295e-21
ID1	10.1945	3.48065	0.361218	9.63587	5.64096e-22	7.29793e-21
AC009495.3	185.078	1.52343	0.158103	9.63567	5.65243e-22	7.30819e-21
PAN2	1075.91	-0.751297	0.0779832	-9.63409	5.73973e-22	7.41642e-21
COP 1	3630.38	0.921883	0.0957007	9.63297	5.80255e-22	7.49291e-21
GATA3	335.496	-2.06417	0.214317	-9.63137	5.89377e-22	7.60595e-21
LINC00653	24.27	-1.20376	0.124987	-9.63109	5.90963e-22	7.62166e-21
DPH3	1413.17	0.969785	0.100708	9.62971	5.98996e-22	7.72044e-21
ABLIM1	2177.15	-1.82044	0.189066	-9.62859	6.0553e-22	7.79978e-21
AF131215.6	60.8535	-1.43736	0.149303	-9.62717	6.13996e-22	7.9039e-21
RHOU	1778.81	1.70055	0.176658	9.62628	6.19312e-22	7.96737e-21
LMO7	135.423	-1.50106	0.15596	-9.62465	6.2922e-22	8.0898e-21
H1-2	1248.63	1.93529	0.201097	9.62367	6.35234e-22	8.16205e-21
IFITM3P2	132.788	1.73376	0.18019	9.62184	6.46634e-22	8.30336e-21
RABL2B	421.674	-0.988515	0.102761	-9.61956	6.61143e-22	8.48439e-21
LINC00599	14.7821	4.8581	0.505089	9.61831	6.69225e-22	8.58279e-21
PRDX3	3174.67	0.941852	0.0979578	9.61488	6.91912e-22	8.86823e-21
ATXN1	4354.89	1.14175	0.118769	9.61321	7.03236e-22	9.00779e-21
PIWIL4	282.042	1.54196	0.160408	9.61275	7.06349e-22	9.04206e-21
AC084871.1	12.5957	2.76026	0.287151	9.61258	7.07512e-22	9.05133e-21
FAHD2CP	29.8837	-1.84502	0.192025	-9.60823	7.38085e-22	9.43662e-21
NOS1AP	15.628	2.84971	0.296611	9.60758	7.42738e-22	9.49023e-21
MMP14	252.371	2.39371	0.249179	9.60637	7.51512e-22	9.59641e-21
CAMKK1	1182.52	1.64399	0.171139	9.60617	7.52954e-22	9.60888e-21
MCOLN2	221.853	-2.08224	0.21683	-9.6031	7.75741e-22	9.89357e-21
UBE2C	162.785	1.69137	0.176155	9.60159	7.87235e-22	1.0034e-20
CRYBG1	7840.3	0.964181	0.10042	9.60146	7.88185e-22	1.00399e-20
CCRL2	1334.88	2.31059	0.240656	9.60122	7.90031e-22	1.00572e-20
SLPI	1461.52	2.36195	0.246086	9.5981	8.14313e-22	1.03536e-20
DGCR8	522.73	-1.13636	0.118393	-9.59815	8.13955e-22	1.03536e-20
ZNF566	125.921	-1.64311	0.171195	-9.59788	8.16068e-22	1.03695e-20
NDEL1	4424.36	0.990997	0.103258	9.59732	8.20488e-22	1.04192e-20
PLCG2	7001.46	0.794871	0.0828274	9.5967	8.25413e-22	1.04753e-20
RNF144A	485.604	-1.44881	0.150986	-9.59562	8.34172e-22	1.058e-20
FADD	1041.83	0.841274	0.0876783	9.595	8.39147e-22	1.06366e-20
SHISAL2A	90.2904	-1.49881	0.156242	-9.59289	8.56525e-22	1.08502e-20
WDR1	14301.8	0.753765	0.0785828	9.59198	8.64117e-22	1.09397e-20
AC105339.4	8.22697	3.66247	0.381913	9.58981	8.82466e-22	1.11651e-20
LINC02207	211.406	2.63669	0.274986	9.58845	8.94185e-22	1.13065e-20
CD163L1	107.528	4.06364	0.423852	9.58742	9.03195e-22	1.14134e-20
APH1B	1875.56	1.13619	0.118517	9.58677	9.08891e-22	1.14784e-20
JAK2	6906	1.26302	0.131753	9.58632	9.12833e-22	1.15211e-20
S100P	3866.76	3.10294	0.323784	9.58335	9.39462e-22	1.185e-20
GOLGA6L9	38.0568	-1.99275	0.207967	-9.58205	9.51387e-22	1.1993e-20
TDRKH-AS1	7.5791	-1.86665	0.194827	-9.58106	9.60554e-22	1.21012e-20
LIPT1	90.2202	-1.08961	0.113738	-9.57999	9.7059e-22	1.22202e-20
SOS 2	5992.62	1.23928	0.129365	9.57975	9.72846e-22	1.22411e-20
PRR3	247.809	-0.698308	0.0729163	-9.57684	1.00059e-21	1.25825e-20
ADGRB2	15.9273	-2.64374	0.276076	-9.57613	1.00751e-21	1.26619e-20
SEPTIN6	4325.72	-0.681096	0.071128	-9.57564	1.01231e-21	1.27145e-20
PRPF39	525.488	-0.903144	0.094332	-9.5741	1.02746e-21	1.2897e-20
ELOC	724.621	0.834425	0.0871613	9.57335	1.03501e-21	1.29839e-20
PPM1K	1224.92	-1.53496	0.160366	-9.5716	1.05259e-21	1.31963e-20
AMOT	65.9989	-2.1431	0.223934	-9.57024	1.06659e-21	1.33638e-20
STX12	1948.8	0.905129	0.0945971	9.56825	1.08728e-21	1.36147e-20
SYNGAP1	593.686	-1.42292	0.148727	-9.56731	1.09724e-21	1.37311e-20
AC116407.1	10.9368	2.10345	0.21986	9.56723	1.0981e-21	1.37335e-20
LY6G6C	32.1431	2.55632	0.26724	9.56563	1.11518e-21	1.39387e-20
TSEN54	406.308	-1.84325	0.192708	-9.56498	1.12228e-21	1.4019e-20
TSHZ1	556.62	-1.06577	0.111441	-9.5635	1.13841e-21	1.42119e-20
AC010175.1	15.6507	-3.23082	0.337914	-9.56106	1.16553e-21	1.45417e-20
NBN	8421.61	1.6413	0.17167	9.56078	1.16867e-21	1.45721e-20
ZNF577	95.7294	-1.29999	0.135975	-9.56051	1.17174e-21	1.46015e-20
ADAM22	44.7807	-2.13993	0.223854	-9.55948	1.1835e-21	1.47392e-20
GPR160	1836.37	2.08749	0.21839	9.55854	1.19425e-21	1.48629e-20
RBM20	3.32605	-3.50837	0.367042	-9.55849	1.19488e-21	1.48629e-20
PDCD4	3738.04	-1.04207	0.109037	-9.55704	1.21177e-21	1.5064e-20
PCNX1	11389.9	1.19182	0.12471	9.55668	1.21593e-21	1.51066e-20
SEMA4F	102.116	-1.53192	0.160321	-9.5553	1.23227e-21	1.53005e-20
KCND1	477.402	1.61395	0.16896	9.55229	1.26857e-21	1.57416e-20
NUP58	2879.12	1.07694	0.11276	9.55078	1.2872e-21	1.59633e-20
SLC29A2	46.8371	-1.9916	0.208589	-9.54799	1.32243e-21	1.63903e-20
AUTS2	326.365	-2.03476	0.213192	-9.54427	1.37076e-21	1.69791e-20
GNLY	4759.09	-2.45513	0.257302	-9.54181	1.40356e-21	1.7375e-20
KIFC3	631.011	2.22425	0.233108	9.54174	1.40451e-21	1.73764e-20
EML5	59.9036	-2.03424	0.213204	-9.54128	1.41082e-21	1.7444e-20
GTDC1	1262.23	1.37266	0.143908	9.53845	1.44987e-21	1.79161e-20
TBC1D30	234.492	1.52209	0.159596	9.53711	1.46865e-21	1.81373e-20
ALS2CL	132.966	-2.29404	0.240602	-9.53457	1.50512e-21	1.85767e-20
WSB2	3140.66	1.16035	0.121702	9.53436	1.50813e-21	1.86027e-20
AL357143.1	13.5955	-3.66275	0.384194	-9.5336	1.51915e-21	1.87275e-20
MRPS31P5	9.85888	-2.23304	0.234263	-9.53221	1.53966e-21	1.8969e-20
LINC01503	207.889	1.69858	0.1782	9.53186	1.54493e-21	1.90225e-20
FGF13-AS1	13.2668	3.93592	0.41299	9.5303	1.56837e-21	1.92996e-20
AC007278.2	177.462	2.38993	0.250781	9.52995	1.57357e-21	1.93522e-20
C1orf21	330.99	-1.82818	0.191844	-9.5295	1.58035e-21	1.94239e-20
ADAM28	426.369	-1.6807	0.176386	-9.52854	1.59509e-21	1.95935e-20
CHD3	4484.9	-0.897981	0.0942437	-9.52829	1.59895e-21	1.96291e-20
NMI	5346.54	1.10718	0.116211	9.52737	1.6132e-21	1.97924e-20
NR3C2	119.999	-2.20104	0.231077	-9.5251	1.64879e-21	2.0217e-20
AC232271.1	53.3477	-1.02663	0.107796	-9.52382	1.66933e-21	2.04567e-20
MARK2	5622.15	0.862771	0.0905972	9.52315	1.68009e-21	2.05764e-20
SFT2D1	1928.79	0.921508	0.0967702	9.52264	1.6884e-21	2.06659e-20
CLIC4	3165.06	1.75514	0.184339	9.52124	1.71127e-21	2.09334e-20
FAM221A	42.8212	-1.23363	0.129574	-9.52067	1.72069e-21	2.10363e-20
TESPA1	822.548	-1.83342	0.192657	-9.51648	1.79149e-21	2.18888e-20
ZDHHC11B	17.3062	-2.87093	0.301701	-9.51579	1.80335e-21	2.20207e-20
TXNL1	1273.15	0.590308	0.0620354	9.51567	1.80554e-21	2.20344e-20
LYRM1	1695.66	1.40729	0.147896	9.51539	1.81038e-21	2.20804e-20
CAST	10729.1	0.813448	0.0854916	9.51495	1.81804e-21	2.21608e-20
TMEM169	255.378	2.02576	0.212912	9.51453	1.82543e-21	2.22378e-20
HSD11B1-AS1	28.5483	1.96202	0.20625	9.5128	1.85599e-21	2.25967e-20
ZC3H12D	424.202	-1.33645	0.1405	-9.51207	1.86906e-21	2.27425e-20
SH2D1A	620.663	-2.29523	0.241299	-9.51195	1.8713e-21	2.27562e-20
KCNJ2-AS1	236.073	1.7029	0.179037	9.51142	1.88075e-21	2.28577e-20
PTPN4	1249.83	-1.91581	0.201428	-9.51111	1.88638e-21	2.29126e-20
ACP3	1306.51	1.69009	0.177708	9.5105	1.89757e-21	2.30351e-20
TTC12	147.38	-1.35234	0.14222	-9.50879	1.92888e-21	2.34014e-20
SRSF9	2788.16	0.480196	0.050501	9.50865	1.93156e-21	2.34202e-20
LINC00987	17.0092	-2.61494	0.275076	-9.50623	1.97692e-21	2.39561e-20
FAF2	1568.04	0.463237	0.0487539	9.50153	2.0682e-21	2.50475e-20
AGAP7P	64.3192	-3.22068	0.33898	-9.50109	2.077e-21	2.51393e-20
PXN	23611.3	1.0574	0.111302	9.50028	2.0932e-21	2.53206e-20
NCF4	15090.6	1.48504	0.156331	9.49934	2.11231e-21	2.55368e-20
AC093227.1	36.2537	-1.71493	0.180603	-9.49555	2.19056e-21	2.64673e-20
ELMO2	8143.88	1.29249	0.136121	9.49516	2.19881e-21	2.65515e-20
CASC3	7119.44	0.758912	0.0799346	9.49416	2.21993e-21	2.67908e-20
RIPOR3	254.709	3.42459	0.360739	9.49328	2.23886e-21	2.69878e-20
MMP27	7.26754	6.12521	0.645211	9.49333	2.2376e-21	2.69878e-20
RNASE2	2506.23	2.0703	0.218095	9.49262	2.25292e-21	2.71414e-20
CDC14A	631.365	-0.823017	0.0867086	-9.49176	2.27159e-21	2.73504e-20
L3HYPDH	99.9164	-1.60905	0.169531	-9.49117	2.28464e-21	2.74915e-20
PLIN2	1835.36	1.40848	0.14841	9.49048	2.29979e-21	2.76577e-20
ANKS3	100.43	-1.45381	0.153195	-9.48993	2.31197e-21	2.7788e-20
ARL 10.00	167.075	-1.80483	0.190189	-9.48965	2.31814e-21	2.7846e-20
CDKL5	939.671	1.17207	0.123526	9.48847	2.34445e-21	2.81399e-20
SEMA4B	5059.27	1.2777	0.134659	9.48843	2.34533e-21	2.81399e-20
TNRC6C	999.912	-0.862659	0.0909317	-9.4869	2.38014e-21	2.85079e-20
B3GALT2	24.6478	-2.92357	0.308169	-9.48691	2.37977e-21	2.85079e-20
LRRC37A4P	286.964	-1.17732	0.124099	-9.48691	2.37991e-21	2.85079e-20
ANAPC5	2590.52	-0.474854	0.0500597	-9.48576	2.40633e-21	2.88049e-20
MLLT1	3680.02	1.59008	0.167667	9.48351	2.4587e-21	2.94147e-20
XPO6	33403.6	1.19465	0.125972	9.48343	2.46057e-21	2.94201e-20
GSN	10309.6	1.60658	0.169414	9.48312	2.468e-21	2.94918e-20
EHBP1L1	20069	1.1446	0.120713	9.48195	2.49584e-21	2.98072e-20
UBA6-AS1	148.067	-0.942784	0.0994494	-9.48004	2.54192e-21	3.034e-20
PRKCB	15249	0.650626	0.0686336	9.4797	2.55004e-21	3.04194e-20
METTL3	991.897	-0.490823	0.0517774	-9.47948	2.55564e-21	3.04686e-20
SIRPB1	8105.2	1.46547	0.154604	9.47888	2.57031e-21	3.06258e-20
IL1B	5167.24	2.04323	0.215574	9.47809	2.58974e-21	3.08395e-20
EPHX2	151.586	-1.78939	0.188835	-9.47598	2.64259e-21	3.14507e-20
FAM24B	20.017	-1.78749	0.188718	-9.47173	2.75234e-21	3.27381e-20
MAP2K1	3007.02	0.757981	0.0800303	9.47117	2.76718e-21	3.28957e-20
AC124947.1	10.3365	3.68958	0.38969	9.468	2.85257e-21	3.38913e-20
SMAP2	42985.2	1.29201	0.136463	9.46785	2.85649e-21	3.39118e-20
LOXL1	54.791	2.12726	0.224683	9.46782	2.85758e-21	3.39118e-20
NRBF2	3979.37	1.13507	0.119909	9.46603	2.9069e-21	3.44773e-20
EIF4H	7939.57	0.562554	0.0594351	9.46502	2.93514e-21	3.47923e-20
AC020659.1	82.1951	-2.85223	0.301378	-9.46397	2.96477e-21	3.51234e-20
AC109347.2	67.3452	2.34974	0.248303	9.46321	2.98635e-21	3.53587e-20
GK	9641.87	1.67669	0.177259	9.45895	3.11046e-21	3.68072e-20
AARSD1	13.6006	-1.72646	0.182524	-9.45883	3.11412e-21	3.68294e-20
NMUR1	174.902	-2.4437	0.258364	-9.45838	3.12741e-21	3.69442e-20
AC068050.1	7.07902	-3.59237	0.379807	-9.4584	3.1269e-21	3.69442e-20
EIF4E3	7342.56	1.34241	0.141938	9.4577	3.14789e-21	3.71649e-20
PSMD7	1990.93	0.629969	0.066612	9.45729	3.16033e-21	3.72889e-20
AL591895.1	121.704	-1.03767	0.109722	-9.45723	3.162e-21	3.72889e-20
TRIM55	3.01332	3.41996	0.361649	9.45658	3.18194e-21	3.75026e-20
ZNF365	13.1098	-2.75739	0.291611	-9.45573	3.20774e-21	3.77851e-20
CKMT2-AS1	55.0655	-1.13046	0.119555	-9.4556	3.2116e-21	3.7809e-20
RASGRF2	229.001	-1.8458	0.195219	-9.45503	3.22919e-21	3.79944e-20
ZDHHC20	8224.46	1.76306	0.186481	9.45441	3.24838e-21	3.81985e-20
LIAS	213.367	-0.717954	0.0759495	-9.45304	3.29117e-21	3.86796e-20
TUBA1B	9114.23	0.931462	0.0985392	9.45271	3.30176e-21	3.8782e-20
AC012569.1	13.9233	2.0639	0.218359	9.45185	3.32891e-21	3.90788e-20
JADE2	2292.33	-1.16835	0.123619	-9.45127	3.34729e-21	3.92722e-20
SEC61B	1232.62	0.675832	0.0715218	9.44931	3.41055e-21	3.99917e-20
LINC00680	64.6772	-1.42875	0.151236	-9.44715	3.48179e-21	4.08039e-20
TOMM40L	552.708	0.999599	0.105813	9.44682	3.49275e-21	4.09091e-20
CMIP	5353.86	0.749208	0.07931	9.44658	3.5009e-21	4.09813e-20
TTC24	49.3514	-2.21222	0.234202	-9.4458	3.52704e-21	4.1264e-20
IFITM3P1	154.014	1.88375	0.199453	9.44455	3.56926e-21	4.17342e-20
COLGALT2	62.572	-2.283	0.24175	-9.44363	3.60079e-21	4.20792e-20
AL132639.2	19.9712	1.56622	0.165853	9.44343	3.60765e-21	4.21355e-20
KIAA0040	10694.3	1.03729	0.109846	9.44311	3.61889e-21	4.22429e-20
LILRB1	5100.79	1.48745	0.157527	9.4425	3.63973e-21	4.24622e-20
STAG3L3	118.641	-1.13259	0.119955	-9.44178	3.66493e-21	4.2732e-20
ANXA1	27125.4	1.47254	0.155979	9.44061	3.70617e-21	4.31885e-20
ARL4C	2822.27	-1.97583	0.209294	-9.44045	3.71179e-21	4.32295e-20
ALDOA	244.005	1.43091	0.151576	9.44016	3.722e-21	4.3324e-20
SETD6	117.849	-1.57876	0.167243	-9.4399	3.73122e-21	4.34069e-20
ZAP70	2010.67	-2.12798	0.225504	-9.43657	3.8518e-21	4.47844e-20
MBOAT7	17706.7	1.40873	0.14932	9.43428	3.93705e-21	4.57499e-20
LANCL1	549.871	-1.28	0.135687	-9.43353	3.96496e-21	4.60484e-20
KIF3A	170.081	-1.52138	0.161285	-9.43287	3.99021e-21	4.63156e-20
OCIAD2	198.939	-1.58906	0.168463	-9.43266	3.99805e-21	4.63805e-20
HAUS5	221.42	-1.25365	0.132917	-9.43186	4.02888e-21	4.6712e-20
ZNF814	121.601	-1.00064	0.106101	-9.431	4.06214e-21	4.70712e-20
LTBP4	364.954	-1.85902	0.197172	-9.42839	4.16451e-21	4.82303e-20
DHRS7	3920.69	1.06319	0.112802	9.42523	4.29163e-21	4.96748e-20
DENND2D	3156.29	-0.947842	0.100572	-9.42452	4.32077e-21	4.99841e-20
CTC1	2594.81	-0.781555	0.0829397	-9.42317	4.37685e-21	5.06045e-20
IDNK	379.158	1.89383	0.200996	9.42223	4.41622e-21	5.10311e-20
TAAR1	11.1268	4.98976	0.529615	9.42148	4.44781e-21	5.13386e-20
ACTA2-AS1	10.3799	-1.64876	0.174999	-9.42153	4.44547e-21	5.13386e-20
PCED1B	713.318	-1.48497	0.157642	-9.41994	4.51354e-21	5.20683e-20
ZNF549	184.752	-1.62344	0.172357	-9.41907	4.55118e-21	5.24732e-20
PPIEL	172.424	-1.3013	0.138218	-9.41482	4.73894e-21	5.46075e-20
MSANTD2	164.625	-1.29824	0.137905	-9.41403	4.77491e-21	5.49913e-20
NTSR1	702.393	3.37935	0.358982	9.41372	4.78883e-21	5.51209e-20
NMT2	273.527	-1.96588	0.208837	-9.41347	4.80024e-21	5.52215e-20
IPO5P1	71.1552	-1.70423	0.181047	-9.4132	4.81271e-21	5.53342e-20
RRAGC	914.845	0.859859	0.0913559	9.41219	4.85895e-21	5.58347e-20
CLP 1	698.621	0.60321	0.0641016	9.41021	4.95162e-21	5.68679e-20
DTX3	202.786	-1.93509	0.205646	-9.40979	4.9711e-21	5.70599e-20
TMEM131L	4936.99	0.735662	0.0782217	9.40483	5.21159e-21	5.97871e-20
SAMD10	87.7596	-1.8447	0.196156	-9.40428	5.23875e-21	6.00653e-20
FBXW2	6828.11	1.48448	0.157858	9.40395	5.2553e-21	6.02217e-20
ARHGEF2	8944.97	0.828159	0.0880787	9.40248	5.32926e-21	6.10354e-20
AC009301.1	13.9346	3.24442	0.345098	9.40144	5.38225e-21	6.16082e-20
OSGEPL1	85.9732	-1.56831	0.16683	-9.40063	5.42358e-21	6.20469e-20
ZNF354C	129.62	-1.51362	0.161041	-9.39899	5.50898e-21	6.2989e-20
ZNF281	2233.44	1.15386	0.122782	9.39761	5.58187e-21	6.3787e-20
PDE1B	627.2	1.23827	0.131784	9.39617	5.65865e-21	6.46288e-20
AL022722.1	9.61183	3.03803	0.323338	9.39584	5.67654e-21	6.47973e-20
ACYP1	93.8828	-1.09267	0.116319	-9.39373	5.79107e-21	6.60681e-20
LILRA4	29.1995	-2.81972	0.300172	-9.39367	5.79442e-21	6.60698e-20
AL158212.2	36.8318	1.77749	0.189278	9.39092	5.94806e-21	6.77843e-20
RAB11A	4155.86	0.80316	0.0855377	9.38954	6.02607e-21	6.86354e-20
GYG1P1	5.751	3.79328	0.403996	9.38941	6.03398e-21	6.86876e-20
HCLS1	33858.6	1.07246	0.114222	9.38925	6.04275e-21	6.87495e-20
SRGAP1	58.5169	2.41452	0.257165	9.38901	6.05673e-21	6.88707e-20
CCND3	15791.3	1.36614	0.145512	9.38854	6.08364e-21	6.91387e-20
LINC02649	240.999	1.71184	0.182344	9.38798	6.11634e-21	6.9472e-20
VPS35	5091.77	0.946934	0.100914	9.38357	6.37739e-21	7.23974e-20
FBXO25	307.894	-1.00597	0.107214	-9.38282	6.42287e-21	7.28736e-20
GABPB2	808.714	-0.84242	0.0898033	-9.38073	6.55168e-21	7.42943e-20
TRMU	524.924	-0.688097	0.0733649	-9.37911	6.65325e-21	7.54047e-20
SERTAD3	971.627	0.972813	0.103734	9.378	6.72367e-21	7.6161e-20
RSPH9	81.8009	1.95654	0.208664	9.37653	6.81815e-21	7.7189e-20
ADGRE1	12542.7	2.41479	0.257551	9.37599	6.85318e-21	7.75431e-20
DDX55	392.271	-0.866372	0.0924164	-9.37466	6.94005e-21	7.84829e-20
NBEAL2	40568.9	1.39319	0.148615	9.3745	6.95072e-21	7.85606e-20
CHMP4C	173.112	3.60912	0.385011	9.37408	6.97803e-21	7.88261e-20
MARCHF5	1216.45	0.933045	0.0995477	9.37284	7.06051e-21	7.97143e-20
ZFP62	495.23	-0.83166	0.0887354	-9.37236	7.09297e-21	8.0037e-20
TBKBP1	2030.82	1.56616	0.167126	9.37119	7.17215e-21	8.08864e-20
NR1D2	606.971	-1.79145	0.191167	-9.37112	7.17668e-21	8.08932e-20
IRAK2	987.331	1.93873	0.206903	9.37024	7.2366e-21	8.15242e-20
DHRS3	177.604	-1.7523	0.187022	-9.36948	7.2893e-21	8.20731e-20
ST6GAL1	3848.97	-1.05521	0.112662	-9.36616	7.52159e-21	8.46425e-20
ADAMTS10	104.169	-2.3119	0.246904	-9.36359	7.70737e-21	8.66859e-20
ZNF76	727.531	-0.868361	0.0927401	-9.36338	7.72234e-21	8.68069e-20
PPT1	13468	1.16189	0.124091	9.36324	7.73298e-21	8.68793e-20
AC073476.3	7.41919	-1.64103	0.175271	-9.36282	7.76355e-21	8.71754e-20
CD96	1415.03	-2.05335	0.219372	-9.36011	7.965e-21	8.93888e-20
PHF23	2040.21	0.757364	0.0809176	9.35969	7.99697e-21	8.96989e-20
AL355581.1	22.197	-2.48369	0.265391	-9.35862	8.07852e-21	9.05645e-20
MAP3K3	7614.92	0.991214	0.105932	9.35708	8.19719e-21	9.1845e-20
TMUB2	3749.01	1.01963	0.108987	9.35555	8.31654e-21	9.31318e-20
ZC3H8	197.714	-1.15157	0.123095	-9.35515	8.34777e-21	9.34308e-20
NKIRAS2	1487.02	0.7882	0.0842577	9.35463	8.38918e-21	9.38435e-20
NDUFA6-DT	28.8143	-1.41158	0.150901	-9.35437	8.40975e-21	9.40226e-20
PRKAG1	1718.29	0.699796	0.0748142	9.35379	8.45638e-21	9.44929e-20
AC020978.7	25.9303	-1.43267	0.153191	-9.35219	8.58478e-21	9.58757e-20
MALINC1	19.9572	-1.60505	0.171705	-9.34775	8.95345e-21	9.99391e-20
FOLR3	4765.02	3.42755	0.366769	9.34525	9.16698e-21	1.02267e-19
PAFAH1B2	2792.59	0.709725	0.0759481	9.34487	9.20016e-21	1.02582e-19
WWP1	1049.35	-0.916071	0.0980383	-9.34401	9.27517e-21	1.03346e-19
STXBP4	65.604	-1.43045	0.153088	-9.34397	9.2787e-21	1.03346e-19
EP300	8983.44	0.758217	0.0811499	9.34341	9.3278e-21	1.03837e-19
CCNDBP1	5851.72	0.850972	0.0910818	9.34294	9.36933e-21	1.04243e-19
SLC38A1	3358.22	-1.59614	0.170869	-9.34131	9.51518e-21	1.05809e-19
PPHLN1	1303.64	-0.525573	0.0562857	-9.33758	9.85595e-21	1.09539e-19
ZNF138	118.889	-1.3391	0.143431	-9.3362	9.98546e-21	1.10919e-19
FAM169A	131.234	-2.14701	0.22997	-9.33601	1.00029e-20	1.11053e-19
CNEP1R1	1633.25	1.12538	0.12055	9.33536	1.00652e-20	1.11685e-19
DENND2C	166.596	2.57913	0.276301	9.33446	1.01503e-20	1.12569e-19
SIAH2	2984.5	1.32116	0.141539	9.33422	1.01733e-20	1.12764e-19
INTS6L	920.314	-0.723343	0.0775065	-9.33268	1.03231e-20	1.14362e-19
CCDC88C	2661.88	-1.16359	0.124693	-9.33164	1.04246e-20	1.15424e-19
CCNK	2503.2	0.417743	0.0447681	9.33127	1.04609e-20	1.15765e-19
SCAND2P	307.367	-0.714234	0.0765476	-9.33059	1.0528e-20	1.16445e-19
NSUN5P2	252.777	-1.44882	0.155309	-9.32863	1.07247e-20	1.18557e-19
CCDC47	2019.68	0.761981	0.0816844	9.32835	1.07534e-20	1.18811e-19
GPRASP1	311.704	-1.88003	0.201543	-9.32818	1.07704e-20	1.18935e-19
PIK3CG	4771.95	0.864099	0.0926345	9.32805	1.07837e-20	1.19019e-19
TMEM161B	306.555	-0.990058	0.106148	-9.32719	1.08714e-20	1.19922e-19
ATM	5999	-1.16067	0.124448	-9.3265	1.09425e-20	1.20641e-19
TRIB2	955.06	-1.83477	0.196823	-9.32194	1.14233e-20	1.25876e-19
CGAS	1130.82	1.43025	0.153431	9.32181	1.14378e-20	1.25968e-19
ZNF589	498.369	-0.936403	0.100474	-9.31984	1.16517e-20	1.28256e-19
TRPV1	69.2168	-1.07584	0.115456	-9.3182	1.18335e-20	1.30187e-19
ZFAND5	6587.22	0.822596	0.0882864	9.31736	1.19272e-20	1.31148e-19
CCNL2	2417.51	-0.775762	0.0832648	-9.31681	1.1989e-20	1.31758e-19
SHCBP1	298.108	1.93851	0.208067	9.31674	1.19968e-20	1.31773e-19
VAMP3	5075.7	1.17286	0.125908	9.31524	1.21679e-20	1.33582e-19
CFAP298	93.9131	-0.981183	0.105334	-9.31496	1.22002e-20	1.33866e-19
SATB1-AS1	124.305	-1.96809	0.211325	-9.31311	1.24142e-20	1.36141e-19
PDZD8	1972.9	1.36444	0.146529	9.31175	1.25745e-20	1.37826e-19
AC008760.2	5.91743	5.08359	0.545944	9.31157	1.25962e-20	1.37991e-19
GPR174	729.02	-2.17191	0.233262	-9.31104	1.26592e-20	1.38607e-19
ARSB	1526.83	1.11826	0.120107	9.31052	1.27205e-20	1.39204e-19
CAPNS1	9536.22	0.92335	0.0991736	9.31044	1.27304e-20	1.39239e-19
CFAP410	189.315	-1.41562	0.152054	-9.31	1.27834e-20	1.39745e-19
PRKACB	1716.39	-1.83447	0.197073	-9.30858	1.29547e-20	1.41542e-19
KIAA0513	7319.17	1.11932	0.120248	9.30846	1.29699e-20	1.41634e-19
AP3M2	305.631	-1.12555	0.120924	-9.30795	1.30323e-20	1.4224e-19
PLEK	32214.5	1.2203	0.13114	9.3053	1.33608e-20	1.45749e-19
AC132872.1	350.989	1.36285	0.14648	9.30395	1.35317e-20	1.47534e-19
ZNF541	3.60193	-2.90352	0.31219	-9.3005	1.39793e-20	1.52335e-19
ATP6V1A	6798.81	1.01742	0.109401	9.29991	1.40562e-20	1.53092e-19
ZNF606	190.31	-0.725791	0.0780504	-9.299	1.41771e-20	1.54327e-19
VPS25	1057.33	0.932691	0.100301	9.29891	1.41895e-20	1.5438e-19
HMMR	174.543	2.58483	0.278009	9.29764	1.43601e-20	1.56154e-19
CFP	1793.7	1.27961	0.137659	9.29547	1.46558e-20	1.59287e-19
RAC2	35009	1.16732	0.125605	9.29357	1.49192e-20	1.62064e-19
PMS2P3	101.233	-0.714574	0.0768901	-9.29345	1.49373e-20	1.62175e-19
PTGES	109.108	2.88928	0.310917	9.29275	1.5035e-20	1.6315e-19
ZNF91	365.269	-1.21012	0.130227	-9.29238	1.50881e-20	1.63641e-19
TPM4	10589	1.0241	0.110217	9.29171	1.51834e-20	1.64588e-19
AL645568.1	115.737	1.03449	0.111336	9.29153	1.5209e-20	1.64779e-19
PAXIP1-AS1	68.8529	-1.18407	0.127437	-9.29142	1.52243e-20	1.64858e-19
FAM89A	245.114	2.51066	0.270216	9.29132	1.52388e-20	1.64928e-19
GALC	2508.5	0.869517	0.0935877	9.29093	1.5295e-20	1.65451e-19
SLC2A14	95.3706	3.41014	0.367117	9.28898	1.55772e-20	1.68414e-19
DEPDC1	89.5511	2.95105	0.317705	9.28865	1.56259e-20	1.68853e-19
GAPVD1	2996.51	0.80559	0.0867469	9.28668	1.59176e-20	1.71915e-19
KAT6B	780.745	-0.941725	0.101412	-9.28609	1.60056e-20	1.72775e-19
CTNNB1	7781.55	0.812543	0.0875084	9.28531	1.61237e-20	1.73959e-19
GPSM3	17682.7	1.14528	0.123344	9.28522	1.61368e-20	1.74009e-19
NIT1	1389.25	0.849606	0.0915101	9.28429	1.62791e-20	1.75453e-19
NDUFS2	2748.97	0.54998	0.0592412	9.28375	1.6362e-20	1.76254e-19
ITPRID2	5390.49	1.09286	0.117725	9.28319	1.64486e-20	1.77002e-19
BABAM2	831.062	0.817964	0.0881124	9.28319	1.64477e-20	1.77002e-19
MPRIP	2107.71	-1.38929	0.149688	-9.28125	1.67509e-20	1.80162e-19
SRF	2341.11	0.979516	0.10554	9.28104	1.67836e-20	1.8042e-19
AFTPH	4414.53	0.796404	0.085812	9.2808	1.6821e-20	1.80727e-19
AC073857.1	47.2287	-1.43696	0.154845	-9.27999	1.6949e-20	1.82008e-19
EVI2B	21675.6	1.11181	0.119822	9.27885	1.71324e-20	1.83882e-19
BTG1P1	20.517	-2.69905	0.290907	-9.27806	1.72598e-20	1.85153e-19
LINC02751	2.37138	3.97462	0.428432	9.27713	1.74097e-20	1.86665e-19
RNF13	6879.99	1.15306	0.124303	9.27627	1.75511e-20	1.88082e-19
RFT1	467.78	0.585722	0.0631504	9.27503	1.77566e-20	1.90186e-19
PRDM11	104.192	-1.57446	0.169765	-9.27436	1.78694e-20	1.91295e-19
AC098487.1	18.4637	3.38274	0.364776	9.27346	1.80196e-20	1.92803e-19
TADA2B	2129.12	0.739959	0.0798051	9.27207	1.82574e-20	1.95246e-19
AC008555.4	70.5062	-2.04589	0.220653	-9.27198	1.82717e-20	1.95299e-19
ZNF519	40.479	-1.66954	0.180083	-9.27097	1.84454e-20	1.97052e-19
TSC22D1-AS1	15.2191	-2.07789	0.224186	-9.26859	1.88625e-20	2.01405e-19
CCDC180	25.7413	-2.02749	0.218753	-9.26837	1.89017e-20	2.01719e-19
MARCHF9	258.541	-1.5396	0.166254	-9.26058	2.03333e-20	2.16885e-19
APOBR	26985.2	1.33531	0.144219	9.25891	2.06528e-20	2.2018e-19
DENND1A	2222.92	0.870581	0.0940327	9.25828	2.07758e-20	2.21377e-19
CCDC102B	24.1182	-1.36359	0.14729	-9.25782	2.08641e-20	2.22202e-19
SLC2A4RG	377.601	-1.33321	0.144022	-9.25699	2.10274e-20	2.23826e-19
KLF8	106.401	-1.6671	0.180098	-9.25665	2.10954e-20	2.24435e-19
C5orf67	40.767	2.09125	0.226052	9.25121	2.21959e-20	2.36021e-19
TBC1D4	488.808	-2.07892	0.224727	-9.25085	2.2271e-20	2.36698e-19
HNRNPH2	5416.33	1.03152	0.111517	9.24982	2.24879e-20	2.3888e-19
EEF2K	331.384	-1.30828	0.14145	-9.24906	2.26474e-20	2.40451e-19
AC092375.2	16.3463	-2.37432	0.256721	-9.24865	2.2735e-20	2.41257e-19
TMOD3	5697.94	1.12458	0.121598	9.24831	2.28067e-20	2.41894e-19
PLD4	154.975	-2.92883	0.31669	-9.24826	2.28187e-20	2.41897e-19
SPAG16	28.4609	-1.82305	0.197158	-9.24669	2.31552e-20	2.45338e-19
TBC1D32	56.0957	-1.31689	0.142432	-9.24575	2.33603e-20	2.47385e-19
ZNF677	86.3706	-1.4721	0.159343	-9.23855	2.4985e-20	2.64455e-19
RLN3	9.68184	3.61028	0.390895	9.23592	2.5608e-20	2.7091e-19
AMPD3	3459.27	1.51123	0.163632	9.23552	2.57027e-20	2.71772e-19
ABI2	321.04	-1.34182	0.145293	-9.23529	2.57592e-20	2.7223e-19
MAGEE1	82.0469	-1.96083	0.212402	-9.2317	2.66372e-20	2.81366e-19
CXCR1	36310.8	1.48994	0.161432	9.22951	2.71878e-20	2.87035e-19
LINC01801	21.185	-2.42604	0.262861	-9.22938	2.72212e-20	2.87241e-19
ZEB2	10307.1	0.993456	0.107648	9.22871	2.739e-20	2.88874e-19
CNR2	215.315	-1.95965	0.212366	-9.22772	2.76444e-20	2.91409e-19
CASP17P	141.222	-1.86384	0.201996	-9.22712	2.78006e-20	2.92906e-19
AC009779.3	248.033	1.18222	0.128133	9.22649	2.79642e-20	2.94479e-19
MFF	1782.89	0.972373	0.105398	9.2257	2.81702e-20	2.96498e-19
PDLIM5	2293.52	1.0217	0.110746	9.22562	2.8192e-20	2.96575e-19
SLC12A5-AS1	3.00946	4.50964	0.488832	9.22534	2.82666e-20	2.97209e-19
MAPK1	11132.3	0.786894	0.085301	9.22491	2.83812e-20	2.98262e-19
ANKAR	52.5023	-1.14492	0.124148	-9.22225	2.90919e-20	3.05576e-19
PSMD2	4343.79	0.628613	0.0681883	9.21878	3.0049e-20	3.15469e-19
TCTN1	116.032	-1.67529	0.181728	-9.21865	3.00873e-20	3.1571e-19
BCL11B	1142.08	-2.13979	0.232194	-9.21553	3.09748e-20	3.24858e-19
ANO9	351.171	-2.14989	0.233354	-9.21299	3.17175e-20	3.32479e-19
ACVR1C	34.7201	-2.2693	0.246386	-9.21033	3.25135e-20	3.40649e-19
ENO2	472.984	-1.41246	0.153364	-9.20984	3.26613e-20	3.42025e-19
MYL12B	10506.3	0.909181	0.0987353	9.20827	3.31426e-20	3.46889e-19
SLC4A4	44.8976	-2.67768	0.290888	-9.20518	3.41084e-20	3.56817e-19
GTF2F2	582.055	0.789443	0.0857637	9.20486	3.42109e-20	3.57708e-19
GRM2	12.0351	-2.26742	0.246342	-9.20433	3.43794e-20	3.59106e-19
LMNTD2-AS1	27.007	-2.3812	0.258703	-9.20434	3.43773e-20	3.59106e-19
RGS3	3581.23	1.13426	0.123239	9.20371	3.45796e-20	3.61015e-19
AC006369.1	28.3622	-2.01595	0.219053	-9.20301	3.48046e-20	3.6318e-19
SLC15A3	3089.49	1.43733	0.156189	9.20255	3.4957e-20	3.64587e-19
TTC22	205.028	-1.52764	0.166012	-9.20203	3.51247e-20	3.66151e-19
CDC42EP3	10795.8	1.44474	0.157015	9.20125	3.53822e-20	3.6865e-19
SLC25A24	2001.94	1.42347	0.154725	9.19997	3.58056e-20	3.72873e-19
CLEC6A	203.889	2.08905	0.227081	9.19956	3.59413e-20	3.74098e-19
ZNF33B	545.207	-1.31393	0.142849	-9.19804	3.64551e-20	3.79255e-19
RIC8B	171.142	-1.15959	0.126088	-9.1967	3.69112e-20	3.83806e-19
ATP6AP1	7620.16	1.37191	0.149185	9.19603	3.71417e-20	3.86009e-19
ASAH2B	17.878	-1.98542	0.215917	-9.1953	3.73953e-20	3.88449e-19
CEP55	275.016	2.71478	0.295387	9.19059	3.90679e-20	4.05619e-19
GNRHR2	16.6702	-1.36131	0.148121	-9.19049	3.91046e-20	4.05796e-19
COG1	609.541	-0.68194	0.0742065	-9.18976	3.93719e-20	4.08365e-19
PSMA7	3081.54	0.636619	0.0692791	9.18919	3.95804e-20	4.10322e-19
VWA5A	1078.87	2.07951	0.226306	9.18893	3.9678e-20	4.11127e-19
NRBP1	4241.42	0.549071	0.0597586	9.18816	3.99625e-20	4.13867e-19
RN7SKP26	37.3554	2.02331	0.220266	9.18576	4.08634e-20	4.22985e-19
ILK	6822.8	0.951546	0.103604	9.18448	4.13536e-20	4.27845e-19
ARL 3.00	313.898	0.906414	0.0986917	9.18429	4.14234e-20	4.28352e-19
CYB5RL	75.5658	-1.39633	0.152042	-9.18386	4.15925e-20	4.29886e-19
[truncated: 18,698 more rows]

## Sheet: Figure1C
	baseMean	log2FoldChange	lfcSE	stat	pvalue	padj
APOL4	1378.24	4.93269	0.319248	15.451	7.43236e-54	1.5356e-49
PRPS2	945.959	1.35351	0.112235	12.0596	1.72633e-33	1.78339e-29
LGALS3BP	4095.21	2.79311	0.23471	11.9003	1.17979e-32	6.09393e-29
GBP4	14795.6	2.61888	0.220052	11.9012	1.16628e-32	6.09393e-29
RMI2	453.99	2.81947	0.240793	11.7091	1.145e-31	4.73137e-28
PLAAT4	3879.12	2.31482	0.19811	11.6845	1.52943e-31	5.26658e-28
APOL1	9323.37	1.93879	0.167468	11.5771	5.38666e-31	1.58991e-27
SEPTIN4	1023.28	3.0613	0.268322	11.4091	3.76796e-30	9.73123e-27
GBP1P1	1009.54	3.75546	0.331629	11.3243	9.94736e-30	2.28358e-26
IL15RA	727.188	1.46751	0.130698	11.2283	2.96226e-29	6.12032e-26
AL023806.3	25.7041	-3.01084	0.270471	-11.1318	8.77983e-29	1.64909e-25
MYOF	9177.21	2.18913	0.19914	10.9929	4.13283e-28	7.1157e-25
PARP11	958.36	1.40372	0.129615	10.8299	2.48373e-27	3.94741e-24
MUC1	249.33	2.01612	0.186451	10.8131	2.98261e-27	4.4017e-24
STAT1	27758.3	1.50377	0.140289	10.7191	8.28214e-27	1.14078e-23
C19orf12	965.377	1.17669	0.110102	10.6873	1.16772e-26	1.50789e-23
WDFY1	2244.91	1.2964	0.12162	10.6595	1.5751e-26	1.9143e-23
ZNF618	116.851	1.86013	0.175396	10.6053	2.81522e-26	3.06133e-23
STAP2	28.5005	2.38808	0.225171	10.6056	2.80619e-26	3.06133e-23
WARS1	31923.7	2.11185	0.199353	10.5935	3.19374e-26	3.29929e-23
VAMP5	2709.03	1.9286	0.184594	10.4478	1.49953e-25	1.47532e-22
APOL6	18507	1.58744	0.152156	10.433	1.75225e-25	1.6456e-22
TAP1	34936.5	1.48101	0.144868	10.2231	1.56213e-24	1.40326e-21
CD40	899.726	1.72026	0.168492	10.2097	1.79432e-24	1.52302e-21
AMIGO2	385.738	1.12046	0.109772	10.2071	1.84286e-24	1.52302e-21
CFH	1391	3.23959	0.323635	10.01	1.3774e-23	1.09456e-20
GBP1	28918.6	2.18182	0.2196	9.9354	2.91991e-23	2.23438e-20
GBP3	4116.33	1.90486	0.192166	9.91256	3.67129e-23	2.70902e-20
MAP3K15	14.7066	-2.41852	0.244833	-9.87822	5.17431e-23	3.68643e-20
HMGA2-AS1	60.3421	2.27906	0.230867	9.87177	5.51815e-23	3.80035e-20
HCP5	5288.64	0.903926	0.0920675	9.81808	9.41148e-23	6.2726e-20
CASP10	3383.42	1.01165	0.103526	9.77187	1.48681e-22	9.59969e-20
GBP5	51324.3	2.30961	0.237305	9.73269	2.18726e-22	1.36943e-19
MOV10	3471.13	1.55084	0.159582	9.7181	2.52441e-22	1.53403e-19
CXCL10	671.768	3.37918	0.348064	9.70849	2.77415e-22	1.63762e-19
ACOD1	202.901	3.5517	0.366826	9.68225	3.5873e-22	2.00009e-19
SERPING1	9844.88	2.69489	0.278407	9.67968	3.67859e-22	2.00009e-19
TAP2	5233.92	1.38223	0.142747	9.68306	3.55918e-22	2.00009e-19
HAPLN3	638.271	2.09213	0.21641	9.66741	4.14723e-22	2.19707e-19
IGF2BP3	558.061	1.78654	0.184915	9.66143	4.39679e-22	2.27105e-19
PML	5883.42	1.43114	0.149463	9.57521	1.01654e-21	5.1226e-19
GAS8	189.48	1.32999	0.139144	9.55842	1.19574e-21	5.88217e-19
LHFPL2	2599.13	1.39226	0.14591	9.54193	1.40193e-21	6.73612e-19
ETV7	1395.17	2.55145	0.26908	9.48211	2.49181e-21	1.17007e-18
ASPHD2	664.786	1.08654	0.114826	9.46251	3.00639e-21	1.38033e-18
IL15	509.378	1.36405	0.144623	9.43176	4.0326e-21	1.81125e-18
BAK1	2383.04	0.961296	0.102807	9.35051	8.72295e-21	3.83457e-18
MYO1B	276.743	2.64101	0.282896	9.33565	1.00377e-20	4.32061e-18
BATF2	2966.08	2.25989	0.242329	9.32569	1.10259e-20	4.64909e-18
GALM	1143.26	1.57238	0.16874	9.31834	1.18171e-20	4.88307e-18
RTP4	1275.86	1.87426	0.201535	9.2999	1.40577e-20	5.69503e-18
SOCS1	451.21	2.26815	0.243944	9.2978	1.43378e-20	5.69678e-18
IDO1	1927.11	3.68604	0.396595	9.29422	1.48291e-20	5.78082e-18
TSPAN17	1282.4	0.935362	0.100676	9.29086	1.53053e-20	5.85598e-18
LDLRAD3	184.631	-1.60451	0.172995	-9.27487	1.77827e-20	6.68017e-18
CALHM6	130.823	3.07147	0.331379	9.26875	1.88341e-20	6.94877e-18
TENM1	206.858	-2.11218	0.228683	-9.23629	2.55197e-20	8.93666e-18
TRIM22	32727.4	1.19634	0.12952	9.23673	2.54153e-20	8.93666e-18
CASP7	1438.93	1.28026	0.138561	9.23973	2.47122e-20	8.93666e-18
SYN1	16.8238	-2.19358	0.237914	-9.22008	2.96882e-20	1.02231e-17
LAP3	6994.27	1.84104	0.200504	9.18205	4.22973e-20	1.43263e-17
FAM111A	3759.25	1.00696	0.109918	9.16095	5.14431e-20	1.7143e-17
PSME2	5791.28	1.15879	0.126914	9.13056	6.81453e-20	2.23484e-17
RAB12	801.122	0.921015	0.100956	9.12294	7.31125e-20	2.36028e-17
STX17	1234.14	0.88636	0.0973009	9.10947	8.27876e-20	2.60228e-17
AC116347.1	175.672	1.61615	0.177423	9.10902	8.31278e-20	2.60228e-17
STOML1	351.626	0.989609	0.108725	9.10193	8.87399e-20	2.7365e-17
PDCD1LG2	353.886	2.00972	0.221167	9.08686	1.0194e-19	3.09733e-17
AC025171.3	18.8733	1.61645	0.178543	9.05358	1.3836e-19	4.14297e-17
TRHDE-AS1	22.38	-3.01367	0.333448	-9.0379	1.59712e-19	4.71401e-17
UBE2L6	10263.6	1.38782	0.153977	9.01314	2.00247e-19	5.82718e-17
PACRGL	186.08	0.997604	0.110802	9.00347	2.18693e-19	6.27557e-17
NCOA7	3048.34	1.60571	0.178506	8.99528	2.35625e-19	6.66883e-17
RNF213	57193.2	1.12271	0.125047	8.97833	2.74912e-19	7.6756e-17
CASP1P2	81.6251	2.29825	0.257187	8.93609	4.03166e-19	1.11064e-16
IKZF4	289.039	1.3313	0.149175	8.92442	4.48023e-19	1.20781e-16
TMEM273	1071.7	1.28077	0.143521	8.9239	4.50132e-19	1.20781e-16
NOTCH3	42.9365	-2.43992	0.273663	-8.91578	4.84389e-19	1.28307e-16
BTN3A1	9370.23	1.20533	0.13535	8.90533	5.3229e-19	1.39211e-16
IL12RB1	1769.5	1.13558	0.127546	8.90325	5.42343e-19	1.40067e-16
CMTR1	3499.92	1.0199	0.11463	8.8973	5.72215e-19	1.45957e-16
LINC02471	22.2428	2.06269	0.231956	8.89261	5.96874e-19	1.5039e-16
GLDN	123.203	2.65659	0.299664	8.86523	7.6344e-19	1.90041e-16
BISPR	569.457	1.11877	0.126908	8.8156	1.19044e-18	2.92806e-16
SLAMF8	1502.46	1.96115	0.222511	8.81374	1.21039e-18	2.9421e-16
USP30-AS1	82.3627	1.36304	0.154984	8.79471	1.43422e-18	3.44564e-16
LINC02528	86.0842	2.81745	0.322354	8.74021	2.3267e-18	5.52551e-16
SAMD9L	19779.5	1.46152	0.167367	8.73245	2.49209e-18	5.85103e-16
APOL3	4244.92	1.41653	0.163723	8.65198	5.06124e-18	1.17495e-15
DDX60	5403.81	1.64101	0.18971	8.65011	5.1449e-18	1.1811e-15
MYO5A	2697.14	-0.668621	0.0773968	-8.63887	5.67721e-18	1.28898e-15
APOBEC3G	2010.6	0.74592	0.086401	8.63324	5.96383e-18	1.33933e-15
CERK	3046.39	-0.533476	0.0618308	-8.628	6.24363e-18	1.38709e-15
TRNP1	15.4958	-2.32695	0.270287	-8.60918	7.35833e-18	1.61735e-15
AC012363.2	54.258	1.99552	0.231929	8.60402	7.69715e-18	1.67401e-15
NKIRAS1	189.197	1.26162	0.146934	8.58631	8.98093e-18	1.91294e-15
HSBP1L1	109.554	1.14806	0.133696	8.58712	8.91735e-18	1.91294e-15
GRIN3A	202.876	2.05594	0.23978	8.57427	9.97199e-18	2.10236e-15
GIMAP2	3674.93	0.837061	0.0977583	8.56256	1.10387e-17	2.30374e-15
SLIT2	4.50717	4.80246	0.561486	8.55313	1.19799e-17	2.47516e-15
RNF152	27.7903	-3.13954	0.367892	-8.53387	1.41531e-17	2.89523e-15
SYNE3	2785.06	-0.543731	0.0637393	-8.53055	1.45653e-17	2.93123e-15
PSMB9	7816.92	1.16845	0.136979	8.53017	1.46129e-17	2.93123e-15
LINC01137	202.885	1.72524	0.202285	8.52873	1.47962e-17	2.93947e-15
NRN1	362.418	2.5497	0.300194	8.49352	2.0047e-17	3.94467e-15
FBXO6	2400.98	1.25009	0.147297	8.48687	2.12272e-17	4.12895e-15
RUFY4	235.325	2.38957	0.281589	8.48602	2.13832e-17	4.12895e-15
C2	168.299	1.65338	0.196592	8.41023	4.09201e-17	7.82825e-15
ACBD6	418.303	-0.900138	0.107253	-8.39263	4.75367e-17	9.0106e-15
RASL11A	72.0221	-1.19242	0.142218	-8.38447	5.09542e-17	9.57058e-15
TRIM56	5696.45	0.619272	0.0739056	8.37923	5.32745e-17	9.88729e-15
AC107959.1	169.016	1.03312	0.123306	8.37852	5.35974e-17	9.88729e-15
PARP12	3404.58	1.27318	0.15292	8.32582	8.37445e-17	1.53119e-14
FBXO39	31.9251	2.28995	0.275512	8.31164	9.43911e-17	1.71071e-14
AC007220.1	30.1827	2.00353	0.241225	8.30568	9.92515e-17	1.78316e-14
PARP14	23829.4	1.35557	0.163765	8.27751	1.25774e-16	2.24019e-14
PCDH12	59.4163	-1.86757	0.226047	-8.26187	1.43404e-16	2.53236e-14
DTX3L	11981.8	0.893511	0.108278	8.252	1.55761e-16	2.72728e-14
SLAMF7	13755.1	1.85422	0.224964	8.24232	1.68903e-16	2.93252e-14
NUB1	4567.22	0.863653	0.104935	8.23035	1.86671e-16	3.214e-14
CHMP4C	173.112	2.62073	0.319068	8.2137	2.14467e-16	3.66206e-14
TIFA	5528.34	1.45255	0.177007	8.20618	2.28331e-16	3.86684e-14
GBP6	336.982	2.30659	0.282223	8.17291	3.0103e-16	5.05657e-14
SPP1	33.2387	-2.55739	0.313279	-8.1633	3.25993e-16	5.43172e-14
IL18BP	502.214	1.14245	0.140078	8.15581	3.46836e-16	5.68728e-14
SDC2	26.7755	-2.20273	0.270055	-8.15659	3.44622e-16	5.68728e-14
SCARF1	4397.55	1.64612	0.202366	8.13439	4.14023e-16	6.73553e-14
IFI35	4716.49	1.31018	0.161273	8.12397	4.5119e-16	7.28285e-14
ITSN1	380.299	-1.21978	0.150869	-8.08498	6.21765e-16	9.95837e-14
CD274	6794.45	1.63345	0.202157	8.08011	6.47065e-16	1.02838e-13
TCF7L1	28.4467	2.39146	0.29615	8.07514	6.7401e-16	1.06303e-13
KIF3C	642.9	-1.15613	0.143266	-8.06983	7.03981e-16	1.10189e-13
BRD8	1674.25	-0.485972	0.0604018	-8.04565	8.57881e-16	1.33268e-13
ALMS1P1	36.9061	2.96805	0.369847	8.02508	1.01462e-15	1.56441e-13
SLC37A1	678.217	0.721725	0.0900573	8.01406	1.10978e-15	1.69846e-13
PSME2P2	128.643	1.15188	0.143829	8.00865	1.15976e-15	1.76189e-13
GCH1	5907.57	1.28383	0.160459	8.001	1.23413e-15	1.86119e-13
TRIM5	1413.72	0.823565	0.102957	7.99912	1.25308e-15	1.87607e-13
TMEM45B	162.305	-1.85139	0.231943	-7.98212	1.43837e-15	2.138e-13
HMOX1	3838.24	-1.12329	0.140905	-7.97195	1.56184e-15	2.30494e-13
ANXA2R	312.381	0.870182	0.109395	7.95452	1.79826e-15	2.63502e-13
RFX5	1904.71	0.686381	0.0863241	7.95121	1.84699e-15	2.68737e-13
LINS1	814.353	0.749308	0.094287	7.9471	1.90928e-15	2.75858e-13
TIMM10	922.57	1.72805	0.217958	7.92836	2.22064e-15	3.18616e-13
FAM225A	82.6894	1.80784	0.228218	7.92152	2.34617e-15	3.34305e-13
LINC01232	429.945	1.13941	0.144013	7.91189	2.53519e-15	3.58764e-13
TRAFD1	8322.87	0.925555	0.117222	7.89571	2.88658e-15	4.05712e-13
ARMH1	800.026	1.5178	0.192328	7.89174	2.97997e-15	4.16008e-13
GPLD1	22.9342	-1.82466	0.231324	-7.88789	3.07335e-15	4.2408e-13
ACKR3	51.3934	-1.4872	0.188548	-7.88767	3.07884e-15	4.2408e-13
PPP1R17	35.8778	-3.01982	0.383083	-7.88295	3.19751e-15	4.37509e-13
GSTA4	18.9715	-1.29663	0.164595	-7.87769	3.33499e-15	4.52867e-13
IRF1-AS1	1247.14	1.08242	0.137416	7.87699	3.3536e-15	4.52867e-13
TRIM69	4027.97	0.792783	0.100662	7.87569	3.38859e-15	4.54621e-13
AL353807.3	47.0079	1.24794	0.158471	7.87485	3.41142e-15	4.54731e-13
GRAMD1B	882.497	1.28546	0.163441	7.865	3.69083e-15	4.88822e-13
APOL2	8506.17	1.09785	0.139632	7.86243	3.76754e-15	4.95803e-13
DUSP3	3657.76	0.778564	0.099066	7.85905	3.87071e-15	4.99829e-13
XRN1	8026.21	1.08188	0.137658	7.85916	3.8673e-15	4.99829e-13
PSMB8	8932.29	0.810799	0.103164	7.8593	3.86294e-15	4.99829e-13
SPATA9	13.273	1.8102	0.230512	7.85296	4.06329e-15	5.21439e-13
DNAJC1	986.899	0.717878	0.0914433	7.85053	4.14284e-15	5.24127e-13
AP1S3	56.8293	0.999716	0.127352	7.85	4.16034e-15	5.24127e-13
AC026369.3	35.8516	2.25446	0.287168	7.85065	4.1388e-15	5.24127e-13
VWA3B	14.7561	2.29787	0.293001	7.84254	4.4153e-15	5.52876e-13
SP140	2350.35	1.09594	0.139981	7.8292	4.90977e-15	6.04372e-13
CADM3	2.54555	-3.96913	0.506963	-7.82922	4.9092e-15	6.04372e-13
HLA-F-AS1	84.9307	1.09561	0.139941	7.82909	4.91431e-15	6.04372e-13
ITPRIPL2	1331.2	0.978532	0.125148	7.819	5.32448e-15	6.50941e-13
DST	149.182	-1.6063	0.205857	-7.803	6.04522e-15	7.34707e-13
GBP7	4.76979	3.01322	0.386417	7.79784	6.29762e-15	7.60907e-13
STAMBPL1	301.682	0.770532	0.0989383	7.78801	6.80728e-15	8.17704e-13
FAM168B	2666.38	-0.408227	0.0524821	-7.7784	7.34483e-15	8.77176e-13
APOBEC3F	610.606	0.867645	0.11156	7.77738	7.40434e-15	8.79202e-13
TMEM236	40.141	-1.85671	0.239871	-7.74045	9.90643e-15	1.16958e-12
FCGR1A	13035.3	1.26619	0.163708	7.73447	1.03836e-14	1.21207e-12
MICE	36.2281	1.22891	0.158874	7.73509	1.03333e-14	1.21207e-12
TTLL4	1012.43	-0.587604	0.0759793	-7.73374	1.04434e-14	1.2122e-12
CYREN	591.646	-0.556307	0.0720222	-7.7241	1.12645e-14	1.3002e-12
SYT17	24.0511	-1.49122	0.193488	-7.70703	1.28778e-14	1.47635e-12
CFB	8.68021	2.21553	0.287489	7.70648	1.29335e-14	1.47635e-12
PSME1	10276	0.718043	0.0933163	7.69472	1.41806e-14	1.60981e-12
U62317.1	41.6994	1.77204	0.23086	7.67583	1.64356e-14	1.8556e-12
BTN3A3	3232.13	1.09336	0.142627	7.66585	1.77655e-14	1.99486e-12
DTNB	244.33	0.642895	0.0839356	7.65938	1.86829e-14	2.08653e-12
STAT2	14963.9	1.07626	0.140636	7.65278	1.96683e-14	2.18476e-12
FIRRE	36.4763	1.54516	0.202083	7.64615	2.07082e-14	2.28798e-12
RAE1	1076.13	-0.319072	0.0418035	-7.63267	2.29934e-14	2.52696e-12
SMARCD3	3053.16	1.06293	0.139284	7.63142	2.32186e-14	2.5382e-12
FAM92A	24.2516	1.54662	0.202848	7.6245	2.44978e-14	2.66395e-12
FANCA	854.882	0.937451	0.123012	7.62084	2.52038e-14	2.72636e-12
BCL2L14	25.3642	2.41988	0.317838	7.61357	2.66623e-14	2.86912e-12
TMEM229B	1137.5	1.14072	0.149856	7.61213	2.69617e-14	2.8863e-12
AK7	4.69801	-2.48797	0.32699	-7.60869	2.76878e-14	2.94875e-12
DENND1B	884.433	0.945176	0.124348	7.60108	2.93671e-14	3.11155e-12
CCRL2	1334.88	1.5536	0.20484	7.58448	3.33831e-14	3.51902e-12
OSGIN1	117.811	-1.35745	0.179044	-7.58167	3.41133e-14	3.57774e-12
EPSTI1	5608.57	1.62624	0.214571	7.57903	3.48136e-14	3.63275e-12
FAM122C	212.353	0.704083	0.0930481	7.56687	3.82332e-14	3.96953e-12
CALCOCO2	6749.22	0.590839	0.0781874	7.5567	4.13409e-14	4.27072e-12
CREB3L2	2115.51	0.609992	0.0807382	7.55518	4.18271e-14	4.29945e-12
SCN11A	3.81207	-2.86635	0.379754	-7.54793	4.42221e-14	4.49797e-12
KIR2DL4	114.232	1.50689	0.199656	7.54741	4.44005e-14	4.49797e-12
AC083837.1	25.4034	1.66974	0.221234	7.54738	4.44115e-14	4.49797e-12
RUBCNL	1716.41	-1.19881	0.159109	-7.53452	4.90143e-14	4.93992e-12
PGAP1	159.117	1.51175	0.200676	7.53331	4.94693e-14	4.96157e-12
AGO1	2358.59	-0.416664	0.0553804	-7.52367	5.32592e-14	5.31589e-12
SNHG10	65.4213	-1.63659	0.217877	-7.51152	5.84437e-14	5.80532e-12
CCL24	6.31265	-3.22997	0.430099	-7.50985	5.91964e-14	5.85195e-12
SP140L	1318.02	0.540596	0.0720352	7.50461	6.16116e-14	6.0617e-12
AC007991.2	7.91639	4.1828	0.558054	7.49533	6.61303e-14	6.47544e-12
NEURL1	105.252	-2.14942	0.287519	-7.47573	7.6778e-14	7.4826e-12
RUBCN	3113.94	0.575445	0.0770099	7.47236	7.87718e-14	7.64086e-12
IFIH1	4429.05	1.29729	0.17384	7.46255	8.48661e-14	8.19354e-12
OSBPL1A	221.355	-1.16617	0.156412	-7.45571	8.93864e-14	8.58982e-12
SRP19	348.955	0.693486	0.0930992	7.44889	9.41313e-14	9.00392e-12
MDK	79.3451	1.35823	0.182411	7.44598	9.62257e-14	9.16184e-12
FCGR1CP	1411.85	1.38923	0.186619	7.44419	9.75379e-14	9.24418e-12
GBP2	31460.6	0.991366	0.133281	7.43815	1.02109e-13	9.63319e-12
DNAJB1	3778.57	-1.50187	0.202013	-7.43455	1.04923e-13	9.85374e-12
IFI6	5987.45	1.93818	0.260816	7.43123	1.07591e-13	1.00543e-11
AC025048.2	38.9727	1.2458	0.167655	7.43069	1.08033e-13	1.00543e-11
LINC01415	7.98528	1.87758	0.253061	7.41945	1.17606e-13	1.08962e-11
IL27	220.43	1.48226	0.199941	7.41348	1.2303e-13	1.13479e-11
AC234781.2	4.66264	-3.65326	0.493178	-7.40758	1.28623e-13	1.1811e-11
EPN2	170.439	-1.15706	0.156241	-7.40563	1.30534e-13	1.19334e-11
BTN3A2	7240.12	0.97351	0.131496	7.40335	1.32787e-13	1.20859e-11
SYNPO2	40.2913	1.33235	0.18024	7.39206	1.44571e-13	1.31008e-11
TIMP1	5392.72	-1.09369	0.14812	-7.3838	1.53832e-13	1.38791e-11
TNIP3	102.577	-2.41581	0.327359	-7.3797	1.58648e-13	1.42515e-11
IL12RB2	201.137	1.73502	0.235197	7.37686	1.62064e-13	1.44953e-11
LIPN	443.483	-1.38752	0.188152	-7.37448	1.64986e-13	1.4693e-11
IFIT5	2615.14	1.32263	0.179438	7.37093	1.69445e-13	1.50253e-11
B2M	311077	0.644239	0.0874146	7.36992	1.70724e-13	1.50741e-11
PARP3	271.423	0.990079	0.134381	7.36771	1.7358e-13	1.51963e-11
DUSP5	814.339	1.27119	0.172523	7.36824	1.72901e-13	1.51963e-11
KARS1	3750.34	0.697045	0.0946462	7.36475	1.77482e-13	1.54724e-11
XAF1	11083.6	1.54691	0.210073	7.36368	1.78914e-13	1.55317e-11
AC116366.1	56.963	1.18547	0.161084	7.35934	1.8482e-13	1.59107e-11
CFAP97D1	15.5086	1.48919	0.202349	7.35952	1.84575e-13	1.59107e-11
SCML1	147.345	1.09308	0.148724	7.34973	1.9861e-13	1.7011e-11
GSDMC	16.98	2.30748	0.313973	7.3493	1.99248e-13	1.7011e-11
MOSPD1	227.739	-1.05857	0.14408	-7.34713	2.02503e-13	1.72177e-11
ZNF684	138.061	1.03128	0.140438	7.3433	2.08385e-13	1.76453e-11
PHF11	3022.44	0.874084	0.119144	7.33637	2.19464e-13	1.85075e-11
CIITA	2909.29	1.21845	0.166216	7.33052	2.29262e-13	1.92552e-11
OSBPL6	16.3914	-2.06043	0.282073	-7.30459	2.7811e-13	2.32633e-11
ANKRD22	9116.03	1.63077	0.223359	7.30114	2.85348e-13	2.37725e-11
SCAT8	101.059	-0.963072	0.132241	-7.28273	3.27135e-13	2.71444e-11
AC007292.1	23.0324	1.32715	0.182334	7.27865	3.37178e-13	2.77665e-11
AL031587.5	130.041	0.797103	0.109513	7.27859	3.37322e-13	2.77665e-11
LY6E	11206	1.96422	0.27005	7.27355	3.50157e-13	2.87087e-11
CDH1	42.794	-2.26862	0.312155	-7.26761	3.65908e-13	2.98815e-11
CXCL9	89.9928	2.33186	0.320928	7.26599	3.70318e-13	3.01226e-11
N4BP2L1	757.883	0.619104	0.0852839	7.25933	3.89013e-13	3.15192e-11
DSTYK	1054.74	-0.493412	0.0680611	-7.24955	4.18172e-13	3.37494e-11
C12orf4	659.765	0.827075	0.114116	7.24765	4.2406e-13	3.40915e-11
GPR82	35.3284	-1.77294	0.244976	-7.23719	4.58082e-13	3.66838e-11
NOD1	649.417	0.793119	0.109771	7.2252	5.00379e-13	3.99163e-11
AC116407.2	59.0239	1.25992	0.17444	7.2227	5.09654e-13	4.04999e-11
XPO7	3506.33	-1.06581	0.147591	-7.22134	5.14768e-13	4.07495e-11
DHX58	1342.02	1.31584	0.182298	7.21805	5.27393e-13	4.15895e-11
IGFBP6	5.35828	-2.34242	0.324723	-7.2136	5.44919e-13	4.28083e-11
LYPD5	19.9717	1.58168	0.219392	7.20935	5.62205e-13	4.3999e-11
IL31RA	64.4255	2.10916	0.292781	7.20389	5.85185e-13	4.54774e-11
AC025171.5	24.1078	1.344	0.186568	7.20382	5.85499e-13	4.54774e-11
IGSF3	4.91329	-1.51103	0.210415	-7.18118	6.91134e-13	5.34813e-11
STX1B	39.454	1.27425	0.177622	7.17393	7.28759e-13	5.61824e-11
ATG14	592.31	-1.02069	0.142342	-7.17072	7.46058e-13	5.73022e-11
IRF1	34223.6	1.00109	0.139803	7.16069	8.02736e-13	6.12004e-11
IFI44	6831.36	1.75897	0.245638	7.16083	8.01911e-13	6.12004e-11
SHFL	1771.65	0.689641	0.0963799	7.15545	8.34004e-13	6.33506e-11
UBE2Z	3807.31	0.609041	0.0851246	7.1547	8.38548e-13	6.34624e-11
AL121987.2	11.6105	-1.54383	0.215889	-7.15102	8.61372e-13	6.49518e-11
PPARG	109.842	-1.55229	0.217344	-7.1421	9.19182e-13	6.9059e-11
DEK	5563.66	0.705397	0.0991239	7.11632	1.1085e-12	8.29807e-11
FAM124B	31.9313	-1.26168	0.177707	-7.09974	1.24995e-12	9.29455e-11
RUNDC3A-AS1	20.9392	-2.466	0.347341	-7.09966	1.25061e-12	9.29455e-11
LINC00656	5.4882	-1.81214	0.255671	-7.08778	1.36283e-12	1.00923e-10
AC009121.1	4.97455	3.61391	0.510149	7.08403	1.40025e-12	1.03324e-10
COL1A1	12.0749	1.86258	0.263268	7.07485	1.49612e-12	1.10005e-10
FRMD3	612.473	1.16263	0.164557	7.06522	1.60359e-12	1.17489e-10
PSMA4	3854.85	0.602603	0.0853452	7.06077	1.65579e-12	1.20884e-10
KCTD14	33.0743	2.1962	0.312009	7.03889	1.93773e-12	1.4097e-10
BST2	5349.49	0.982289	0.139718	7.03053	2.05756e-12	1.49162e-10
LINC02345	4.52104	-2.31655	0.329755	-7.02509	2.13936e-12	1.5455e-10
CA8	29.0848	-1.52297	0.216853	-7.02307	2.17048e-12	1.56252e-10
CSF1	1201.63	1.2461	0.177464	7.02171	2.19165e-12	1.57228e-10
UBE4B	2277.91	-0.360069	0.0513245	-7.01554	2.29058e-12	1.63757e-10
MAP4K4	9354.16	-0.598047	0.0853573	-7.00639	2.44537e-12	1.7422e-10
CDCP1	129.496	1.33232	0.190901	6.97911	2.97053e-12	2.10908e-10
CARD17	544.685	1.62406	0.232725	6.97847	2.98403e-12	2.1114e-10
MIA3	4083.2	0.504913	0.0723913	6.97477	3.06378e-12	2.16043e-10
CD38	1456.22	1.03461	0.148451	6.96939	3.18328e-12	2.23707e-10
BTBD11	237.568	1.10817	0.159019	6.96876	3.19743e-12	2.23939e-10
KIAA1958	576.644	1.03262	0.14841	6.95787	3.45459e-12	2.41133e-10
ACKR2	6.9645	-1.56653	0.225199	-6.95619	3.49593e-12	2.43197e-10
ZBP1	3109.05	1.142	0.164222	6.95401	3.55035e-12	2.46153e-10
LY75	1041.38	0.849024	0.122182	6.94885	3.68284e-12	2.53745e-10
LINC02555	398.473	1.53838	0.221388	6.94879	3.6844e-12	2.53745e-10
MR1	4425.56	0.660844	0.0951442	6.94572	3.76541e-12	2.58462e-10
OAS2	12681.4	1.57207	0.226506	6.94053	3.90645e-12	2.67256e-10
CDHR5	13.6445	1.8651	0.269339	6.92474	4.36792e-12	2.9784e-10
ZNFX1	12371.3	0.602658	0.0872251	6.90923	4.87289e-12	3.31181e-10
RBM43	470.743	0.774941	0.112256	6.90331	5.08036e-12	3.44148e-10
ABCC5	919.094	-0.876036	0.127232	-6.88533	5.76545e-12	3.88013e-10
GSTK1	7851.12	0.656469	0.0953409	6.88549	5.75883e-12	3.88013e-10
STN 1.00	1513.85	0.956238	0.139024	6.87822	6.06049e-12	4.06545e-10
IFIT3	19574.9	1.84964	0.269221	6.87032	6.40565e-12	4.28308e-10
CHMP5	4254.95	0.790444	0.115144	6.86485	6.65629e-12	4.43631e-10
AC124319.3	13.9671	1.63014	0.23748	6.86433	6.68032e-12	4.43801e-10
AIM2	3057.4	1.09254	0.15931	6.85797	6.98483e-12	4.62544e-10
LILRA1	3822.58	-0.968821	0.141822	-6.83126	8.41716e-12	5.55613e-10
BTN2A2	929.334	0.888053	0.130024	6.82994	8.49499e-12	5.57641e-10
CNDP2	5040.55	0.7027	0.102887	6.82982	8.50186e-12	5.57641e-10
USP7	5570.01	-0.438166	0.0641709	-6.82811	8.60405e-12	5.62558e-10
ELF3	13.8242	-1.99423	0.292368	-6.82097	9.04304e-12	5.89395e-10
LINC02068	6.66154	3.24101	0.47534	6.8183	9.21243e-12	5.98547e-10
ZNF398	617.155	-0.411336	0.0603905	-6.81128	9.67372e-12	6.26548e-10
SLC25A3	5256.63	-0.365387	0.053685	-6.80613	1.00259e-11	6.47331e-10
BCAT1	762.215	-1.23631	0.181945	-6.795	1.08314e-11	6.95008e-10
FAM3D	3.38097	-1.96568	0.289283	-6.79499	1.08316e-11	6.95008e-10
HLA-F	12950	0.865157	0.127635	6.77836	1.2155e-11	7.77504e-10
ETV7-AS1	12.835	2.38319	0.351697	6.77625	1.23336e-11	7.86495e-10
CMPK2	2655.9	1.80274	0.266192	6.77232	1.26732e-11	8.04382e-10
C4B	45.1447	1.94298	0.28691	6.77211	1.2692e-11	8.04382e-10
CORO1C	4935.82	-0.427448	0.0631349	-6.77039	1.2844e-11	8.11529e-10
HGSNAT	1491.1	-0.533522	0.0788665	-6.76488	1.3342e-11	8.40425e-10
POLB	1061.21	0.941122	0.139167	6.76252	1.35608e-11	8.51607e-10
LAMP3	432.434	2.19628	0.325166	6.75432	1.43504e-11	8.98467e-10
SEMA3A	6.13258	-2.01353	0.298172	-6.75293	1.44894e-11	9.04425e-10
P2RY14	2646.98	1.9044	0.282035	6.75237	1.45449e-11	9.05156e-10
CXCL13	3.69252	-3.3587	0.497579	-6.75009	1.47755e-11	9.16749e-10
AC103718.1	8.7623	2.82882	0.419408	6.74479	1.53245e-11	9.47961e-10
LILRB1	5100.79	-0.904478	0.134294	-6.73505	1.63873e-11	1.00742e-09
TMPRSS3	51.6749	1.42435	0.211472	6.73541	1.63469e-11	1.00742e-09
AL136295.2	139.439	1.04603	0.155321	6.73466	1.64319e-11	1.00742e-09
C3orf38	1074.63	0.68675	0.102012	6.73207	1.67265e-11	1.02244e-09
HECTD4	2326.59	-0.707727	0.105135	-6.73159	1.67819e-11	1.02281e-09
CCND1	32.8845	1.16909	0.173695	6.73074	1.68806e-11	1.02579e-09
FOXO3	3401.66	-0.753708	0.112006	-6.72916	1.70647e-11	1.03394e-09
AC025171.1	174.025	0.53899	0.0801153	6.72768	1.7239e-11	1.03943e-09
L3MBTL2-AS1	60.0506	1.15183	0.171212	6.72754	1.72559e-11	1.03943e-09
STAP1	291.832	1.30545	0.194239	6.72086	1.80659e-11	1.08506e-09
AC009133.1	156.991	0.936454	0.139481	6.71384	1.89568e-11	1.13527e-09
ARHGEF3	3798.37	0.674277	0.100483	6.71036	1.94145e-11	1.15931e-09
TMEM126B	662.108	0.632523	0.0942892	6.70833	1.96862e-11	1.17215e-09
KLF5	646.8	1.37956	0.205812	6.70301	2.0417e-11	1.21217e-09
PARP9	13844.1	0.781586	0.11661	6.70254	2.04831e-11	1.21261e-09
MAJIN	7.94838	2.02645	0.303081	6.68619	2.29063e-11	1.35219e-09
NR4A1	184.321	-1.49656	0.224223	-6.67441	2.4822e-11	1.46111e-09
ZNF740	2109.82	0.452272	0.0677744	6.6732	2.50277e-11	1.46902e-09
EHD4	777.496	-0.776273	0.116363	-6.67111	2.53884e-11	1.48598e-09
NLRC5	13916.5	0.64337	0.0965144	6.66605	2.62774e-11	1.53367e-09
NCEH1	345.485	-0.923337	0.138593	-6.66224	2.69693e-11	1.56961e-09
DNMBP	431.876	-0.595258	0.0893575	-6.66154	2.70977e-11	1.57266e-09
ERI1	1374.92	0.857467	0.128756	6.65965	2.74481e-11	1.58853e-09
FARP1	5.10675	-1.65239	0.248163	-6.65848	2.76668e-11	1.59671e-09
SCARNA13	13.9529	-1.69318	0.254317	-6.65775	2.7805e-11	1.60022e-09
ZNF496	531.625	0.909287	0.13675	6.64928	2.94537e-11	1.69039e-09
AL118508.2	8.40647	-1.31449	0.197848	-6.64396	3.05366e-11	1.74769e-09
KIAA0232	4183.25	-0.557206	0.084096	-6.62583	3.45293e-11	1.97075e-09
HACD1	19.6078	-1.60706	0.242674	-6.62229	3.53672e-11	2.01301e-09
AC011899.3	55.8137	-1.11902	0.169016	-6.62078	3.57297e-11	2.02805e-09
LINC02762	62.6993	-0.987319	0.149229	-6.61613	3.68726e-11	2.08719e-09
SLC2A1-AS1	17.2793	-1.70483	0.257731	-6.61476	3.72153e-11	2.10083e-09
CASTOR2	73.3402	-0.975013	0.147511	-6.60977	3.8491e-11	2.16693e-09
ANKFY1	3936.06	0.494729	0.0749299	6.60256	4.04108e-11	2.26882e-09
CD93	11239.1	-0.991262	0.150164	-6.60122	4.07793e-11	2.28331e-09
Z95114.3	34.3913	1.08314	0.164275	6.5935	4.29591e-11	2.39886e-09
AC099063.4	40.0435	1.00355	0.152308	6.58892	4.43029e-11	2.46723e-09
PTPRH	6.6434	-1.49224	0.226545	-6.58693	4.49018e-11	2.49263e-09
TMC5	24.0773	-2.1587	0.327741	-6.5866	4.50004e-11	2.49263e-09
IRF7	4818.37	1.31537	0.19981	6.5831	4.60731e-11	2.54523e-09
USP30	365.475	0.49776	0.0756419	6.58048	4.68918e-11	2.57668e-09
KRT7	8.72878	-2.31683	0.352062	-6.58074	4.6811e-11	2.57668e-09
ELMO2	8143.88	0.762964	0.116031	6.57554	4.84761e-11	2.65667e-09
OAS3	15007.7	1.74709	0.265753	6.57413	4.89401e-11	2.675e-09
PPM1H	110.185	-0.957714	0.145817	-6.56793	5.10207e-11	2.78137e-09
TRIM6	122.258	1.21405	0.185003	6.56231	5.29804e-11	2.8806e-09
TRIM38	6366.67	0.539183	0.0822394	6.55626	5.51729e-11	2.99193e-09
CEP162	549.239	0.581622	0.0887788	6.55136	5.70152e-11	3.08375e-09
ZFYVE26	2268.43	0.443022	0.0676283	6.55083	5.72171e-11	3.08659e-09
IFIT2	23593	1.52759	0.233217	6.55009	5.75008e-11	3.09381e-09
KPNA1	2324.61	-0.414869	0.0634353	-6.54002	6.15102e-11	3.30094e-09
AC109454.1	5.10072	-2.29137	0.350527	-6.53693	6.2793e-11	3.36105e-09
SETX	10557.2	0.457184	0.0699637	6.53458	6.37862e-11	3.40539e-09
PKD1L3	10.8041	-2.04949	0.313815	-6.5309	6.53743e-11	3.48118e-09
ATP5F1AP3	3.71267	-2.09158	0.320443	-6.52716	6.70301e-11	3.56018e-09
SLFN5	5260.04	1.058	0.162207	6.52254	6.91265e-11	3.66211e-09
PSMA5	2242.03	0.398476	0.0611515	6.51622	7.21033e-11	3.81004e-09
SEZ6L	33.4369	-1.82364	0.279936	-6.51449	7.29386e-11	3.84435e-09
KLHDC7B	227.396	1.24481	0.19112	6.51324	7.35456e-11	3.86647e-09
ADGRG2	7.71325	-2.02351	0.310784	-6.51098	7.46637e-11	3.9153e-09
HMGN4	2756.69	0.422596	0.064981	6.50338	7.85325e-11	4.10775e-09
AL136961.1	2.97012	-2.02986	0.312743	-6.4905	8.55496e-11	4.46349e-09
TXLNB	67.1049	0.940687	0.144986	6.48812	8.69141e-11	4.51189e-09
AC106801.1	7.85145	-1.5201	0.234286	-6.48822	8.68578e-11	4.51189e-09
FAM21FP	48.5773	0.92674	0.143564	6.45526	1.08033e-10	5.59414e-09
SLC2A1	1832.67	-1.39298	0.215956	-6.45029	1.11636e-10	5.76626e-09
GGT5	573.595	2.43843	0.378607	6.44053	1.19055e-10	6.13415e-09
TMEM255A	28.8543	2.08632	0.324341	6.43248	1.25542e-10	6.45228e-09
CXCL11	18.9788	2.22388	0.346401	6.41997	1.36303e-10	6.98798e-09
HTRA4	16.805	1.37722	0.214808	6.41142	1.44168e-10	7.3729e-09
YPEL2	1230.9	-0.634544	0.0989819	-6.4107	1.44852e-10	7.38961e-09
IGFLR1	270.572	0.824559	0.128632	6.4102	1.45326e-10	7.3955e-09
GYPE	38.0838	-1.96585	0.306938	-6.40469	1.50675e-10	7.64888e-09
FKBP9	282.123	-0.825105	0.128888	-6.40175	1.53609e-10	7.77872e-09
LYVE1	65.7696	-1.26008	0.197131	-6.39212	1.63597e-10	8.26427e-09
AC241377.3	3.33398	2.55247	0.399745	6.38523	1.7114e-10	8.62418e-09
MACO1	898.749	-0.78718	0.123307	-6.38392	1.72616e-10	8.67743e-09
RHOBTB3	166.358	0.945527	0.148231	6.37872	1.78571e-10	8.95501e-09
GOLGA2P5	164.334	0.879481	0.138158	6.36577	1.94308e-10	9.72059e-09
VPS37C	659.343	-0.559511	0.0879371	-6.36263	1.98331e-10	9.89785e-09
PRKCG	7.15481	1.6002	0.251742	6.35651	2.06383e-10	1.02743e-08
AK4	134.702	1.06278	0.167205	6.35615	2.06869e-10	1.02743e-08
ANXA2	8944.25	-0.753863	0.118612	-6.35573	2.07445e-10	1.02782e-08
AL121985.1	734.82	1.81743	0.28609	6.35266	2.11626e-10	1.04603e-08
TUBB2A	110.073	-1.94854	0.306943	-6.34823	2.17803e-10	1.07399e-08
CBR1	530.495	0.693287	0.109231	6.34696	2.19611e-10	1.08033e-08
CDC7	245.737	0.721661	0.113753	6.34409	2.23739e-10	1.09802e-08
MICALL1	732.865	0.696842	0.109875	6.34215	2.26586e-10	1.10936e-08
DENND2B	13.7246	-1.51741	0.239902	-6.32515	2.52988e-10	1.23569e-08
MLF 1.00	12.755	-1.5908	0.251731	-6.31945	2.62492e-10	1.27909e-08
FAM241A	583.556	0.829502	0.131425	6.31161	2.76155e-10	1.3425e-08
SAMD9	7709.7	0.813511	0.129244	6.2944	3.08592e-10	1.49667e-08
DTNBP1	826.875	0.583449	0.0927058	6.29356	3.10273e-10	1.5013e-08
VENTX	155.186	-1.09874	0.174641	-6.29141	3.14591e-10	1.51863e-08
KCTD11	329.056	-0.567278	0.0901882	-6.28994	3.17587e-10	1.52952e-08
ARL 3.00	313.898	-0.528369	0.0840705	-6.28484	3.28195e-10	1.57694e-08
OAS1	8501.09	1.47134	0.234161	6.28346	3.31122e-10	1.58731e-08
KLHL18	1286.33	-0.331746	0.0528584	-6.27612	3.47132e-10	1.6602e-08
CPLX2	2.39944	-2.41747	0.385455	-6.27172	3.57077e-10	1.70382e-08
HELB	1769.32	0.688425	0.109819	6.26874	3.63977e-10	1.73275e-08
AC109347.2	67.3452	1.2879	0.205889	6.25532	3.96714e-10	1.88426e-08
IGKV2D-29	280.259	-2.14596	0.343318	-6.25066	4.08717e-10	1.93681e-08
RSAD2	10904.9	2.14729	0.343634	6.24878	4.13664e-10	1.95577e-08
PRR5L	1196.55	1.07217	0.17169	6.24482	4.243e-10	2.00147e-08
TMEM60	601.816	0.588372	0.0942504	6.24264	4.30242e-10	2.02488e-08
HSD3B7	738.854	1.27519	0.204307	6.24151	4.33373e-10	2.03498e-08
AKAP7	243.298	0.812192	0.130198	6.23811	4.4289e-10	2.07496e-08
ADORA2B	53.7131	-0.917105	0.147144	-6.2327	4.58467e-10	2.14307e-08
TRAK2	2427.33	-1.00016	0.160511	-6.23107	4.63249e-10	2.16054e-08
TCF4	951.709	0.738236	0.118504	6.22962	4.67582e-10	2.17584e-08
CLN8	374.882	-0.613451	0.0985811	-6.2228	4.88365e-10	2.26744e-08
DNAJC27	285.534	0.647715	0.104293	6.21056	5.27953e-10	2.44575e-08
CCL8	7.62209	3.48496	0.561201	6.20983	5.30405e-10	2.45161e-08
LMOD1	3.68547	-4.0182	0.647182	-6.20877	5.34021e-10	2.46281e-08
ACTR3C	43.108	0.800811	0.129003	6.20769	5.377e-10	2.47138e-08
BPNT1	522.3	0.527309	0.0849468	6.20752	5.3827e-10	2.47138e-08
AGO2	3239.86	-0.500009	0.0805682	-6.20603	5.43395e-10	2.48938e-08
PTPN13	112.716	-1.18344	0.190806	-6.20232	5.56361e-10	2.54314e-08
ARNTL2	206.426	1.24282	0.200555	6.1969	5.75861e-10	2.62646e-08
RRAD	3.89697	-1.81631	0.293262	-6.19349	5.88477e-10	2.67809e-08
DESI1	1460.76	0.329306	0.0531786	6.19246	5.92341e-10	2.68975e-08
ERMAP	906.564	-0.891149	0.143992	-6.18887	6.05973e-10	2.74561e-08
MPZL3	2890.77	-0.837761	0.135429	-6.18598	6.17187e-10	2.79031e-08
EDNRB	30.9928	-1.48635	0.240403	-6.18276	6.29915e-10	2.83544e-08
CACFD1	379.904	1.1651	0.188439	6.1829	6.29339e-10	2.83544e-08
PLAGL1	1735.33	0.822694	0.133169	6.17784	6.49852e-10	2.91882e-08
LMNB1-DT	3.10517	1.97064	0.319014	6.17729	6.52112e-10	2.92262e-08
SNX21	153.224	-0.76342	0.123635	-6.17477	6.62614e-10	2.96326e-08
TIAM2	201.417	-0.679725	0.110117	-6.17277	6.71034e-10	2.99443e-08
SRBD1	987.008	0.599878	0.0972109	6.17089	6.79048e-10	3.02366e-08
OLFML2B	92.2455	-1.49868	0.24296	-6.16842	6.89756e-10	3.06474e-08
LTBP2	120.1	-0.92275	0.149744	-6.16219	7.17442e-10	3.16865e-08
SGPL1	1680.24	-0.298848	0.0484949	-6.16247	7.1621e-10	3.16865e-08
RN7SL605P	7.84448	2.0208	0.327939	6.16213	7.17742e-10	3.16865e-08
LEPROTL1	2243.19	0.437819	0.0710699	6.1604	7.25603e-10	3.19652e-08
SWAP70	1864.04	-0.446335	0.0724921	-6.15701	7.41329e-10	3.25885e-08
F5	8112.13	-1.01983	0.165657	-6.15629	7.44691e-10	3.26668e-08
CNTNAP3	327.306	-1.72996	0.281139	-6.15338	7.58484e-10	3.32013e-08
HEXD	1227.98	0.820466	0.133363	6.15211	7.64601e-10	3.33984e-08
UBAC1	856.847	-0.616686	0.100255	-6.15116	7.69198e-10	3.35283e-08
SH3PXD2B	492.503	-1.47822	0.240422	-6.14844	7.82469e-10	3.4035e-08
TAAR3P	2.45497	2.96244	0.482354	6.14163	8.16772e-10	3.54524e-08
LINC02605	8.64878	1.75729	0.286181	6.14048	8.22716e-10	3.56355e-08
EFR3A	3139.33	0.489168	0.0797613	6.13289	8.62946e-10	3.71717e-08
MYO7A	159.574	-1.28207	0.209058	-6.13262	8.64408e-10	3.71717e-08
HEY1	13.9062	-1.91413	0.312131	-6.13245	8.65379e-10	3.71717e-08
AC007216.3	5.05876	-1.72418	0.281139	-6.13283	8.63269e-10	3.71717e-08
SLC25A30	785.008	0.546619	0.0891792	6.12944	8.81869e-10	3.78015e-08
ABAT	1108.54	-0.636934	0.103965	-6.1264	8.98872e-10	3.84505e-08
PRL	8.63502	-2.07489	0.339062	-6.11952	9.38597e-10	4.00668e-08
UGT3A2	5.28995	2.27105	0.371425	6.11441	9.69127e-10	4.12848e-08
CD69	446.747	1.08416	0.177336	6.11361	9.74018e-10	4.14078e-08
PDE8A	350.971	-0.533159	0.0872143	-6.11321	9.76491e-10	4.14277e-08
ODF3B	1383.31	1.32946	0.217603	6.10954	9.99158e-10	4.23025e-08
PTGES3P1	641.566	0.93949	0.153851	6.10648	1.01854e-09	4.30351e-08
CHST2	1037.75	-0.877794	0.14383	-6.10301	1.04091e-09	4.38904e-08
ACSM1	15.7484	1.2347	0.202417	6.09981	1.06198e-09	4.46873e-08
ERAP2	5261.4	1.2855	0.210791	6.09844	1.07108e-09	4.4979e-08
SLC6A12	484.78	1.15483	0.189495	6.09425	1.09953e-09	4.608e-08
TFEC	2209.12	1.11201	0.182491	6.09348	1.10485e-09	4.6209e-08
SAMHD1	25954.4	0.66645	0.109432	6.0901	1.12839e-09	4.70985e-08
SIAE	666.885	0.598534	0.098308	6.08836	1.14076e-09	4.75185e-08
SDAD1P1	36.7384	-0.971689	0.159898	-6.07691	1.22517e-09	5.09322e-08
CLIC2	237.889	-1.34031	0.220642	-6.07458	1.24315e-09	5.15755e-08
SPATA6	164.243	-0.940476	0.154852	-6.0734	1.25228e-09	5.18504e-08
AL022722.1	9.61183	-1.61741	0.266434	-6.07059	1.27444e-09	5.26624e-08
PARP10	6518.59	0.94661	0.156101	6.0641	1.32696e-09	5.47234e-08
AC010615.2	61.9491	-2.14882	0.35476	-6.05709	1.38605e-09	5.70461e-08
CNTN4-AS1	2.10577	-2.40155	0.396557	-6.05599	1.39555e-09	5.73229e-08
TRIM26	2339.2	0.400213	0.0660934	6.05527	1.40185e-09	5.74676e-08
VMO1	18.8829	-1.762	0.291073	-6.05347	1.41755e-09	5.79959e-08
CDH5	9.62439	-1.73792	0.287308	-6.04897	1.45776e-09	5.95231e-08
AC008040.1	14.3689	-1.85867	0.30736	-6.04721	1.47372e-09	6.00561e-08
EFCAB2	830.749	1.07038	0.177023	6.04657	1.47964e-09	6.01787e-08
GMDS-DT	132.099	0.445274	0.0736744	6.0438	1.50525e-09	6.11002e-08
FLACC1	42.6975	-1.02003	0.169042	-6.03415	1.59798e-09	6.47372e-08
HLA-B	203482	0.578683	0.0959527	6.03093	1.63023e-09	6.59143e-08
NT5C3A	4046.16	0.75729	0.125617	6.02855	1.65441e-09	6.67614e-08
RNU2-6P	7.82928	-1.48253	0.246051	-6.0253	1.68799e-09	6.79837e-08
CAMSAP1	550.283	-0.406548	0.0674851	-6.02426	1.69881e-09	6.82861e-08
ASB1	1041.12	-0.447939	0.0744798	-6.01424	1.80735e-09	7.25083e-08
DDX58	5453.27	0.983257	0.163529	6.01273	1.82422e-09	7.3043e-08
RGS2	19885.6	-1.14579	0.190594	-6.0117	1.83584e-09	7.33662e-08
SCYL2P1	10.3404	-1.67785	0.279157	-6.01043	1.85037e-09	7.38041e-08
C5orf15	1697.77	0.639964	0.106495	6.00936	1.8626e-09	7.41487e-08
MRAS	196.465	-0.973786	0.16223	-6.0025	1.94302e-09	7.72016e-08
CAMK1	400.69	-1.01446	0.16907	-6.00025	1.97011e-09	7.81277e-08
VRK2	811.332	0.516933	0.0861995	5.99694	2.01073e-09	7.95857e-08
XXYLT1-AS2	14.2645	1.33524	0.222703	5.99561	2.02726e-09	8.00866e-08
SLC16A1	444.661	-1.17971	0.196988	-5.98873	2.11481e-09	8.33856e-08
MACORIS	2.35196	-1.46263	0.244273	-5.98771	2.12822e-09	8.37548e-08
AMPH	54.0836	-2.00468	0.334842	-5.98694	2.13823e-09	8.39885e-08
SCYL3	827.792	0.407449	0.0680766	5.98515	2.16193e-09	8.4482e-08
CDKN1C	148.351	-1.66846	0.278757	-5.98536	2.15905e-09	8.4482e-08
EDEM1	5541.6	0.461275	0.0770711	5.98506	2.16306e-09	8.4482e-08
LAP3P2	3.79691	2.01201	0.336437	5.98033	2.22685e-09	8.68091e-08
CFAP46	3.57224	-2.3741	0.397245	-5.97642	2.28101e-09	8.87533e-08
SLFN13	938.663	0.723805	0.121443	5.96004	2.52178e-09	9.7937e-08
TCN2	2742.03	1.13468	0.190432	5.95848	2.54593e-09	9.86893e-08
RBCK1	5983.94	0.749579	0.125845	5.95639	2.57876e-09	9.95882e-08
HLA-A	96008.9	0.656707	0.110252	5.95643	2.57815e-09	9.95882e-08
KPNA5	252.263	0.861962	0.144725	5.95587	2.58684e-09	9.97141e-08
SLC8B1	1901.82	-0.547321	0.0919152	-5.95463	2.60659e-09	1.00215e-07
GPR34	98.227	-1.51188	0.253907	-5.95445	2.60953e-09	1.00215e-07
PIP4K2C	1451.96	0.325899	0.0547356	5.95407	2.61559e-09	1.00261e-07
NTAN1	561.469	-0.426994	0.0717401	-5.95196	2.64956e-09	1.01375e-07
TUBA1A	14517.4	-0.761565	0.128037	-5.94801	2.71424e-09	1.03658e-07
AC103740.1	12.2634	2.70479	0.454785	5.94741	2.72427e-09	1.03849e-07
DAPP1	6806.29	0.705512	0.118664	5.94544	2.75723e-09	1.04912e-07
UBA7	5020.55	0.552536	0.0930121	5.94047	2.84208e-09	1.07941e-07
MRPL44	1294.89	0.418237	0.0704139	5.93969	2.85568e-09	1.08135e-07
TMEM140	7989.34	0.889803	0.149809	5.93957	2.85765e-09	1.08135e-07
ZHX1	725.63	0.501513	0.0845203	5.93363	2.96304e-09	1.11919e-07
MYO5B	7.06433	-1.74047	0.293414	-5.9318	2.99628e-09	1.12967e-07
DOCK2	13046.9	-0.243372	0.0410313	-5.93139	3.00389e-09	1.13048e-07
SIN3B	1494.52	-0.464385	0.0783137	-5.92981	3.03289e-09	1.13519e-07
TBCEL	507.12	-1.08466	0.182913	-5.92992	3.03075e-09	1.13519e-07
AP000879.1	3.7815	2.81134	0.47409	5.92997	3.02996e-09	1.13519e-07
EPHX3	7.59171	-1.29699	0.218754	-5.92899	3.04808e-09	1.13881e-07
LINC00671	240.883	-1.36976	0.231317	-5.92159	3.18838e-09	1.18908e-07
FGL2	24781.1	0.888965	0.15017	5.91971	3.22515e-09	1.20063e-07
EIF2AK2	6254.47	0.902243	0.152462	5.91781	3.26265e-09	1.2124e-07
KCNN4	276.364	-0.900968	0.152294	-5.91599	3.29892e-09	1.22361e-07
MICAL2	3054.9	-1.04167	0.176085	-5.9157	3.30465e-09	1.22361e-07
AC243962.1	4.88622	-1.52995	0.258694	-5.91413	3.33639e-09	1.23315e-07
TRIM2	35.303	-1.33459	0.225682	-5.91362	3.34676e-09	1.23478e-07
PDE4B	3172.86	0.798622	0.135129	5.91007	3.41972e-09	1.25945e-07
PCTP	1270.37	-0.516999	0.0875028	-5.90837	3.45503e-09	1.27018e-07
MMP14	252.371	-1.25338	0.212147	-5.90807	3.46145e-09	1.27028e-07
SFSWAP	1175.72	-0.274449	0.0464594	-5.90729	3.47782e-09	1.27269e-07
IFI44L	7083.95	1.92982	0.326691	5.90717	3.48033e-09	1.27269e-07
DES	7.64367	-1.73068	0.293009	-5.90656	3.4933e-09	1.27518e-07
AL645939.6	34.186	0.745565	0.12634	5.90128	3.60697e-09	1.31435e-07
CYTH3	272.579	-0.58851	0.0998537	-5.89373	3.77585e-09	1.37346e-07
KCNC4	105.196	-0.764334	0.129705	-5.89288	3.7953e-09	1.37812e-07
TCAF2	466.067	0.630562	0.107011	5.89251	3.80368e-09	1.37874e-07
TMEM123	11129.6	0.769382	0.130579	5.89209	3.8134e-09	1.37984e-07
CTNND1	830.974	-0.725116	0.123082	-5.8913	3.83166e-09	1.38402e-07
ZRANB1	1676.05	-0.484027	0.0821685	-5.89067	3.84639e-09	1.38593e-07
LRP6	68.285	-0.992124	0.168428	-5.8905	3.85037e-09	1.38593e-07
GIMAP4	12350.8	0.76503	0.129918	5.88857	3.8955e-09	1.39974e-07
ADAR	40601.3	0.504761	0.0857752	5.88469	3.98795e-09	1.43047e-07
ZFAND5	6587.22	-0.442836	0.0752673	-5.88352	4.01628e-09	1.43813e-07
TRIM21	5406.33	0.623709	0.106059	5.88078	4.08336e-09	1.45962e-07
HERC5	3680.31	1.5647	0.266089	5.88038	4.09337e-09	1.46067e-07
AL592295.4	129.345	0.796695	0.135678	5.87195	4.3069e-09	1.53422e-07
AP002358.2	3.6621	1.89843	0.323407	5.87008	4.35581e-09	1.54898e-07
KRT80	2.52895	-2.14103	0.364894	-5.86752	4.42352e-09	1.57035e-07
SEPTIN4-AS1	6.06642	1.38391	0.235895	5.86666	4.44666e-09	1.57586e-07
CD74	65597.1	0.92955	0.158725	5.85636	4.73118e-09	1.67382e-07
ENPP2	238.68	-1.566	0.267548	-5.85313	4.82393e-09	1.70168e-07
NRARP	9.01148	-2.15701	0.368528	-5.85305	4.82641e-09	1.70168e-07
GALK2	446.265	0.319221	0.0545459	5.85234	4.84712e-09	1.70607e-07
ZNF254	331.504	-0.731649	0.12506	-5.8504	4.90397e-09	1.72315e-07
TFR2	73.7021	-1.39587	0.238653	-5.84894	4.94705e-09	1.73533e-07
AC040162.1	251.591	0.770657	0.131938	5.84107	5.1868e-09	1.81635e-07
RGS16	50.76	-1.43134	0.245088	-5.8401	5.21689e-09	1.82379e-07
ARL4A	739.321	-1.30581	0.223724	-5.83671	5.32411e-09	1.85813e-07
CACHD1	25.0663	-0.993389	0.170449	-5.82808	5.60675e-09	1.95348e-07
RAB1AP1	6.54916	1.34041	0.230427	5.81706	5.98926e-09	2.08323e-07
AC114811.2	35.5002	-1.89771	0.326257	-5.81659	6.00608e-09	2.08557e-07
LRRC2	19.3125	-1.82448	0.313834	-5.81354	6.1165e-09	2.12035e-07
TBC1D16	122.122	-0.926702	0.159546	-5.80837	6.30856e-09	2.18327e-07
PC	58.6133	-1.08396	0.186693	-5.80613	6.39351e-09	2.20897e-07
SEPTIN10	67.0666	-0.907025	0.156298	-5.80319	6.50668e-09	2.24432e-07
SEMG1	5.13963	-2.33051	0.40174	-5.80104	6.59058e-09	2.26947e-07
GPR171	392.902	0.936562	0.16146	5.8006	6.60792e-09	2.27165e-07
PRADC1	122.624	-0.640238	0.110421	-5.79815	6.70516e-09	2.30125e-07
FBP1	751.356	-0.926845	0.159943	-5.79483	6.83891e-09	2.34326e-07
LRRK2-DT	409.186	0.862357	0.148837	5.79397	6.87429e-09	2.35149e-07
GPR17	4.67451	-1.5877	0.274098	-5.79245	6.93656e-09	2.36886e-07
BAG3	308.004	-1.16551	0.20126	-5.79103	6.99554e-09	2.38506e-07
IFITM3	50472.2	0.987654	0.170582	5.78991	7.04261e-09	2.39715e-07
BNIP5	13.4536	2.06788	0.357188	5.78933	7.06682e-09	2.40144e-07
PLCL1	265.302	-0.90879	0.157002	-5.78841	7.1056e-09	2.41065e-07
LINC02035	966.427	-0.720898	0.124639	-5.78389	7.29918e-09	2.47227e-07
KPTN	292.332	0.64337	0.111303	5.78037	7.45359e-09	2.52044e-07
USP42	599.679	0.354031	0.0613401	5.77161	7.85156e-09	2.65067e-07
NDN	8.81014	-1.44177	0.250032	-5.76634	8.1011e-09	2.73045e-07
GVINP1	2168.99	0.719302	0.124757	5.7656	8.13676e-09	2.73801e-07
ATP1A1	9741.8	-0.469812	0.0815102	-5.76385	8.22186e-09	2.76214e-07
MIR503HG	85.3915	1.21227	0.210399	5.76175	8.3245e-09	2.79209e-07
C4A	62.1592	1.23232	0.213963	5.75949	8.43663e-09	2.82511e-07
SECTM1	15782.2	0.936124	0.162674	5.75461	8.68413e-09	2.90328e-07
LCMT1-AS1	19.8859	0.808433	0.140589	5.75034	8.90632e-09	2.97276e-07
SORBS1	62.0282	-1.15722	0.201488	-5.74334	9.28261e-09	3.09335e-07
SPTA1	508.747	-2.02648	0.352975	-5.74115	9.40345e-09	3.12858e-07
RNU7-40P	12.3043	1.16532	0.202992	5.74071	9.42779e-09	3.13163e-07
PI3	1379.33	-1.857	0.323865	-5.73389	9.81556e-09	3.2552e-07
AC244502.1	64.8226	1.13624	0.198177	5.73346	9.84044e-09	3.25823e-07
SMCO4	910.538	0.912288	0.159501	5.71965	1.06743e-08	3.52866e-07
HEPACAM2	36.9708	-1.99609	0.349091	-5.71797	1.07802e-08	3.55797e-07
GTF2IP4	1394.17	-0.550695	0.0963868	-5.71338	1.10752e-08	3.6495e-07
PTCHD3P2	2.48135	3.13181	0.548463	5.71015	1.12876e-08	3.71358e-07
STAT4	1200.47	0.762866	0.133621	5.70918	1.13523e-08	3.72894e-07
AC073342.2	127.952	-1.09133	0.191304	-5.70469	1.16558e-08	3.82253e-07
UBXN10	61.8054	-1.65568	0.290272	-5.7039	1.17096e-08	3.8341e-07
MITD1	1195.61	0.602285	0.105607	5.7031	1.17651e-08	3.84617e-07
TAL1	843.298	-1.29368	0.227224	-5.69341	1.2453e-08	4.06464e-07
VPS13C	4857.19	0.549433	0.0966118	5.68702	1.29277e-08	4.21293e-07
AC092279.1	41.922	-0.794976	0.139809	-5.68615	1.29938e-08	4.22779e-07
HLA-DRA	23403.2	1.01337	0.178239	5.68544	1.30473e-08	4.23851e-07
CCDC88A	1402.63	-0.710423	0.124989	-5.68388	1.31672e-08	4.27075e-07
HOMER3	134.25	-1.02178	0.179857	-5.68109	1.33841e-08	4.33429e-07
PTPRF	39.5456	-1.40378	0.24725	-5.67757	1.36625e-08	4.41754e-07
SAMD4A	251.78	1.38942	0.24519	5.6667	1.45577e-08	4.69964e-07
OSBPL9	2403.35	-0.483044	0.0852765	-5.66444	1.47504e-08	4.75441e-07
JADE1	1177.44	-0.468414	0.0827435	-5.66104	1.50455e-08	4.84198e-07
RHBDF2	8303.84	0.742472	0.131187	5.65965	1.51685e-08	4.87397e-07
AC022182.2	75.0046	0.752241	0.133014	5.65533	1.55545e-08	4.99024e-07
SPATS2L	601.268	1.16584	0.206258	5.65232	1.583e-08	5.07075e-07
ZNF23	11.8031	-1.29011	0.22831	-5.65071	1.59788e-08	5.11049e-07
PSME4	2467.43	-0.554913	0.0982186	-5.64977	1.60658e-08	5.13038e-07
COLGALT1	6737.11	-0.716534	0.126991	-5.64238	1.67713e-08	5.34742e-07
GTF2IP1	222.31	-0.411649	0.0730069	-5.6385	1.7154e-08	5.46101e-07
SLC4A10	126.117	1.67316	0.296824	5.63688	1.73162e-08	5.50415e-07
BTNL8	540.923	-1.11419	0.19783	-5.63208	1.78048e-08	5.65076e-07
CHORDC1P4	6.52146	-1.41196	0.250994	-5.62545	1.85026e-08	5.86323e-07
RGS1	134.529	1.49173	0.265275	5.62336	1.87282e-08	5.91725e-07
AC245297.4	117.355	0.88516	0.157408	5.62334	1.87304e-08	5.91725e-07
PPP2R3B	224.164	-0.78417	0.139667	-5.61456	1.97059e-08	6.21594e-07
GADD45G	65.5343	1.16698	0.207949	5.61184	2.00192e-08	6.30514e-07
AL158166.1	11.5342	-0.971477	0.173207	-5.60878	2.03757e-08	6.40765e-07
MARCO	1294.98	-1.36709	0.243839	-5.60652	2.06438e-08	6.48209e-07
IFT122	241.186	-0.455514	0.0812604	-5.60561	2.07524e-08	6.50629e-07
ATF3	345.408	1.36816	0.244131	5.6042	2.09223e-08	6.54964e-07
KCNJ10	68.9763	2.14086	0.382288	5.60014	2.1418e-08	6.69465e-07
DNAJC15	667.012	0.399185	0.071308	5.59805	2.16778e-08	6.75542e-07
TRAK1	1694.48	-0.26577	0.0474736	-5.59826	2.16509e-08	6.75542e-07
PPM1F	4591.15	-0.642658	0.114811	-5.59751	2.1745e-08	6.76617e-07
NLRX1	732.921	-0.660103	0.117946	-5.59665	2.18533e-08	6.78963e-07
TTC9	375.978	-0.926344	0.165573	-5.59478	2.20902e-08	6.85293e-07
SRP14-AS1	88.2208	0.519351	0.0928915	5.59095	2.25837e-08	6.9857e-07
AL132780.1	50.9572	0.96836	0.173202	5.59093	2.25858e-08	6.9857e-07
AP000769.1	89.4434	-0.742028	0.132995	-5.57935	2.41419e-08	7.45586e-07
RFPL2	11.2385	-1.70666	0.305945	-5.57832	2.42859e-08	7.47795e-07
SETD4	342.865	0.317155	0.0568548	5.57833	2.42834e-08	7.47795e-07
WASHC2A	2360.61	0.439129	0.0787751	5.57446	2.48292e-08	7.63387e-07
MICB	1749.48	0.57763	0.103661	5.57232	2.51371e-08	7.71705e-07
SLC5A4-AS1	3.88757	-2.18263	0.391793	-5.57087	2.53468e-08	7.76989e-07
FGFRL1	159.882	-0.911413	0.163676	-5.5684	2.57092e-08	7.86931e-07
KEL	120.595	-1.36973	0.246156	-5.56448	2.62931e-08	8.03611e-07
CEBPA	1746.67	-0.628792	0.113089	-5.56016	2.69526e-08	8.22552e-07
PSMB10	1723.11	0.764801	0.137623	5.55721	2.74114e-08	8.3532e-07
HELZ2	6624.95	0.963063	0.173341	5.55589	2.76203e-08	8.40445e-07
TMEM71	4531.28	-0.576755	0.103846	-5.55393	2.7931e-08	8.48652e-07
AC104836.1	8.71609	-1.00345	0.180698	-5.55317	2.80539e-08	8.51133e-07
MRVI1	3365.62	-0.725163	0.130609	-5.55218	2.82131e-08	8.54708e-07
ARHGDIB	47066.8	-0.482015	0.0868562	-5.54958	2.86362e-08	8.66254e-07
CASQ1	8.05879	-2.25336	0.406784	-5.53944	3.03447e-08	9.16596e-07
ADCY3	4378.72	1.1427	0.206361	5.53736	3.0707e-08	9.26185e-07
NAPA	3282.02	0.603054	0.10897	5.53413	3.12774e-08	9.42015e-07
PHLPP1	494.749	-0.632885	0.114384	-5.53299	3.14822e-08	9.43437e-07
MGST2	352.971	-0.599149	0.108275	-5.53357	3.1377e-08	9.43437e-07
GPD2	1521.06	0.596997	0.107898	5.53299	3.14812e-08	9.43437e-07
RIMKLB	247.196	0.759794	0.137324	5.53285	3.15072e-08	9.43437e-07
FST	5.38607	1.56907	0.283689	5.53094	3.18517e-08	9.52371e-07
EIF4E2	2383.56	-0.260775	0.0471545	-5.53022	3.19822e-08	9.54892e-07
GPR176	3.41292	-2.06522	0.373771	-5.52536	3.28804e-08	9.80293e-07
MMP19	44.0688	-1.06624	0.192995	-5.52467	3.30103e-08	9.81331e-07
AC104809.2	111.934	-2.38746	0.432137	-5.52478	3.29903e-08	9.81331e-07
TNFRSF21	24.8534	-1.21507	0.220115	-5.52015	3.38702e-08	1.00545e-06
FHDC1	356.375	-1.47652	0.267531	-5.51907	3.40803e-08	1.01023e-06
SOWAHC	44.4224	-1.12598	0.204053	-5.51808	3.42719e-08	1.01446e-06
CTBP2	2129.33	-0.37771	0.0684604	-5.5172	3.44449e-08	1.01812e-06
AC104837.2	11.6051	1.71236	0.31039	5.5168	3.45237e-08	1.01899e-06
TLR3	50.6237	1.23778	0.224536	5.51265	3.5348e-08	1.04183e-06
LINC01841	28.9113	0.798519	0.144863	5.51222	3.54334e-08	1.04286e-06
AC096734.1	6.76517	1.67923	0.304708	5.51094	3.56918e-08	1.04897e-06
AC004241.1	162.003	0.734402	0.133305	5.50919	3.6049e-08	1.05797e-06
LAG3	489.293	1.27514	0.231642	5.50478	3.69628e-08	1.08325e-06
FCGR1B	3982.77	0.81225	0.147669	5.50049	3.78748e-08	1.1084e-06
OASL	2951.64	1.15625	0.210305	5.49797	3.84197e-08	1.12276e-06
WASHC2C	4104.18	0.434175	0.0790171	5.49469	3.91393e-08	1.14217e-06
ART4	28.3533	-2.43818	0.443764	-5.49432	3.92229e-08	1.143e-06
RNF7	689.017	-0.352939	0.0642941	-5.48945	4.03194e-08	1.17329e-06
SLFN14	95.928	-1.5085	0.274939	-5.48667	4.09586e-08	1.19022e-06
LRRC6	193.548	-1.13442	0.206818	-5.48512	4.13188e-08	1.19732e-06
ZNF658B	20.0313	-1.07425	0.195847	-5.48514	4.13143e-08	1.19732e-06
BBX	2275.1	0.469998	0.0857398	5.48168	4.21298e-08	1.21911e-06
LINC02328	74.7867	0.810262	0.147979	5.47554	4.36188e-08	1.26043e-06
XXYLT1	201.967	-0.561675	0.102601	-5.47438	4.39038e-08	1.26689e-06
NECTIN4	1.93947	-1.42209	0.259893	-5.47185	4.45357e-08	1.28334e-06
MIR646HG	85.4968	-0.859304	0.157134	-5.46862	4.53556e-08	1.30514e-06
PATL1	4375.74	0.454659	0.0831778	5.4661	4.60037e-08	1.32195e-06
HPS3	1512.18	0.317189	0.0580411	5.4649	4.63156e-08	1.32907e-06
EVI5	544.436	-0.516685	0.0945713	-5.46344	4.67001e-08	1.33824e-06
SGK1	1224.22	-0.844191	0.154672	-5.45795	4.81658e-08	1.37833e-06
CASS4	583.961	-1.03029	0.188798	-5.45713	4.83898e-08	1.38282e-06
C21orf91	1794.38	0.648454	0.118885	5.45446	4.91209e-08	1.40178e-06
NEDD4L	272.573	-1.13156	0.207487	-5.45366	4.93441e-08	1.40621e-06
GPNMB	29.2587	-1.55892	0.285941	-5.45189	4.98373e-08	1.4183e-06
MIR22HG	383.789	-0.642845	0.117923	-5.45141	4.99715e-08	1.42017e-06
NRXN1	2.10594	-2.25943	0.414487	-5.45114	5.00472e-08	1.42036e-06
WSB2	3140.66	0.565241	0.103713	5.45008	5.03485e-08	1.42696e-06
CRB1	3.32168	-1.98619	0.364838	-5.44404	5.20849e-08	1.47415e-06
HSPA1A	7992.71	-1.19116	0.218854	-5.44271	5.24748e-08	1.48112e-06
AL356488.3	14.0621	-0.811946	0.149177	-5.44285	5.24357e-08	1.48112e-06
ATP6V1G1	2893.84	0.372176	0.068446	5.43752	5.40283e-08	1.52081e-06
AC144831.1	82.9749	-0.980208	0.180261	-5.4377	5.39715e-08	1.52081e-06
AC104561.2	10.0398	-1.87522	0.345113	-5.43364	5.52173e-08	1.55217e-06
AC131011.2	16.7385	1.21757	0.224426	5.42527	5.78678e-08	1.62447e-06
ATXN7L1	573.778	-0.310954	0.0573257	-5.42434	5.81698e-08	1.63073e-06
ZCCHC2	3492.08	0.806029	0.148642	5.42262	5.87316e-08	1.64424e-06
LMTK2	4205.56	0.668075	0.123262	5.41994	5.96187e-08	1.66557e-06
LINC01303	104.181	1.02542	0.189197	5.41983	5.96547e-08	1.66557e-06
SEMA4C	410.328	-0.789232	0.145861	-5.41085	6.27255e-08	1.74895e-06
C18orf25	1972.75	0.453398	0.0838264	5.40877	6.34589e-08	1.76464e-06
RNF115	966.895	0.327556	0.0605593	5.40885	6.34302e-08	1.76464e-06
TMEM185B	1716.62	-0.565498	0.104566	-5.40805	6.37136e-08	1.76934e-06
UBE2L3	4128.47	0.517281	0.0956897	5.40582	6.45127e-08	1.78912e-06
NOTCH4	46.9831	-0.802497	0.148474	-5.40497	6.48184e-08	1.79519e-06
VASH1	687.922	-1.00806	0.1866	-5.40226	6.58055e-08	1.82009e-06
KRT23	1366.23	-1.21434	0.225316	-5.38951	7.06493e-08	1.95145e-06
NUP98	5258.99	-0.264689	0.0491164	-5.38902	7.08449e-08	1.95424e-06
SLTM	3984.51	-0.260028	0.0482686	-5.38711	7.15979e-08	1.97111e-06
AC016586.1	20.1554	-0.951392	0.176609	-5.38699	7.16474e-08	1.97111e-06
NAAA	1174.84	-0.770307	0.143022	-5.38592	7.20761e-08	1.98027e-06
FILIP1L	32.2079	-0.932376	0.173135	-5.38525	7.23457e-08	1.98504e-06
MAT2B	5769.25	0.387258	0.0719225	5.38438	7.2695e-08	1.99198e-06
TTC39B	420.802	0.615106	0.114451	5.37438	7.68455e-08	2.10292e-06
AC104162.2	67.5702	0.772246	0.143737	5.37263	7.75958e-08	2.12064e-06
AC131009.4	31.5504	-0.962904	0.179368	-5.36831	7.94779e-08	2.16921e-06
PLXNA2	176.095	-0.824717	0.153675	-5.36662	8.02277e-08	2.18679e-06
CTSA	15468.7	0.548737	0.10227	5.36557	8.06921e-08	2.19655e-06
TRIM71	109.567	1.38251	0.257693	5.36496	8.0967e-08	2.20113e-06
SLC49A4	688.088	-0.623224	0.116252	-5.36098	8.27721e-08	2.24725e-06
IGKV3OR2-268	21.7151	-1.82662	0.340951	-5.35744	8.44077e-08	2.28864e-06
IGLV2-18	214.257	-1.79669	0.335478	-5.35561	8.52703e-08	2.309e-06
HLA-DMA	1903.79	0.846732	0.158171	5.35328	8.63719e-08	2.33577e-06
NRIP3	20.9212	-1.17498	0.219557	-5.35158	8.7191e-08	2.35484e-06
LRRCC1	125.111	0.825124	0.15422	5.35032	8.78005e-08	2.36821e-06
SH3RF1	179.112	0.885402	0.165505	5.3497	8.81013e-08	2.37322e-06
SRP54-AS1	68.0531	0.62003	0.115967	5.3466	8.96204e-08	2.411e-06
SNTA1	79.5732	0.89828	0.16805	5.34532	9.02552e-08	2.42492e-06
SLC27A2	64.4492	1.17997	0.220804	5.34397	9.09349e-08	2.44001e-06
SLC25A22	452.722	0.636035	0.119037	5.34318	9.13288e-08	2.4474e-06
GK	9641.87	0.806428	0.151102	5.33698	9.45097e-08	2.52936e-06
TRANK1	9729.43	0.876204	0.164201	5.33615	9.49392e-08	2.53757e-06
TSC1	1529.38	-0.330273	0.0619145	-5.33434	9.58909e-08	2.55969e-06
PI4K2B	351.106	0.733808	0.137588	5.33338	9.64037e-08	2.57006e-06
FAM222B	764.173	0.593569	0.111304	5.33287	9.66728e-08	2.57391e-06
HES1	27.8162	-1.11987	0.210075	-5.33082	9.77727e-08	2.59985e-06
CLEC17A	203.089	0.86146	0.161611	5.33046	9.79658e-08	2.60163e-06
SP110	9732.2	0.535188	0.100421	5.32942	9.85254e-08	2.61314e-06
PLTP	125.076	-1.14	0.213924	-5.32902	9.8743e-08	2.61555e-06
ASB13	169.594	-0.772553	0.145032	-5.32676	9.99819e-08	2.64498e-06
CEP76	106.958	-0.818848	0.153823	-5.32332	1.01892e-07	2.69205e-06
AL645929.3	43.8537	0.987072	0.185439	5.32289	1.02129e-07	2.69488e-06
PITPNC1	987.134	-0.547771	0.102923	-5.32216	1.02544e-07	2.70238e-06
EPHB3	32.1426	-1.7481	0.328513	-5.32124	1.03062e-07	2.71258e-06
AL645929.1	24.0527	0.957512	0.180093	5.31677	1.05624e-07	2.77646e-06
ZNF746	2089.18	-0.501555	0.0943931	-5.31347	1.07558e-07	2.8237e-06
DEPP1	149.93	-1.76754	0.332817	-5.31085	1.09116e-07	2.86098e-06
CYTIP	5995.45	-0.38333	0.0722032	-5.30904	1.10206e-07	2.88589e-06
EIF5	5340	-0.36995	0.0697258	-5.30578	1.1219e-07	2.93412e-06
RAPGEF2	2405.18	-0.508029	0.095759	-5.30528	1.12498e-07	2.93845e-06
DYRK3	71.9306	-1.58162	0.298327	-5.30161	1.14787e-07	2.99446e-06
LINC02324	6.98351	1.91869	0.36215	5.29805	1.17047e-07	3.04957e-06
MARF1	8034.32	-0.378596	0.071478	-5.29669	1.17923e-07	3.06853e-06
SNX20	8974.23	0.554136	0.104647	5.2953	1.18822e-07	3.08803e-06
ETV5	29.4068	-0.968429	0.182932	-5.29392	1.19724e-07	3.10756e-06
AC093700.2	4.2507	1.48209	0.280257	5.28831	1.23454e-07	3.20035e-06
AF117829.1	82.0409	0.908719	0.171851	5.28782	1.2378e-07	3.20478e-06
AL672207.1	27.0025	0.980854	0.185503	5.28754	1.2397e-07	3.20568e-06
USP12	1101.62	-0.823797	0.155869	-5.2852	1.25569e-07	3.24299e-06
CCL25	4.01818	2.05459	0.388972	5.28211	1.27706e-07	3.29404e-06
SGK3	1135.25	0.514844	0.0975176	5.2795	1.29537e-07	3.33404e-06
ELMO1	2221.69	-0.321693	0.0609332	-5.27944	1.29579e-07	3.33404e-06
MPND	429.399	0.667634	0.126519	5.27695	1.31355e-07	3.37134e-06
AHCTF1	3236.32	-0.418371	0.0792826	-5.27696	1.31345e-07	3.37134e-06
AC090229.1	5.77293	-1.00702	0.191027	-5.27163	1.35219e-07	3.4662e-06
PAX3	9.29537	2.19636	0.416686	5.27101	1.35673e-07	3.47353e-06
ADSS1	19.739	-0.95548	0.181304	-5.27003	1.364e-07	3.48782e-06
AC006449.2	5.21712	1.35031	0.256274	5.26899	1.37174e-07	3.50329e-06
AC005342.2	10.744	-0.974941	0.185058	-5.26829	1.37703e-07	3.51246e-06
DEF8	4334.45	-0.595625	0.113069	-5.26782	1.38057e-07	3.51713e-06
FECH	878.837	-1.26856	0.240927	-5.26531	1.39952e-07	3.56102e-06
ARAP2	3098.53	0.590808	0.112299	5.26102	1.43258e-07	3.64065e-06
WLS	1382.5	-1.08242	0.205816	-5.25916	1.44715e-07	3.67317e-06
BRCA2	205.511	0.837666	0.159401	5.25507	1.47965e-07	3.75105e-06
C2orf66	5.01809	1.57323	0.299458	5.25359	1.49162e-07	3.77676e-06
SCO1	847.338	0.271818	0.051746	5.25292	1.49707e-07	3.78593e-06
ISG15	2757.57	1.61098	0.30681	5.25075	1.51479e-07	3.82605e-06
KCNK6	1023.21	-0.336486	0.0641094	-5.24862	1.53243e-07	3.86587e-06
HEATR3	581.013	-0.479135	0.0913006	-5.24788	1.53857e-07	3.87663e-06
Z84466.1	8.82782	-0.940721	0.17934	-5.24545	1.55903e-07	3.92341e-06
STAM	661.511	-0.491812	0.0937717	-5.24478	1.56465e-07	3.93276e-06
PRORSD1P	32.7448	0.628773	0.119891	5.24453	1.56684e-07	3.93346e-06
ZDHHC1	12.3417	-1.36585	0.26052	-5.24279	1.58163e-07	3.96578e-06
ABCB6	15.4656	-1.1185	0.213383	-5.24173	1.59077e-07	3.98019e-06
AGPAT3	2908.49	0.445261	0.0849463	5.24168	1.59123e-07	3.98019e-06
MAPK1	11132.3	-0.381158	0.0727229	-5.24124	1.59505e-07	3.98493e-06
WFIKKN1	24.4715	-1.07407	0.204999	-5.23938	1.61121e-07	4.0199e-06
AC068299.2	3.23905	1.86522	0.356013	5.23918	1.61294e-07	4.0199e-06
UMODL1	22.1384	-2.40733	0.459746	-5.23622	1.63899e-07	4.07499e-06
FUCA1	589.704	-0.560205	0.106984	-5.23637	1.63768e-07	4.07499e-06
EFNA1	25.9573	-1.38187	0.263941	-5.23553	1.64512e-07	4.0804e-06
OXSR1	3006.57	-0.346542	0.0661893	-5.23562	1.64434e-07	4.0804e-06
MAOA	105.59	-2.20612	0.421625	-5.23242	1.67302e-07	4.14464e-06
SLC25A13	266.306	-0.359213	0.0687005	-5.22868	1.70726e-07	4.2244e-06
NDUFAF7	409.793	-0.493213	0.094367	-5.22654	1.72714e-07	4.26847e-06
RASD1	9.16206	-1.44423	0.276581	-5.22173	1.77261e-07	4.37563e-06
IGLV3-21	1391.55	1.73026	0.331456	5.22019	1.78742e-07	4.40691e-06
PSME3	3598.07	-0.26451	0.0506854	-5.21866	1.80223e-07	4.43813e-06
AC005515.1	12.6113	1.58299	0.3034	5.21752	1.81338e-07	4.46027e-06
AC099552.2	5.39204	-1.93674	0.371267	-5.21655	1.82283e-07	4.47817e-06
POMT2	136.103	-0.429557	0.0823826	-5.21417	1.84642e-07	4.52537e-06
RUNDC3A	520.524	-1.82233	0.349486	-5.21432	1.84493e-07	4.52537e-06
EEPD1	621.301	-0.644227	0.123679	-5.20887	1.89993e-07	4.65099e-06
NHLRC4	20.3567	-1.09162	0.209585	-5.20848	1.90398e-07	4.6554e-06
GCNT2	273.459	-0.840205	0.161361	-5.207	1.91917e-07	4.68701e-06
DHRS7	3920.69	-0.500497	0.0961604	-5.20482	1.94186e-07	4.73681e-06
GABARAPL1	2187.25	-0.516591	0.0992632	-5.20425	1.94778e-07	4.74565e-06
PROKR2	2.20185	-2.67339	0.513946	-5.20169	1.97481e-07	4.80583e-06
GZMB	2417.28	1.1989	0.230543	5.20033	1.98931e-07	4.83544e-06
IFITM1	7212.95	0.739783	0.142307	5.19849	2.00916e-07	4.87793e-06
DNM1P33	2.88875	2.02558	0.389746	5.19717	2.02343e-07	4.90682e-06
DAPK2	994.656	-0.864013	0.166314	-5.19508	2.04635e-07	4.95659e-06
REXO2	276.772	-0.824806	0.158907	-5.19048	2.09754e-07	5.07462e-06
AL359397.2	30.6099	0.678362	0.130768	5.18753	2.13097e-07	5.14948e-06
CD300A	9334.79	0.57685	0.111271	5.18417	2.16983e-07	5.23115e-06
SIGLEC7	1524.77	-0.662483	0.127785	-5.18435	2.1677e-07	5.23115e-06
ZNF224	1178.18	0.341199	0.0658258	5.18337	2.17913e-07	5.24744e-06
DGKD	5004.66	-0.453952	0.0875996	-5.18213	2.19372e-07	5.27028e-06
NDUFA9	126.91	0.333393	0.0643327	5.18233	2.19131e-07	5.27028e-06
HOXB4	65.0149	0.863629	0.166688	5.18112	2.20552e-07	5.29247e-06
FANK1	10.9545	-1.46858	0.283544	-5.17937	2.2264e-07	5.33639e-06
L3MBTL4	48.399	0.703286	0.135817	5.17818	2.24056e-07	5.3641e-06
PECAM1	19336.9	-0.577348	0.111535	-5.1764	2.26206e-07	5.4093e-06
RAPH1	78.1035	-1.12925	0.218199	-5.17533	2.27509e-07	5.43419e-06
CDKL3	5.41475	-1.15758	0.223719	-5.17423	2.28849e-07	5.45988e-06
SYN2	76.1362	-0.904732	0.174888	-5.17321	2.30101e-07	5.48342e-06
TOR1B	2800.41	0.67464	0.130437	5.17214	2.31424e-07	5.50859e-06
ARFGAP3	1772.14	-0.365603	0.0707062	-5.17073	2.3318e-07	5.54399e-06
AC091133.1	23.9416	0.639159	0.123651	5.16907	2.3526e-07	5.58702e-06
ANKRD35	15.1917	-1.09703	0.212239	-5.16884	2.35551e-07	5.58752e-06
AC008035.1	14.8304	1.26249	0.244374	5.16621	2.38888e-07	5.66018e-06
TCP11L2	2144.67	-0.662434	0.128284	-5.16382	2.41955e-07	5.72628e-06
LYPD2	11.5919	-2.33621	0.452795	-5.15952	2.4758e-07	5.85268e-06
C1orf116	44.4628	-1.30422	0.252868	-5.15771	2.49984e-07	5.90276e-06
UVRAG	1326.37	0.289469	0.0561373	5.15645	2.5168e-07	5.93604e-06
AC008074.2	44.8848	-0.65366	0.126775	-5.15608	2.52179e-07	5.94102e-06
KCTD15	178.957	-0.895362	0.173711	-5.15432	2.54556e-07	5.99019e-06
GAPVD1	2996.51	-0.381023	0.0739505	-5.1524	2.57178e-07	6.04292e-06
KLHL6	3764.52	0.512842	0.0995375	5.15225	2.57382e-07	6.04292e-06
AC092279.2	13.3761	-1.00411	0.194929	-5.15113	2.58924e-07	6.07223e-06
AC231533.2	11.7558	-1.31921	0.256388	-5.14537	2.6699e-07	6.25428e-06
NAGA	2669.47	-0.508139	0.098772	-5.14457	2.68136e-07	6.27402e-06
NSMCE1-DT	24.5356	-0.905173	0.175968	-5.14397	2.68995e-07	6.28701e-06
ADGRF3	15.5699	0.714783	0.13901	5.14195	2.71904e-07	6.34782e-06
AC005255.1	10.3098	-0.776224	0.150967	-5.14169	2.72284e-07	6.34949e-06
EGFL6	1.67596	2.6384	0.513336	5.1397	2.75173e-07	6.40964e-06
MRFAP1	4547.65	-0.234319	0.0456107	-5.13738	2.78592e-07	6.48198e-06
AC013451.2	4.8772	-1.16801	0.227584	-5.13219	2.86392e-07	6.65597e-06
AC073548.1	159.196	0.746782	0.14553	5.13145	2.87523e-07	6.67474e-06
AQP7	1.79283	-1.61034	0.313857	-5.13082	2.88484e-07	6.68953e-06
CFP	1793.7	-0.601931	0.117337	-5.12994	2.8983e-07	6.71321e-06
MKRN2	714.21	-0.174032	0.0339312	-5.12899	2.91307e-07	6.73986e-06
AC132938.6	140.159	-0.802407	0.156455	-5.12867	2.91803e-07	6.74377e-06
ZBTB33	1160.02	0.477775	0.0931945	5.12665	2.94949e-07	6.80888e-06
PMP22	21.9624	-1.61612	0.315385	-5.12427	2.98693e-07	6.8876e-06
NUDT4	1440.65	-0.684147	0.133528	-5.12361	2.9974e-07	6.90405e-06
RHOH	1546.81	0.616264	0.120349	5.12062	3.04531e-07	7.00659e-06
IKBIP	821.362	-0.493453	0.0963864	-5.11953	3.06298e-07	7.03939e-06
FLVCR2	1967.7	0.760478	0.148562	5.11894	3.07263e-07	7.05372e-06
AC006960.4	5.58463	-1.29291	0.252586	-5.11872	3.07624e-07	7.05417e-06
EZH1	2934.6	-0.326093	0.0637274	-5.11699	3.10448e-07	7.11105e-06
AC008840.1	5.8079	1.15775	0.226457	5.11248	3.17964e-07	7.27515e-06
IER5	1758.98	-0.651268	0.127423	-5.11106	3.20364e-07	7.32195e-06
CDC42SE2	7391.43	0.38492	0.0753401	5.1091	3.237e-07	7.39003e-06
AL109659.2	7.44449	-1.25855	0.246486	-5.10598	3.29085e-07	7.50467e-06
CCNJL	1386.64	-0.977162	0.191569	-5.10084	3.38144e-07	7.70274e-06
APOBEC3D	34.7888	0.746639	0.146416	5.09943	3.40686e-07	7.75212e-06
ASCL2	86.4189	0.80568	0.158005	5.09907	3.41329e-07	7.7582e-06
AL671277.1	14.3743	0.669504	0.131361	5.09668	3.45662e-07	7.84804e-06
AC016596.1	6.25286	-1.14664	0.225016	-5.09582	3.47238e-07	7.87518e-06
SHB	6.11191	-1.13807	0.223352	-5.09541	3.47995e-07	7.88369e-06
MX1	10644.5	1.2848	0.252371	5.09092	3.56322e-07	8.05968e-06
IL16	10868.6	-0.410007	0.0805388	-5.09081	3.56544e-07	8.05968e-06
ANKRD50	501.766	-0.605128	0.118891	-5.08977	3.58493e-07	8.09488e-06
IFI16	16026.4	0.494743	0.0972472	5.08748	3.62854e-07	8.18442e-06
NUCB1	19139.1	0.724123	0.142402	5.08506	3.67512e-07	8.27142e-06
ERLIN1	4353.97	0.854742	0.168083	5.08524	3.67163e-07	8.27142e-06
TREM1	4707.01	-0.827603	0.162847	-5.08208	3.73321e-07	8.39302e-06
PGAP2	309.884	-0.382078	0.075196	-5.0811	3.75264e-07	8.42754e-06
CATIP-AS1	51.1272	-0.979373	0.192848	-5.07846	3.80503e-07	8.5359e-06
TAGAP	8289.39	0.639312	0.125905	5.07772	3.81984e-07	8.55983e-06
GLIPR1	3792.41	-0.699118	0.137808	-5.07313	3.91317e-07	8.75948e-06
RALGPS1	252.524	-0.538106	0.106082	-5.07255	3.92529e-07	8.77711e-06
SOS 1	2689.01	0.407413	0.0803248	5.07207	3.93521e-07	8.78027e-06
VCAM1	11.14	1.60348	0.316133	5.07216	3.93321e-07	8.78027e-06
LINC02772	108.269	-1.68116	0.33151	-5.07121	3.95291e-07	8.81026e-06
STAB1	4952.15	-1.09648	0.216259	-5.07021	3.97375e-07	8.84716e-06
RAMP2-AS1	2.6967	2.18932	0.43193	5.0687	4.0054e-07	8.90804e-06
HSPA5	15181.3	-0.463685	0.0914897	-5.06817	4.01667e-07	8.92348e-06
ZFYVE21	355.374	-0.304163	0.0600407	-5.06595	4.06362e-07	9.00927e-06
LGALS3	2425.58	-0.588534	0.116175	-5.06594	4.064e-07	9.00927e-06
IL3RA	986.088	1.37127	0.270738	5.06491	4.08597e-07	9.04825e-06
HEBP2	2623.48	-0.41	0.081002	-5.06161	4.15742e-07	9.19661e-06
PAPSS2	239.197	-0.758835	0.149953	-5.06048	4.18202e-07	9.24114e-06
ARHGAP17	2057.26	0.285401	0.0564036	5.05999	4.19289e-07	9.25526e-06
IGHV3-73	254.56	-1.69214	0.334502	-5.05867	4.22197e-07	9.3095e-06
PDZD8	1972.9	-0.631346	0.124898	-5.05488	4.30672e-07	9.48627e-06
TNFRSF8	440.234	-0.760966	0.150586	-5.05337	4.34077e-07	9.54091e-06
S100A4	18566.2	-0.604823	0.119686	-5.05343	4.33953e-07	9.54091e-06
C5AR2	2468.54	-0.540192	0.106937	-5.05152	4.38303e-07	9.62358e-06
JOSD1	1592.32	-0.353555	0.0700015	-5.05068	4.4025e-07	9.64581e-06
SKI	1647.83	-0.406402	0.0804622	-5.05084	4.3986e-07	9.64581e-06
ZNF608	106.886	-1.29624	0.256688	-5.04989	4.42067e-07	9.67537e-06
TNFSF10	17118.2	0.621345	0.123079	5.04835	4.45638e-07	9.74321e-06
COQ2	292.946	-0.430359	0.0852698	-5.04703	4.48733e-07	9.8005e-06
SYNRG	3673.76	0.261073	0.0517307	5.04677	4.49335e-07	9.80328e-06
CACNA2D4	218.208	-0.541244	0.107262	-5.04599	4.51183e-07	9.83322e-06
SOX6	74.5352	-1.76817	0.350434	-5.04566	4.51948e-07	9.83952e-06
CPAMD8	73.5114	-0.915151	0.18144	-5.04383	4.56294e-07	9.92367e-06
INSC	30.3427	-1.06781	0.211749	-5.04282	4.58714e-07	9.96582e-06
LACTB	2572.82	0.616564	0.122309	5.04103	4.63029e-07	1.0049e-05
PLCD3	61.3267	-0.790435	0.156842	-5.0397	4.66258e-07	1.01084e-05
SLC5A10	2.85796	-1.83385	0.364305	-5.03382	4.80796e-07	1.04018e-05
PRKCE	374.267	0.475896	0.094538	5.03391	4.80566e-07	1.04018e-05
RNF138	1487.32	0.603154	0.119867	5.03185	4.85775e-07	1.04985e-05
NUDT3	1974.89	-0.516852	0.102741	-5.03063	4.8886e-07	1.05542e-05
LRRC75A	123.923	-0.799876	0.159109	-5.02722	4.97648e-07	1.07327e-05
BMERB1	24.7994	-1.16847	0.232455	-5.02663	4.99179e-07	1.07497e-05
MRPL16	676.561	0.36122	0.071863	5.02651	4.99478e-07	1.07497e-05
OTOF	946.972	2.05245	0.40844	5.02509	5.03199e-07	1.08185e-05
APPL2	1078.89	-0.440273	0.0876492	-5.02313	5.08361e-07	1.09181e-05
ADORA1	2.24216	-2.27784	0.453518	-5.0226	5.09771e-07	1.0937e-05
CACNA2D3	49.8924	-1.45509	0.29001	-5.01737	5.23846e-07	1.12274e-05
DERL1	2420.33	0.245372	0.0489179	5.01598	5.2763e-07	1.12968e-05
RIN2	547.887	-0.862349	0.172195	-5.00797	5.50075e-07	1.17651e-05
FFAR3	508.759	1.46575	0.292696	5.00777	5.50643e-07	1.17651e-05
AKAP8L	1774.4	-0.348407	0.0696187	-5.0045	5.60068e-07	1.19541e-05
PRDM1	2261.6	0.557171	0.111355	5.00354	5.62859e-07	1.20013e-05
AC002456.1	19.8331	-0.780109	0.155971	-5.00164	5.68437e-07	1.21077e-05
AC100803.3	14.5614	-2.07258	0.414436	-5.00098	5.70403e-07	1.21371e-05
GBGT1	519.982	-0.648372	0.129712	-4.99854	5.77667e-07	1.2279e-05
HPS4	718.567	0.30394	0.0608598	4.99409	5.91127e-07	1.25378e-05
CLN5	530.479	0.503735	0.100867	4.99406	5.91224e-07	1.25378e-05
CYRIA	3304.56	-0.462067	0.0925258	-4.99392	5.91663e-07	1.25378e-05
IFIT1B	736.102	-1.96268	0.393094	-4.9929	5.94797e-07	1.25913e-05
BAIAP2-DT	443.51	-0.692766	0.138763	-4.99244	5.9622e-07	1.26085e-05
LINC02158	37.0942	-0.887235	0.177892	-4.98749	6.117e-07	1.29226e-05
HMBS	431.512	-1.19654	0.239957	-4.98648	6.14886e-07	1.29767e-05
C4BPB	7.89027	1.19769	0.240239	4.98539	6.18374e-07	1.3037e-05
OAT	2325.84	-0.588586	0.118079	-4.98468	6.20649e-07	1.30716e-05
SLC2A13	111.496	0.647113	0.129841	4.98391	6.23131e-07	1.31105e-05
AP000944.5	17.439	-1.01062	0.202835	-4.98249	6.27727e-07	1.31938e-05
PNP	2595.21	-0.620124	0.124474	-4.98197	6.29415e-07	1.32158e-05
CTF1	27.3393	1.04283	0.209337	4.98158	6.30682e-07	1.32251e-05
NCKAP5L	1363.87	-0.708749	0.142278	-4.98144	6.31137e-07	1.32251e-05
SLC2A6	1869.8	1.05717	0.212309	4.9794	6.37828e-07	1.33517e-05
AL450998.2	94.9024	-0.4565	0.091682	-4.97917	6.38574e-07	1.33538e-05
DNMT3A	1372.95	-0.317994	0.0639779	-4.97038	6.68219e-07	1.39596e-05
H4C8	654.107	0.777092	0.15643	4.96766	6.77658e-07	1.41425e-05
ICAM4	76.4956	-0.937325	0.188757	-4.96578	6.84247e-07	1.42592e-05
PRKXP1	113.79	0.757539	0.152555	4.96567	6.8463e-07	1.42592e-05
CPM	283.48	-0.866011	0.17465	-4.95854	7.10231e-07	1.47775e-05
PLA2G4C	139.917	0.881446	0.17799	4.95222	7.337e-07	1.52505e-05
IRGQ	567.103	-0.32865	0.0664036	-4.94928	7.44887e-07	1.54674e-05
HERC6	800.137	0.909143	0.183802	4.94632	7.56282e-07	1.56883e-05
KATNA1	525.977	-0.261678	0.0529267	-4.94416	7.64736e-07	1.58478e-05
WIPI2	2364.64	-0.321028	0.0649393	-4.9435	7.67315e-07	1.58853e-05
SDCBP2-AS1	97.11	0.458104	0.0926795	4.94288	7.69755e-07	1.59198e-05
AC063977.1	18.3909	-0.75137	0.152113	-4.93956	7.8298e-07	1.61771e-05
SEMA3C	113.854	-1.06988	0.216626	-4.93883	7.8593e-07	1.62219e-05
GPHA2	2.3349	2.02945	0.410943	4.93853	7.87149e-07	1.62308e-05
RTEL1	11.1998	0.890491	0.180355	4.93744	7.91551e-07	1.63053e-05
ACTA2-AS1	10.3799	0.785051	0.159124	4.93359	8.07319e-07	1.66136e-05
PRRG4	1903.95	0.919773	0.186479	4.93231	8.12646e-07	1.67065e-05
ASAP3	24.9755	-0.780805	0.158326	-4.93164	8.1541e-07	1.67467e-05
NIBAN2	1442.11	-0.838723	0.170178	-4.92851	8.28575e-07	1.70002e-05
KDM5B	1950	-0.365806	0.0742717	-4.92524	8.4257e-07	1.72702e-05
TMEM38B	182.896	0.585714	0.118931	4.92484	8.44285e-07	1.72882e-05
FBXO2	45.5439	0.956238	0.1942	4.92397	8.4804e-07	1.73479e-05
TAFA2	402.768	1.05008	0.213298	4.92309	8.51884e-07	1.74093e-05
AC007000.2	6.33577	-0.937885	0.190516	-4.92287	8.52843e-07	1.74116e-05
AL035071.1	203.237	-0.606931	0.123307	-4.92213	8.56081e-07	1.74605e-05
AC025171.2	149.372	0.472348	0.0960011	4.92023	8.64412e-07	1.7613e-05
TXNRD2	391.416	-0.499441	0.101644	-4.91363	8.94042e-07	1.81988e-05
AC097634.3	10.5098	-0.82334	0.167576	-4.91324	8.95854e-07	1.82178e-05
RCAN1	461.192	-0.269506	0.0548663	-4.91204	9.01314e-07	1.83108e-05
FANCL	120.962	0.602693	0.122903	4.9038	9.4e-07	1.90779e-05
IGLV6-57	587.42	1.49997	0.306076	4.90064	9.55259e-07	1.93496e-05
LINC00639	20.0809	-0.975869	0.199127	-4.90074	9.54752e-07	1.93496e-05
LINC02465	2.16889	4.23689	0.864959	4.89838	9.66306e-07	1.95542e-05
ISG20	3959.53	0.770644	0.157387	4.89647	9.75717e-07	1.97253e-05
TBC1D31	283.515	0.559098	0.114214	4.8952	9.82076e-07	1.98345e-05
LPL	69.957	-1.69784	0.346885	-4.89455	9.85302e-07	1.98802e-05
HADHA	6742.15	-0.244786	0.050022	-4.89356	9.9026e-07	1.99607e-05
AGRN	184.28	1.14981	0.23507	4.89137	1.00138e-06	2.01652e-05
AC112496.1	227.087	0.862746	0.176515	4.88765	1.02046e-06	2.05294e-05
LINC00339	139.667	0.408723	0.083658	4.88564	1.03092e-06	2.07197e-05
CASP2	2430.63	-0.239448	0.0490155	-4.88515	1.0335e-06	2.07514e-05
SLC24A4	2535.08	-0.633351	0.129728	-4.88214	1.04941e-06	2.10504e-05
CPE	13.7198	-1.30504	0.267332	-4.88173	1.0516e-06	2.10739e-05
PDK4	980.23	-1.16002	0.237725	-4.87966	1.06269e-06	2.12754e-05
FAS	4960.08	0.641825	0.131601	4.87706	1.07679e-06	2.15368e-05
TAPBP	27239.3	0.486702	0.0998438	4.87463	1.09014e-06	2.17827e-05
GSDMD	6112.6	0.807646	0.165702	4.87409	1.09313e-06	2.18214e-05
SPIRE1	75.9868	-0.560072	0.114927	-4.87327	1.09768e-06	2.18699e-05
IGHV4-28	47.0079	1.42914	0.293255	4.87339	1.097e-06	2.18699e-05
MLLT6	11116.1	0.556995	0.114376	4.86984	1.11691e-06	2.22317e-05
TUBGCP3	1426.94	-0.342756	0.0704403	-4.86591	1.13934e-06	2.26563e-05
HLA-C	106762	0.565025	0.116154	4.86444	1.14779e-06	2.28023e-05
HIVEP2	3296.33	0.507578	0.104365	4.8635	1.15325e-06	2.28889e-05
BTN2A3P	81.246	0.660751	0.136008	4.85819	1.18465e-06	2.34895e-05
ST20-AS1	152.656	-0.656643	0.13517	-4.85789	1.1864e-06	2.35017e-05
RAB29	3060.44	0.51049	0.105096	4.85736	1.1896e-06	2.35425e-05
CPEB1	2.2712	-1.78683	0.367921	-4.85656	1.19444e-06	2.36156e-05
CXCR6	371.201	1.26756	0.261089	4.85489	1.20454e-06	2.37926e-05
TTC8	72.5267	-0.716253	0.147624	-4.85186	1.22308e-06	2.41356e-05
DNAJC5B	16.9613	-1.03049	0.212469	-4.8501	1.23397e-06	2.43273e-05
KCNQ1OT1	59.3191	-0.722421	0.149007	-4.84823	1.24565e-06	2.45342e-05
TFRC	2064.38	-0.9639	0.19885	-4.84738	1.25105e-06	2.46172e-05
OAZ2	6199.56	-0.467352	0.0964253	-4.84678	1.25484e-06	2.46682e-05
GALNT1	2611.4	-0.46515	0.0959905	-4.84579	1.2611e-06	2.47676e-05
JAK2	6906	0.543971	0.112306	4.84365	1.27474e-06	2.50118e-05
PPM1K	1224.92	0.662662	0.136818	4.84337	1.27658e-06	2.50204e-05
AL138756.1	450.48	-0.410898	0.0848401	-4.84321	1.2776e-06	2.50204e-05
EMP1	148.668	-1.23455	0.255029	-4.84081	1.29309e-06	2.52997e-05
SPHK1	212.451	0.774059	0.159972	4.83872	1.30676e-06	2.55431e-05
TNXB	67.7974	-1.26404	0.261286	-4.83777	1.31302e-06	2.56412e-05
AKT1S1	419.661	-0.524046	0.108337	-4.83718	1.31696e-06	2.56937e-05
TMCO3	2260.61	-0.643547	0.133076	-4.83593	1.32525e-06	2.58311e-05
CABLES2	283.146	0.39196	0.0810684	4.83492	1.33196e-06	2.59282e-05
NRIR	167.394	1.30068	0.269034	4.83463	1.33392e-06	2.59282e-05
STAM-AS1	10.9819	-0.926201	0.191577	-4.83462	1.33399e-06	2.59282e-05
CYB561	537.747	0.908678	0.188013	4.83306	1.34448e-06	2.61074e-05
AL391903.1	41.5376	-0.93765	0.1943	-4.82579	1.39449e-06	2.70532e-05
AC026401.3	156.818	-0.366144	0.0758776	-4.82546	1.39682e-06	2.7073e-05
ELK1	697.94	0.377594	0.0782583	4.82497	1.40022e-06	2.71134e-05
RANBP10	1397.35	-0.646516	0.134006	-4.82454	1.40324e-06	2.7121e-05
GPR20	4.73898	-1.96207	0.406677	-4.82465	1.40252e-06	2.7121e-05
PLXND1	1536.97	-0.956432	0.198355	-4.82182	1.42254e-06	2.74684e-05
LINC01269	3.14627	-1.33636	0.277324	-4.81876	1.44455e-06	2.78673e-05
ACSL6	173.698	-1.11938	0.232327	-4.81815	1.44895e-06	2.7926e-05
BRD7	1935.73	0.2391	0.0496698	4.81378	1.481e-06	2.84907e-05
TRIM68	345.764	0.309006	0.0641913	4.81383	1.48062e-06	2.84907e-05
LINC00487	15.8082	1.64821	0.342412	4.81354	1.48283e-06	2.84994e-05
LINC00996	20.034	1.15099	0.239233	4.81118	1.5004e-06	2.87945e-05
AP000662.1	26.1188	1.62153	0.337039	4.81111	1.50098e-06	2.87945e-05
TRMT9B	20.173	-1.04205	0.216609	-4.81074	1.50374e-06	2.88207e-05
GATAD1	651.288	0.265971	0.0552944	4.81008	1.50867e-06	2.8835e-05
AC005229.4	35.1685	0.775902	0.161304	4.81018	1.50794e-06	2.8835e-05
AL035685.1	8.72525	-1.29163	0.26851	-4.81036	1.50658e-06	2.8835e-05
NLRP12	4796.24	-0.687035	0.142842	-4.80977	1.51108e-06	2.88543e-05
MANBAL	414.18	0.369118	0.0767594	4.80877	1.51862e-06	2.89577e-05
HSP90AB3P	15.6541	-1.07224	0.22298	-4.80868	1.5193e-06	2.89577e-05
AL645939.5	1.95456	1.75077	0.364278	4.80613	1.53881e-06	2.93026e-05
AL031587.3	4.09657	1.33549	0.277916	4.80537	1.54464e-06	2.93865e-05
CSNK2A1	2330.81	-0.253388	0.0527395	-4.80452	1.55121e-06	2.94845e-05
METTL4	556.076	0.36948	0.0769056	4.80433	1.55268e-06	2.94851e-05
PUS3	449.653	0.505985	0.105336	4.80352	1.55897e-06	2.95774e-05
CMC2	162.287	0.416706	0.0867633	4.8028	1.56465e-06	2.9658e-05
DRD4	5.7158	1.0604	0.220864	4.80114	1.57767e-06	2.98774e-05
SPRED1	96.685	-0.980756	0.204288	-4.80085	1.57991e-06	2.98873e-05
CA5BP1	203.469	-0.357862	0.0745436	-4.8007	1.58109e-06	2.98873e-05
KCNC3	105.083	-0.98821	0.205968	-4.79789	1.60346e-06	3.02826e-05
LCP2	13205	0.367361	0.0765935	4.79625	1.61665e-06	3.05037e-05
IGLV1-36	117.425	1.58129	0.329818	4.79444	1.63127e-06	3.07515e-05
SLC2A4	19.2144	-1.85724	0.387413	-4.79395	1.63533e-06	3.08e-05
ERICH3	12.7959	1.47924	0.30858	4.79371	1.63726e-06	3.08082e-05
GAB1	599.876	-0.548344	0.114441	-4.79149	1.65547e-06	3.11042e-05
TTC39C	916.372	0.478508	0.0998675	4.79143	1.656e-06	3.11042e-05
UQCRB	3274.79	-0.297802	0.0622248	-4.7859	1.70223e-06	3.19435e-05
SSTR3	124.096	0.94976	0.198592	4.78248	1.73146e-06	3.24624e-05
RIPK2	918.367	0.586545	0.122712	4.77987	1.75413e-06	3.28576e-05
SIPA1L1	5054.23	0.520432	0.108892	4.77933	1.75881e-06	3.29155e-05
HEXD-IT1	9.41412	0.865287	0.18108	4.77849	1.76619e-06	3.30237e-05
CA2	1135.85	-1.17512	0.245954	-4.77779	1.77228e-06	3.31077e-05
HNMT	424.041	-0.872612	0.182762	-4.7746	1.80069e-06	3.3608e-05
MANSC1	3177.79	-0.801454	0.167867	-4.77435	1.80287e-06	3.36183e-05
HLA-DMB	1550.4	0.925329	0.193849	4.77344	1.81102e-06	3.37399e-05
ST6GALNAC3	424.579	-0.925875	0.194009	-4.77233	1.82105e-06	3.38962e-05
RFLNB	5175.16	-0.752184	0.157624	-4.77202	1.8239e-06	3.39187e-05
LOXHD1	250.705	-0.914271	0.191702	-4.76924	1.84926e-06	3.43594e-05
BICD2	3681.42	-0.348368	0.0730674	-4.76776	1.86285e-06	3.45496e-05
AC023818.1	11.7531	-0.848629	0.177991	-4.76783	1.86223e-06	3.45496e-05
PSMA6	124.368	0.556837	0.116816	4.7668	1.87173e-06	3.46832e-05
TNFSF13B	8345.65	0.716164	0.150309	4.76462	1.8921e-06	3.4998e-05
TTC14	1937.18	0.534766	0.112236	4.76463	1.89197e-06	3.4998e-05
ZNF592	3960.97	-0.25539	0.0536241	-4.76261	1.91108e-06	3.53173e-05
IGHV1-24	188.262	1.42756	0.299769	4.7622	1.91498e-06	3.53578e-05
FAM20C	398.29	-0.75849	0.159327	-4.76058	1.93036e-06	3.561e-05
HDGFL3	128.711	0.898971	0.188995	4.7566	1.96885e-06	3.62876e-05
CSF1R	5448.3	-1.04003	0.218679	-4.75596	1.9751e-06	3.63703e-05
ATOX1	740.966	0.39876	0.0838677	4.75463	1.98813e-06	3.65778e-05
CAV2	41.5835	1.01598	0.213751	4.75311	2.00311e-06	3.68205e-05
ZNF702P	56.5038	1.29032	0.271525	4.7521	2.01317e-06	3.69725e-05
ALDH1A1	777.844	0.97398	0.204977	4.75165	2.01762e-06	3.70214e-05
AC015726.1	51.4596	-0.490774	0.103326	-4.74975	2.03673e-06	3.73389e-05
EAF1	2141.28	0.334043	0.0703438	4.74872	2.04709e-06	3.74954e-05
TYMP	12300.7	0.633492	0.133443	4.7473	2.06154e-06	3.77033e-05
SLC35F6	1308.89	0.364323	0.076744	4.74724	2.06208e-06	3.77033e-05
LSMEM1	461.123	-0.858409	0.180883	-4.74567	2.07819e-06	3.79641e-05
COL13A1	14.2891	-1.73341	0.365424	-4.74355	2.10003e-06	3.83293e-05
ABHD6	144.953	-0.551798	0.11637	-4.74176	2.11865e-06	3.86351e-05
SLC27A3	1704.24	0.582991	0.122962	4.74125	2.12405e-06	3.86993e-05
ATP1B2	96.4025	1.4893	0.31417	4.74044	2.13259e-06	3.8787e-05
IGLV1-40	1360.52	1.34125	0.282939	4.74043	2.13262e-06	3.8787e-05
TADA2B	2129.12	-0.322445	0.0680302	-4.73974	2.13996e-06	3.88864e-05
STX11	5811.27	0.583373	0.123099	4.73905	2.14726e-06	3.89846e-05
SESTD1	1389.49	0.432329	0.0912397	4.73838	2.1543e-06	3.90782e-05
TNFRSF11A	30.379	-0.844435	0.17823	-4.7379	2.15947e-06	3.91033e-05
CD2AP	988.153	0.653265	0.137879	4.73797	2.15874e-06	3.91033e-05
CUX1	4725.82	-0.360785	0.0762043	-4.73444	2.19657e-06	3.97402e-05
ADAM19	5955.3	-0.654721	0.138308	-4.73379	2.2037e-06	3.98343e-05
LINC01150	5.60843	-1.3572	0.286956	-4.72965	2.24912e-06	4.06199e-05
OR2I1P	9.55906	1.49584	0.316343	4.72854	2.26135e-06	4.0805e-05
NKAPP1	24.9598	0.577866	0.122235	4.72749	2.27309e-06	4.09811e-05
UCP2	7499.21	-0.565096	0.11961	-4.72448	2.30708e-06	4.15576e-05
PABPC1	28568.9	-0.30831	0.0652787	-4.72298	2.32413e-06	4.18283e-05
AC124319.1	12.9174	1.11877	0.236927	4.722	2.3354e-06	4.19946e-05
SIMC1	273.15	0.331019	0.0701358	4.71969	2.36204e-06	4.24366e-05
AL008707.1	3.44803	-2.10733	0.446704	-4.7175	2.38762e-06	4.28588e-05
PPP4R1	4761.69	-0.372518	0.0790036	-4.71521	2.41466e-06	4.33067e-05
KLHDC2	526.056	-0.361578	0.0767117	-4.71346	2.43545e-06	4.36416e-05
TLCD4	76.491	-1.31984	0.28007	-4.71253	2.44656e-06	4.38028e-05
CDYL2	741.388	-0.535916	0.11375	-4.71133	2.46103e-06	4.40237e-05
LINC02100	2.79976	1.51703	0.32217	4.70877	2.49212e-06	4.45412e-05
INKA2	3396.56	-0.608716	0.129363	-4.70549	2.53252e-06	4.52242e-05
HNRNPLL	1255.19	0.410734	0.0872998	4.70487	2.54028e-06	4.53235e-05
CLPX	1207.6	-0.300507	0.0639256	-4.70089	2.59035e-06	4.61391e-05
C2CD3	1164.86	0.266048	0.0565953	4.70088	2.59045e-06	4.61391e-05
AF165147.1	17.2827	1.10937	0.236046	4.69981	2.60408e-06	4.63418e-05
DNASE1L3	9.16189	-1.23273	0.262307	-4.69956	2.6072e-06	4.63574e-05
LRRC8A	703.983	-0.542165	0.115381	-4.6989	2.61562e-06	4.64672e-05
TMED2-DT	36.8597	0.545389	0.1161	4.69757	2.63276e-06	4.67315e-05
C12orf76	438.296	0.37183	0.0791678	4.69673	2.64356e-06	4.6883e-05
GCLC	642.028	-0.71564	0.152443	-4.69448	2.67283e-06	4.73613e-05
LINC01732	2.17887	-1.40618	0.299689	-4.69212	2.70384e-06	4.78698e-05
AP001107.6	1.95184	-1.68464	0.359185	-4.69018	2.72962e-06	4.82849e-05
RTEL1-TNFRSF6B	38.4884	0.933023	0.198973	4.68919	2.74292e-06	4.84787e-05
AC108134.3	397.543	0.639175	0.136334	4.68832	2.75462e-06	4.86438e-05
MED12L	153.264	0.769095	0.164053	4.6881	2.75756e-06	4.86541e-05
SESN3	2777.05	-0.695181	0.148296	-4.6878	2.76155e-06	4.86829e-05
TDRD7	2405.44	0.507664	0.108398	4.68335	2.82222e-06	4.97101e-05
APOBEC3C	2359.32	0.430296	0.0918838	4.68305	2.8264e-06	4.97412e-05
AC156455.1	1.86845	-1.75013	0.373731	-4.68287	2.82892e-06	4.97433e-05
SLC50A1	596.063	0.292695	0.0625081	4.68252	2.83367e-06	4.97844e-05
CD27-AS1	457.89	0.394101	0.0841696	4.68223	2.83773e-06	4.98134e-05
MACC1	36.6359	-1.07603	0.229858	-4.68127	2.85109e-06	5.00054e-05
LIMK1	2519.94	0.522345	0.1116	4.6805	2.86177e-06	5.01501e-05
SUCNR1	162.261	1.08504	0.231845	4.68004	2.86817e-06	5.02197e-05
CCL23	13.9018	-1.74391	0.372927	-4.67626	2.92153e-06	5.11107e-05
CASP17P	141.222	0.808754	0.172967	4.67578	2.92845e-06	5.11885e-05
EIF4G2	24561.1	-0.269513	0.057649	-4.67507	2.93852e-06	5.1321e-05
CASP1	13490	0.476108	0.101945	4.67026	3.00818e-06	5.24932e-05
VIM	61069.6	-0.459798	0.0985123	-4.66742	3.05012e-06	5.31802e-05
PPP2R2D	836.574	-0.232838	0.0498884	-4.66718	3.05361e-06	5.31962e-05
AC007036.1	2.98855	1.69918	0.364087	4.66695	3.0571e-06	5.3212e-05
AC100858.3	3.07322	-1.11962	0.240041	-4.66428	3.09699e-06	5.38611e-05
LINC01138	332.802	0.540613	0.115912	4.66401	3.10101e-06	5.38856e-05
CPPED1	10848.2	-0.482343	0.10343	-4.66347	3.10914e-06	5.39815e-05
PEAK1	809.683	-0.510101	0.109428	-4.66151	3.13898e-06	5.44537e-05
SEPHS2	3883.19	0.431941	0.0926814	4.66049	3.15454e-06	5.46777e-05
NEXN	491.384	0.808355	0.173523	4.65848	3.1856e-06	5.51237e-05
AC007611.1	36.265	-0.741398	0.159149	-4.65851	3.18511e-06	5.51237e-05
GAPT	2327.21	-0.673066	0.144494	-4.65809	3.19154e-06	5.51802e-05
TCP1	3559.04	-0.400238	0.0859634	-4.65591	3.22557e-06	5.5722e-05
PATL2	770.542	0.637795	0.136997	4.65553	3.23156e-06	5.57788e-05
PAGR1	200.39	-0.266586	0.0572697	-4.65493	3.24093e-06	5.58939e-05
GPR42	39.2057	1.51157	0.32475	4.65458	3.24639e-06	5.59414e-05
AL031432.2	68.4198	-0.653255	0.14037	-4.65381	3.25851e-06	5.61035e-05
OLFM5P	16.9028	0.952551	0.204709	4.65319	3.26846e-06	5.62279e-05
AC100835.2	41.8908	-1.55592	0.334533	-4.65104	3.30273e-06	5.67702e-05
IGHV2-26	130.51	1.54314	0.33182	4.65053	3.31085e-06	5.68623e-05
PPP1R3E	432.833	0.43592	0.0937543	4.6496	3.32572e-06	5.70703e-05
RNLS	37.5773	-0.444118	0.0955288	-4.64904	3.33477e-06	5.71781e-05
VCPIP1	5239.94	0.508265	0.109355	4.64783	3.35444e-06	5.74678e-05
VPS33A	644.673	0.227785	0.0490206	4.64672	3.37257e-06	5.77305e-05
LINC01963	212.636	-0.415408	0.0894704	-4.64297	3.43438e-06	5.87399e-05
ADAMTS7	3.41242	-2.29097	0.493991	-4.63767	3.52359e-06	6.02053e-05
DAPK1	1716.56	-0.570887	0.123101	-4.63753	3.52589e-06	6.02053e-05
OXER1	501.483	-0.875971	0.188909	-4.637	3.53509e-06	6.03126e-05
EXOC3L1	69.2702	1.36555	0.294741	4.63305	3.60313e-06	6.14226e-05
FHAD1	11.6726	1.26575	0.27321	4.63288	3.60616e-06	6.14237e-05
AC090921.1	3.84744	-0.892008	0.192558	-4.63242	3.61415e-06	6.1509e-05
CTSO	691.28	0.589661	0.127339	4.63063	3.64558e-06	6.19929e-05
PLA2G7	104.01	-1.13137	0.24435	-4.63012	3.6546e-06	6.20951e-05
MIR762HG	32.8762	0.505438	0.109189	4.62901	3.67416e-06	6.23763e-05
MAST4	543.96	-0.747382	0.161488	-4.6281	3.69039e-06	6.26003e-05
TMCC3	1684.2	-0.649405	0.14033	-4.6277	3.69753e-06	6.26653e-05
LPCAT3	2139.44	-0.392547	0.0848285	-4.62754	3.70029e-06	6.26653e-05
AC245100.7	1.81304	1.76652	0.382027	4.62406	3.76295e-06	6.36743e-05
VSIG10	177.584	0.906204	0.196121	4.62063	3.82581e-06	6.46849e-05
NDUFS5	947.52	-0.323936	0.0701164	-4.61998	3.83779e-06	6.48346e-05
C5orf67	40.767	-0.880921	0.190685	-4.61977	3.8417e-06	6.48476e-05
SSB	1719.76	0.473012	0.102442	4.61736	3.88647e-06	6.55496e-05
ATP1A4	24.762	-1.84002	0.398619	-4.61599	3.91222e-06	6.59301e-05
AL121929.3	5.20877	-1.26532	0.274156	-4.61531	3.92511e-06	6.60936e-05
CYTOR	412.939	0.578844	0.125434	4.61471	3.93643e-06	6.62301e-05
XPR1	801.43	-0.3076	0.0666709	-4.6137	3.95558e-06	6.64981e-05
NASP	2400.36	0.349267	0.0757165	4.61283	3.97221e-06	6.67234e-05
DNAJC6	67.3778	-1.21525	0.263474	-4.61242	3.98017e-06	6.67303e-05
LRRK1	1067.25	-0.319975	0.0693743	-4.6123	3.98231e-06	6.67303e-05
GM2A	8200.3	0.718466	0.155763	4.61256	3.97732e-06	6.67303e-05
AGBL2	36.2783	0.566339	0.122794	4.6121	3.98614e-06	6.67403e-05
DEPDC7	13.0427	-0.844539	0.183172	-4.61063	4.01442e-06	6.71595e-05
HLA-E	142114	0.428069	0.0928649	4.60959	4.03462e-06	6.74428e-05
HERC2P3	65.337	-1.03222	0.223962	-4.60889	4.04817e-06	6.76146e-05
CSTF2T	1468.46	0.250756	0.0544291	4.60703	4.08468e-06	6.81694e-05
AP3S2	559.315	-0.454077	0.098576	-4.60636	4.09777e-06	6.83325e-05
FAP	33.0525	1.30357	0.283031	4.60575	4.10991e-06	6.84245e-05
CPT1B	29.999	0.841708	0.182745	4.60591	4.10667e-06	6.84245e-05
FMR1	2526.93	0.445038	0.0966441	4.60492	4.12629e-06	6.86419e-05
GIMAP6	4817.05	0.497622	0.108088	4.60385	4.14741e-06	6.89148e-05
IFITM3P3	4.75125	1.1453	0.248774	4.60376	4.14937e-06	6.89148e-05
PSMA3	1423.2	0.313293	0.0680606	4.60314	4.16159e-06	6.90624e-05
TMX4	4347.56	-0.44608	0.0969657	-4.60039	4.21693e-06	6.98685e-05
C12orf75	418.592	0.715468	0.155521	4.60045	4.2158e-06	6.98685e-05
SH3RF3	141.448	-0.75895	0.165006	-4.59953	4.23442e-06	7.0102e-05
SYNJ2	494.28	0.531169	0.115501	4.59884	4.24844e-06	7.02778e-05
AL357033.3	99.0629	0.606412	0.131901	4.59746	4.27663e-06	7.06876e-05
MFAP4	5.73678	-1.53746	0.334527	-4.59592	4.30853e-06	7.11579e-05
WASF2	13615.7	-0.312492	0.0680012	-4.59539	4.31944e-06	7.12811e-05
AL603766.1	2.05256	-1.41565	0.3081	-4.59478	4.33213e-06	7.14334e-05
RABIF	605.741	-0.244386	0.0531986	-4.59384	4.35159e-06	7.16971e-05
RAG1	16.4614	0.777781	0.169325	4.59343	4.36024e-06	7.17586e-05
PDIA3P1	87.9695	0.41028	0.0893209	4.59333	4.36227e-06	7.17586e-05
CALCOCO1	5529.72	-0.384318	0.0837137	-4.59087	4.41411e-06	7.25537e-05
ADAT1	668.191	0.297558	0.0648188	4.59061	4.4196e-06	7.25861e-05
GALNT10	2238.47	-0.24764	0.0539764	-4.58793	4.47657e-06	7.34634e-05
MN1	14.9247	-0.613277	0.133861	-4.58144	4.61782e-06	7.57212e-05
FRRS1	134.954	0.639982	0.139719	4.58049	4.63897e-06	7.60077e-05
NATD1	5623.85	-0.693468	0.151579	-4.57498	4.76275e-06	7.79739e-05
RNU6-181P	5.23648	1.18502	0.259125	4.57317	4.80405e-06	7.85879e-05
TMEM179B	913.723	0.345885	0.0756632	4.57138	4.8452e-06	7.91983e-05
JADE2	2292.33	0.481743	0.105447	4.56859	4.9102e-06	8.01974e-05
RASGEF1B	561.33	0.708736	0.155215	4.56616	4.96733e-06	8.10663e-05
ADGRE3	1562.88	-1.24854	0.27348	-4.56539	4.98566e-06	8.13013e-05
FBXL20	1655.09	-0.329401	0.0721684	-4.56434	5.01068e-06	8.16449e-05
WDR26	10112.1	-0.430476	0.0943417	-4.56295	5.04408e-06	8.21242e-05
PLCG2	7001.46	-0.322148	0.0706122	-4.56221	5.06168e-06	8.23459e-05
TMEM218	232.065	-0.294448	0.0645557	-4.56115	5.08739e-06	8.26991e-05
RN7SKP26	37.3554	0.825645	0.18117	4.55729	5.18171e-06	8.41661e-05
BORCS5	304.308	-0.399074	0.0876204	-4.55458	5.24902e-06	8.51924e-05
AICDA	10.4172	-0.967005	0.212359	-4.55363	5.27278e-06	8.55109e-05
UVRAG-DT	4.16642	1.15578	0.253835	4.55329	5.28146e-06	8.55845e-05
AC079336.5	7.08657	-0.896733	0.197078	-4.55014	5.36112e-06	8.68074e-05
CENPBD1	345.273	-0.344088	0.075661	-4.54776	5.42189e-06	8.77226e-05
AL357054.4	21.7724	0.888912	0.195516	4.5465	5.45452e-06	8.81813e-05
MYH11	10.8856	-1.11441	0.245135	-4.54609	5.46506e-06	8.82828e-05
LINC01503	207.889	-0.688734	0.151598	-4.54316	5.54176e-06	8.94519e-05
SNX9	599.757	-0.477486	0.105148	-4.54108	5.59665e-06	9.02673e-05
AL606807.1	16.5067	0.980233	0.215913	4.53996	5.62661e-06	9.06797e-05
NAGS	48.9403	-0.530347	0.116865	-4.53812	5.67589e-06	9.14026e-05
AP002478.1	15.7264	-1.09725	0.241824	-4.53741	5.6949e-06	9.16374e-05
TNFRSF14-AS1	528.997	0.644761	0.142165	4.53531	5.75189e-06	9.24824e-05
ZNF697	79.1929	-0.85027	0.187501	-4.53474	5.76735e-06	9.26258e-05
XIRP2	31.9686	-1.33372	0.294118	-4.53465	5.76978e-06	9.26258e-05
LRRK2	39471.1	0.595409	0.131319	4.53408	5.78553e-06	9.28065e-05
HPGD	1460.66	-1.27377	0.280981	-4.53331	5.80658e-06	9.29998e-05
CRYL1	233.778	-0.582682	0.128531	-4.53341	5.80389e-06	9.29998e-05
IGLV3-27	144.883	1.36551	0.301572	4.52797	5.95528e-06	9.53075e-05
TCHP	791.22	-0.21782	0.0481087	-4.52766	5.96393e-06	9.53721e-05
MEGF6	499.069	-0.746337	0.164855	-4.52724	5.97603e-06	9.54917e-05
DCUN1D3	728.568	0.60674	0.134064	4.52575	6.01828e-06	9.60924e-05
AC012358.4	38.5578	0.65544	0.144844	4.52515	6.03515e-06	9.62874e-05
KY	19.9267	0.982795	0.217213	4.52457	6.05171e-06	9.64772e-05
SERINC5	1338.09	-0.414453	0.0916162	-4.5238	6.07388e-06	9.6756e-05
WNK1	13302.6	-0.384094	0.0849265	-4.52266	6.10679e-06	9.72052e-05
KCNJ2	10212.4	0.703638	0.155607	4.52188	6.12933e-06	9.74888e-05
AKR1C1	56.9041	-1.34942	0.298548	-4.51995	6.18548e-06	9.83063e-05
UIMC1	2080.93	-0.295147	0.0653073	-4.51935	6.20292e-06	9.85076e-05
MPZL1	2061.94	-0.695238	0.153887	-4.51786	6.2469e-06	9.9054e-05
TTC39DP	1.7771	2.39045	0.529099	4.51796	6.24372e-06	9.9054e-05
DEDD2	2945.47	-0.55402	0.122641	-4.51742	6.25963e-06	9.915e-05
AC012414.4	5.9852	1.31298	0.290653	4.51733	6.26256e-06	9.915e-05
SNAI1	14.4007	-0.849932	0.188244	-4.51505	6.33019e-06	0.000100144
IL26	2.9983	1.83047	0.405674	4.51217	6.4169e-06	0.000101361
OR52K3P	644.302	0.75929	0.168275	4.5122	6.41597e-06	0.000101361
SLC5A9	50.1816	-0.81672	0.181109	-4.50954	6.49677e-06	0.000102544
SH2D2A	509.71	0.839205	0.186271	4.50528	6.62848e-06	0.000104543
DDB1	4081.7	-0.343804	0.0763194	-4.5048	6.64341e-06	0.000104698
ZCCHC8	922.028	-0.23957	0.053188	-4.50421	6.66205e-06	0.000104912
NORAD	9672.77	-0.439692	0.0977598	-4.49768	6.86998e-06	0.000108104
DDX60L	20657.4	0.583909	0.129886	4.49556	6.93861e-06	0.000109018
CDIPTOSP	4.65398	1.22912	0.273406	4.49557	6.93825e-06	0.000109018
SMCO2	2.53517	1.8544	0.412758	4.4927	7.03249e-06	0.000110409
XYLT1	926.286	-0.578421	0.128769	-4.49193	7.0582e-06	0.000110612
RAI2	24.7917	-0.983615	0.218975	-4.49191	7.05873e-06	0.000110612
RGL1	340.272	-0.815742	0.181606	-4.49183	7.06148e-06	0.000110612
OXGR1	1.71572	-1.80842	0.402636	-4.49144	7.0742e-06	0.000110727
IGHV1-69	75.2952	1.58876	0.35376	4.49108	7.08623e-06	0.000110832
RNU6-322P	30.9009	0.731828	0.163049	4.48838	7.17674e-06	0.000112162
AC011899.2	222.101	-0.697356	0.155388	-4.48783	7.19537e-06	0.000112369
CABP4	22.879	-1.05762	0.235775	-4.48573	7.26647e-06	0.000113393
LRRC8C	2743.01	0.569782	0.127049	4.48473	7.30061e-06	0.00011384
TESC	1214.18	-0.778373	0.17366	-4.48217	7.38874e-06	0.000115127
ZNF791	875.619	0.248355	0.0554665	4.47757	7.54959e-06	0.000117545
SLC30A7	1426.86	0.423832	0.0946714	4.47687	7.57439e-06	0.000117842
SLAMF6P1	1.96106	-1.74658	0.390201	-4.4761	7.60189e-06	0.000118092
IGHV4-31	137.847	1.69083	0.377743	4.47613	7.60073e-06	0.000118092
CYP2R1	181.611	-0.394755	0.0882132	-4.47502	7.64058e-06	0.000118515
KLLN	84.0031	-0.553123	0.123601	-4.47507	7.63853e-06	0.000118515
SRPK2	2112.2	-0.408258	0.0912763	-4.47277	7.72137e-06	0.000119678
DOP1B	1452.25	-0.302772	0.0677236	-4.4707	7.79632e-06	0.000120749
CA12	51.3373	-1.23848	0.277103	-4.46937	7.84489e-06	0.000121411
BLOC1S6	2209.18	0.372063	0.0832504	4.4692	7.85122e-06	0.000121418
AC090204.1	23.2684	-0.835423	0.187066	-4.46593	7.97233e-06	0.000123198
MGST1	605.669	-0.611821	0.137158	-4.46071	8.16887e-06	0.000126141
TPD52L2	6121.81	-0.356184	0.0798634	-4.45992	8.19909e-06	0.000126513
POU2F2	2589.39	-0.636412	0.142741	-4.4585	8.25337e-06	0.000127256
STK32C	162.958	-0.555889	0.124786	-4.45475	8.39926e-06	0.000129409
RNF14	972.129	-0.445023	0.0999096	-4.45426	8.41842e-06	0.000129607
AL356747.1	3.65292	-4.44115	0.997199	-4.45362	8.44328e-06	0.000129893
TSPYL4	420.698	-0.348153	0.078221	-4.4509	8.55126e-06	0.000131457
PARD6G-AS1	19.2086	-0.784755	0.176346	-4.45009	8.58352e-06	0.000131854
UBALD1	318.985	-0.659884	0.148408	-4.44642	8.73149e-06	0.000134028
TBK1	2191.83	0.36041	0.0810855	4.44482	8.79663e-06	0.000134927
AC083862.1	855.902	0.630318	0.141817	4.4446	8.80573e-06	0.000134967
ZNF366	157.941	0.853542	0.192146	4.44217	8.90582e-06	0.0001364
FCGRT	6374.44	-0.585295	0.131849	-4.43912	9.03264e-06	0.00013824
ABHD17C	142.034	-0.562545	0.126733	-4.43883	9.04498e-06	0.000138326
LRMP	3850.42	-0.412519	0.0929428	-4.43841	9.06241e-06	0.00013849
NHLRC3	1302.74	0.520263	0.117224	4.43821	9.07098e-06	0.000138518
BRPF3	1118.12	-0.317484	0.0715496	-4.43726	9.11132e-06	0.000139032
RALBP1	3491.17	-0.26851	0.0605393	-4.4353	9.19453e-06	0.000140198
RIOX2	370.832	-0.503685	0.113572	-4.43495	9.20947e-06	0.000140322
LILRB4	1643.88	-0.711678	0.160584	-4.43182	9.34421e-06	0.00014227
DPYS	3.4116	1.40934	0.31803	4.43146	9.35972e-06	0.000142402
ACOX2	20.4731	-0.880349	0.198749	-4.42945	9.44738e-06	0.000143629
IGKV2D-26	2.53437	-1.91017	0.431282	-4.42904	9.46539e-06	0.000143797
CHGB	2.79968	-1.42841	0.322535	-4.42868	9.481e-06	0.000143929
RDH14	126.906	0.424208	0.0958381	4.4263	9.58629e-06	0.00014542
MIAT	4038.91	-0.970104	0.219191	-4.42584	9.6067e-06	0.000145623
SLC1A5	1569.63	-0.594498	0.134353	-4.42491	9.6482e-06	0.000146145
OR52B4	3.21869	1.33501	0.30174	4.42437	9.67258e-06	0.000146407
PLD1	580.722	-0.589682	0.133298	-4.42381	9.69772e-06	0.000146639
EID2	225.045	0.311438	0.0704021	4.42371	9.70213e-06	0.000146639
USP25	2906.46	0.365725	0.0827141	4.42156	9.79897e-06	0.000147995
C15orf65	13.3542	-0.864275	0.195499	-4.42086	9.83068e-06	0.000148365
CASP12	1.5392	1.90231	0.430406	4.4198	9.8793e-06	0.00014899
SLC22A23	140.688	-0.931189	0.210738	-4.41871	9.92914e-06	0.000149523
RAB20	1960.83	0.764968	0.173119	4.41875	9.92738e-06	0.000149523
LDLRAD4	588.631	-0.454116	0.102813	-4.41689	1.0013e-05	0.000150676
HINT3	1165	0.430469	0.0975086	4.41468	1.01159e-05	0.000152114
SUMF1	1102.91	-0.416116	0.0943028	-4.41255	1.02158e-05	0.000153329
NOCT	58.6499	-0.645492	0.146287	-4.41249	1.02189e-05	0.000153329
PELI3	181.239	-0.604558	0.137009	-4.41255	1.02158e-05	0.000153329
SLC37A3	1620.34	-0.637825	0.144556	-4.41231	1.02276e-05	0.000153347
RNPEP	2508.03	-0.434787	0.0985526	-4.41172	1.02551e-05	0.000153647
SEPTIN6	4325.72	0.26751	0.0606757	4.40884	1.03925e-05	0.000155593
UTRN	5229.29	0.399016	0.0905446	4.40684	1.04888e-05	0.00015689
PGM2	2602.03	-0.501188	0.113732	-4.40673	1.04943e-05	0.00015689
AL671883.2	28.5901	0.642156	0.145797	4.40444	1.06055e-05	0.000158439
TSPOAP1-AS1	681.573	0.393378	0.0893201	4.40414	1.06206e-05	0.00015855
ABCB5	2.31135	-2.30141	0.52272	-4.40276	1.0688e-05	0.00015944
CHAD	8.81118	-1.29744	0.294741	-4.40197	1.07273e-05	0.000159911
AC131238.1	7.22715	1.0312	0.234291	4.40135	1.07579e-05	0.000160252
TRNAU1AP	526.885	-0.273402	0.0621342	-4.40018	1.08162e-05	0.000161004
AOC1	1471.08	1.86349	0.423643	4.39874	1.08881e-05	0.000161957
CASC3	7119.44	-0.299665	0.0681463	-4.39738	1.09565e-05	0.000162754
AC007342.3	502.439	-0.661569	0.150447	-4.39736	1.09574e-05	0.000162754
AP003733.3	12.9895	-0.785552	0.178653	-4.39707	1.09722e-05	0.000162857
TLCD2	34.8685	-0.895851	0.203766	-4.39647	1.10028e-05	0.000163194
TPPP3	152.172	-1.52635	0.347195	-4.39622	1.10153e-05	0.000163261
CREB3L3	12.4855	1.42486	0.324377	4.3926	1.12004e-05	0.000165886
RHD	87.4138	-1.18999	0.270975	-4.3915	1.1257e-05	0.000166605
LMBRD1	2422.29	-0.396943	0.0904041	-4.39077	1.12952e-05	0.000167051
PSMB2	2015.83	0.262725	0.059859	4.38907	1.13836e-05	0.000168237
BNIP3L	5280.03	-0.647229	0.147492	-4.38822	1.1428e-05	0.000168774
STYX	850.955	0.433998	0.0989222	4.38727	1.14781e-05	0.000169393
ANP32A	9817.9	-0.309562	0.0705653	-4.38688	1.14988e-05	0.000169576
ZCCHC17	644.62	-0.441605	0.100682	-4.38615	1.15375e-05	0.000170026
CNPPD1	3827.78	-0.420554	0.0959677	-4.38224	1.17463e-05	0.00017298
AC015922.3	3.34539	-1.12018	0.255703	-4.38078	1.18253e-05	0.000174019
ARHGAP5	655.642	0.499653	0.11406	4.3806	1.18355e-05	0.000174044
RAB19	37.6407	-0.851723	0.194509	-4.37883	1.19317e-05	0.000175334
C1orf54	31.1032	-0.528223	0.120647	-4.37826	1.19628e-05	0.000175667
DENND1A	2222.92	0.350773	0.0801274	4.37769	1.19941e-05	0.000176002
TMEM242	228.634	-0.279488	0.0638481	-4.37739	1.20111e-05	0.000176126
CUL4A	2033.17	-0.217938	0.0497927	-4.37691	1.20375e-05	0.000176388
DYNLT1	4226.24	0.489295	0.111812	4.37605	1.20847e-05	0.000176954
TBC1D2B	5279.02	0.403441	0.0922476	4.37345	1.22296e-05	0.000178779
CYP2S1	84.0753	-1.12792	0.257908	-4.37335	1.22353e-05	0.000178779
TFAP2A-AS1	1.93941	1.70798	0.390523	4.37357	1.22232e-05	0.000178779
SNRPD3	760.624	-0.3292	0.0752838	-4.37279	1.22671e-05	0.000179117
MED6P1	3.1432	-1.5125	0.345941	-4.37212	1.23048e-05	0.000179541
AL353804.1	11.113	0.712573	0.163055	4.37013	1.24174e-05	0.000181055
AL161785.1	128.077	-0.790173	0.18084	-4.36947	1.2455e-05	0.000181476
SLC48A1	360.541	-0.427059	0.0977487	-4.36895	1.24844e-05	0.000181775
MS4A7	1821.19	-0.881307	0.201816	-4.36687	1.26038e-05	0.000183385
STX2	458.998	-0.375394	0.0859741	-4.36636	1.26331e-05	0.000183683
HEMGN	835.404	-1.41427	0.323954	-4.36567	1.26734e-05	0.000184139
MMS19	1121.03	-0.242835	0.0556382	-4.36455	1.27387e-05	0.000184958
MAEA	3384.62	-0.444887	0.101957	-4.36347	1.28013e-05	0.000185736
HEMK1	565.888	0.366975	0.0841079	4.36315	1.28205e-05	0.000185884
AF111168.1	3.98109	-1.20107	0.275466	-4.36014	1.29982e-05	0.000188327
ZNF385D	31.2433	1.00834	0.231306	4.35936	1.30442e-05	0.000188862
ANK1	1172.91	-1.13061	0.259427	-4.35812	1.31186e-05	0.000189807
USP10	4520.65	-0.4633	0.106337	-4.35689	1.31921e-05	0.000190736
HSP90AB2P	2.69516	-1.31134	0.301113	-4.35497	1.33083e-05	0.000192209
IGKV1-27	369.558	-1.28718	0.295569	-4.3549	1.33126e-05	0.000192209
RMND5A	3019.31	-0.309882	0.0711621	-4.35459	1.33314e-05	0.000192346
TTC39A	7.83617	-1.29514	0.297484	-4.35365	1.33887e-05	0.000193038
IGKV2-24	460.889	-1.46829	0.337307	-4.35298	1.34301e-05	0.0001935
TAPBPL	1697	0.468769	0.107704	4.35239	1.3466e-05	0.000193758
LINC00963	1437.93	-0.499136	0.114681	-4.35238	1.34667e-05	0.000193758
CHMP4BP1	19.5261	-1.27031	0.291928	-4.35145	1.35243e-05	0.000194451
IFT80	142.028	0.458425	0.105357	4.35116	1.35419e-05	0.000194568
COL23A1	19.2402	-0.998199	0.229447	-4.35045	1.35858e-05	0.000195064
GSTZ1	135.385	-0.450771	0.103627	-4.34993	1.36183e-05	0.000195258
STEAP3	276.483	-0.747868	0.171921	-4.35007	1.36096e-05	0.000195258
PAQR5	4.95088	-1.46241	0.336362	-4.34774	1.37547e-05	0.000197078
ZSWIM7	222.554	-0.322878	0.0742866	-4.34639	1.38399e-05	0.00019816
VAPA	5731.24	-0.418613	0.0963174	-4.34618	1.38527e-05	0.000198207
PSPC1	957.199	-0.23974	0.0551696	-4.3455	1.38957e-05	0.000198684
AC008079.1	5.6017	1.26246	0.290545	4.34516	1.39176e-05	0.00019886
UBQLNL	39.7754	0.760031	0.174922	4.34496	1.39301e-05	0.000198901
LINC00294	404.352	-0.357809	0.0823642	-4.34423	1.39763e-05	0.000199423
SFTPD	9.84813	-1.54045	0.35474	-4.34247	1.40892e-05	0.000200895
AC110373.1	5.16664	1.16944	0.269474	4.33971	1.42671e-05	0.000203291
ELOVL6	185.076	-0.885314	0.204014	-4.33948	1.42821e-05	0.000203334
AL049757.2	51.4412	-0.87147	0.200829	-4.33936	1.42898e-05	0.000203334
NFKBID	594.347	-0.450367	0.103841	-4.33707	1.44392e-05	0.000205319
PLPP3	51.1649	-0.813895	0.187833	-4.33307	1.47043e-05	0.000208944
LINC02777	15.4398	-0.625086	0.144286	-4.33226	1.47585e-05	0.000209501
AC018450.1	8.94179	-0.878027	0.202675	-4.33218	1.47637e-05	0.000209501
PNPLA4	79.1518	-0.372715	0.0860902	-4.32936	1.49545e-05	0.000211917
SLC1A2	31.6239	-1.57778	0.364429	-4.32946	1.49475e-05	0.000211917
P2RY6	60.7184	0.867488	0.200415	4.32847	1.50148e-05	0.000212626
DNTTIP2	1692.24	-0.291387	0.0673352	-4.32741	1.50876e-05	0.00021351
LINC01684	18.6695	0.76486	0.176818	4.32568	1.52059e-05	0.000215037
MS4A14	306.429	-0.924529	0.213766	-4.32496	1.52559e-05	0.000215596
ZNF619	257.605	0.298109	0.0689329	4.32463	1.52789e-05	0.000215774
ANKRD6	188.745	-0.388202	0.0898298	-4.32152	1.54956e-05	0.000218386
MOAP1	714.523	-0.220535	0.0510307	-4.32162	1.54889e-05	0.000218386
NMRAL2P	43.8252	0.856723	0.198237	4.32171	1.54823e-05	0.000218386
P2RY1	302.405	-0.708417	0.163998	-4.31968	1.56257e-05	0.000220069
DNER	1.84892	-1.42469	0.329882	-4.31878	1.56896e-05	0.000220819
UBQLN2	4437.13	0.422045	0.0977401	4.31803	1.57428e-05	0.000221417
HESX1	21.4623	1.32735	0.307419	4.31774	1.57635e-05	0.000221558
GSDMB	707.569	0.552605	0.128022	4.31648	1.58539e-05	0.000222677
CALML3-AS1	1.95049	-1.67993	0.389244	-4.31588	1.58969e-05	0.000223128
MARCHF3	164.993	-0.788945	0.182826	-4.31527	1.59407e-05	0.000223586
AL450468.2	8.27534	-0.817753	0.189508	-4.31513	1.59511e-05	0.000223586
DUSP22	2445.05	-0.262526	0.0608512	-4.31424	1.60155e-05	0.000224337
DHX32	239.533	-0.458265	0.106238	-4.31355	1.60651e-05	0.000224879
ENG	482.966	-0.730153	0.169279	-4.31332	1.60824e-05	0.000224969
PRKAR2A-AS1	48.907	0.503686	0.116784	4.31298	1.61072e-05	0.000225162
YEATS2	1404.56	0.335964	0.0779742	4.30865	1.64252e-05	0.000229453
AC007686.4	21.7188	-1.51872	0.352566	-4.30761	1.65026e-05	0.000230379
DNAH3	2.4766	2.04296	0.474292	4.30739	1.65192e-05	0.000230455
PRKACA	5098.82	-0.396735	0.092122	-4.30663	1.65761e-05	0.000230864
LRP4	2.22376	1.90649	0.44271	4.3064	1.65933e-05	0.000230864
CTBP2P8	5.9259	-1.04833	0.243427	-4.30653	1.65832e-05	0.000230864
AC021016.1	247.65	-0.428979	0.0996046	-4.30682	1.65617e-05	0.000230864
AL118508.3	51.3736	-0.981475	0.227983	-4.30503	1.66963e-05	0.000232141
JAG1	477.488	0.515458	0.119778	4.30346	1.68153e-05	0.000233639
LINC02803	13.2408	-0.768243	0.178546	-4.30278	1.68666e-05	0.000234194
TRIM10	171.227	-1.36127	0.316408	-4.30226	1.69062e-05	0.000234586
TMX3	2281.98	0.473973	0.110197	4.30113	1.69931e-05	0.000235476
AC005479.1	10.6533	1.00979	0.234767	4.30126	1.69832e-05	0.000235476
PLEK	32214.5	0.480774	0.111802	4.30025	1.70608e-05	0.000236098
SCN4B	8.48621	-0.964655	0.22432	-4.30035	1.7053e-05	0.000236098
TMEM63C	108.61	-1.00504	0.233753	-4.29956	1.71138e-05	0.000236673
KIF21B	5645	-0.406318	0.0945607	-4.29691	1.73198e-05	0.000239361
AC011337.1	43.9236	-0.671322	0.156242	-4.29667	1.73383e-05	0.000239456
ATP2B1	2490.92	-0.560784	0.130563	-4.29512	1.74601e-05	0.000240978
AC004980.1	48.9198	-0.457725	0.10659	-4.29426	1.75277e-05	0.000241749
AL357033.4	362.614	0.579103	0.134865	4.29394	1.75533e-05	0.000241941
PXDNL	8.9653	-0.68733	0.160128	-4.29238	1.76767e-05	0.000243478
HTR3B	5.94683	1.70687	0.397711	4.29173	1.77286e-05	0.000244031
AC122685.1	3.27663	1.74334	0.406283	4.29094	1.77919e-05	0.000244739
GALNT5	26.2312	-1.70611	0.397624	-4.29076	1.78065e-05	0.000244777
AL645728.1	16.5493	-0.543834	0.126783	-4.28948	1.79094e-05	0.000246029
PLEKHH1	4.84021	1.40085	0.326684	4.28809	1.80218e-05	0.000247407
CRHBP	19.5038	-0.879713	0.20527	-4.28563	1.82223e-05	0.000249994
INPP5A	577.596	-0.473072	0.110444	-4.28337	1.84081e-05	0.000252316
KNDC1	34.4215	-1.43467	0.334947	-4.28328	1.8416e-05	0.000252316
AL645998.1	3.63942	1.01265	0.236547	4.28095	1.86099e-05	0.000254803
AL133227.1	5.59499	-1.04127	0.243276	-4.2802	1.86722e-05	0.000255487
RIPOR3	254.709	-1.31386	0.306996	-4.27972	1.87129e-05	0.000255874
CYSLTR1	1020.05	0.567306	0.132566	4.27943	1.87372e-05	0.000256038
ANKLE1	119.733	-0.572857	0.133883	-4.2788	1.87901e-05	0.000256422
HDAC2	1510.28	-0.23373	0.0546235	-4.27892	1.87802e-05	0.000256422
NMNAT2	37.7167	-0.984497	0.230179	-4.2771	1.89347e-05	0.000258225
DELE1	1502.77	-0.19267	0.0450636	-4.27552	1.90696e-05	0.000259892
CBL	11165.5	-0.375145	0.0877754	-4.27392	1.92066e-05	0.000261415
CTSK	234.985	-0.515334	0.120575	-4.27398	1.92012e-05	0.000261415
CCT5	4395.77	-0.251479	0.0588575	-4.27268	1.9314e-05	0.000262704
LINC00664	14.2129	-1.10475	0.258643	-4.27131	1.94325e-05	0.000264141
TMCC2	2420.04	-1.48358	0.34754	-4.2688	1.96524e-05	0.000266955
STAT5A	7095.32	0.339684	0.0795777	4.26859	1.96715e-05	0.000266995
DCAF6	1558.35	-0.376985	0.0883183	-4.26848	1.96812e-05	0.000266995
RXRA	10528.9	-0.432611	0.101362	-4.26796	1.97268e-05	0.000267439
EPG5	4763.16	0.389539	0.0913368	4.26486	2.0003e-05	0.000271005
ARHGEF37	63.2584	-1.27085	0.298152	-4.26242	2.02227e-05	0.000273802
DOK4	99.1013	-0.763336	0.179122	-4.26154	2.03019e-05	0.000274694
MKLN1-AS	33.8461	-0.569201	0.133574	-4.26132	2.03222e-05	0.000274704
AL035661.1	387.363	-0.944445	0.221636	-4.26124	2.03293e-05	0.000274704
CD226	1165.72	0.61838	0.145131	4.26083	2.03671e-05	0.000275036
PGLYRP2	4.91031	-1.12905	0.26511	-4.2588	2.05523e-05	0.000277355
GNB4	4160.32	0.519614	0.122015	4.25859	2.05717e-05	0.000277436
AFF1	8571.02	0.49464	0.116177	4.25763	2.06602e-05	0.000278448
RHCE	39.0534	-1.44122	0.338532	-4.25726	2.06949e-05	0.000278734
AC234775.4	4.59672	-1.15017	0.270348	-4.25439	2.09621e-05	0.000282148
FBXO44	439.365	0.438944	0.103201	4.25328	2.10667e-05	0.000283371
CD163	18023.3	-1.08853	0.255953	-4.25284	2.11073e-05	0.000283733
TESK2	704.087	0.420867	0.0989902	4.2516	2.12244e-05	0.000285122
SDR16C5	5.85945	-1.47283	0.346744	-4.24759	2.16078e-05	0.000290084
RNF31	67.8497	0.447338	0.105321	4.24737	2.16295e-05	0.000290186
SERPINH1	136.189	-0.826392	0.194698	-4.24449	2.19093e-05	0.00029375
EPOR	307.927	-0.429114	0.10111	-4.24403	2.19545e-05	0.000294165
AKAP13	24677.7	0.319497	0.0752885	4.24364	2.19926e-05	0.000294485
MFSD13A	662.003	0.500819	0.118052	4.24237	2.21167e-05	0.000295954
CLEC9A	36.7289	-0.78066	0.184082	-4.24082	2.22705e-05	0.000297819
NDEL1	4424.36	-0.373087	0.0880238	-4.23848	2.25041e-05	0.000300748
RCN3	523.899	-0.811142	0.191442	-4.23702	2.26504e-05	0.000302509
USP18	228.891	1.31961	0.311691	4.23371	2.29863e-05	0.000306796
FXYD5	4559.2	-0.373511	0.0882291	-4.23342	2.30167e-05	0.000307003
HPYR1	2.1171	-1.36098	0.321777	-4.22957	2.34141e-05	0.000312102
DCAF12	6648.42	-0.674163	0.159428	-4.22863	2.35118e-05	0.000313203
ENTPD4	3928.28	0.280294	0.0663209	4.22632	2.37541e-05	0.000316227
ARPC2	23504.7	-0.305942	0.0723933	-4.2261	2.37772e-05	0.000316331
BAIAP2	92.061	-0.604312	0.143023	-4.22529	2.38635e-05	0.000317274
AC107959.4	12.3471	-0.831568	0.196878	-4.22378	2.40239e-05	0.000319201
GNG8	18.0987	1.00119	0.23711	4.22248	2.41633e-05	0.000320847
THAP6	489.156	0.309078	0.0732539	4.21926	2.45104e-05	0.000325247
IFI30	121.56	0.562201	0.133278	4.21824	2.46213e-05	0.000326509
GZMA	1971.24	0.916073	0.217189	4.21787	2.46624e-05	0.000326844
CDS1	5.14448	-1.1115	0.263601	-4.21658	2.48033e-05	0.0003285
CUL1	1775.3	0.425253	0.100878	4.21551	2.49212e-05	0.000329851
AC018755.5	76.2996	-0.70687	0.167773	-4.21325	2.5172e-05	0.000332957
AC006330.1	18.0605	0.55641	0.132082	4.21261	2.5244e-05	0.000333696
CCDC73	9.53772	0.896037	0.212793	4.21084	2.5442e-05	0.000336098
POLR2C	1400.22	-0.182537	0.0433542	-4.21036	2.54962e-05	0.000336599
AC105749.1	99.5109	0.770099	0.182937	4.20963	2.55788e-05	0.000337473
AC016629.2	3.69195	-3.05319	0.72555	-4.2081	2.57522e-05	0.000339544
CCDC102B	24.1182	0.547394	0.130146	4.206	2.59927e-05	0.000342497
TMEM106C	395.821	0.476032	0.113196	4.20538	2.60644e-05	0.000343223
RAB3D	7760.78	-0.427303	0.101613	-4.20519	2.60859e-05	0.000343287
CMTM2	2428.34	-0.816001	0.194067	-4.20473	2.61388e-05	0.000343765
MIR193BHG	4.49153	1.10433	0.262676	4.20414	2.62073e-05	0.000344446
MSLN	3.63297	-1.46125	0.347607	-4.20373	2.62548e-05	0.000344632
PHF24	11.0857	-1.57347	0.3743	-4.20378	2.6249e-05	0.000344632
AC097634.1	32.3562	-0.778312	0.185185	-4.20289	2.63532e-05	0.000345704
ADPRH	879.33	0.505878	0.120397	4.20175	2.64863e-05	0.000347229
SDC3	458.712	0.902415	0.214836	4.20048	2.66354e-05	0.000348963
CHD1	4504.27	0.391531	0.0932474	4.19885	2.68279e-05	0.000351262
CDHR1	78.5833	0.804345	0.191618	4.19764	2.6971e-05	0.000352912
UBE2S	326.085	0.600995	0.143188	4.19725	2.70172e-05	0.000353292
IAH1	448.549	-0.21763	0.0518772	-4.1951	2.72752e-05	0.000356441
KIFC3	631.011	-0.833056	0.198598	-4.19468	2.73258e-05	0.000356876
BTF3	5952.66	-0.34936	0.0832917	-4.19442	2.73571e-05	0.000357059
ATRN	873.941	-0.35106	0.0837285	-4.19284	2.75488e-05	0.000359334
GDF7	36.8357	-1.08405	0.258561	-4.1926	2.75774e-05	0.00035948
NPC2	2633.92	0.460091	0.109767	4.19151	2.771e-05	0.000360981
IDO2	14.8532	1.25306	0.298962	4.19136	2.77284e-05	0.000360994
GRK3	2480.56	-0.373784	0.0892251	-4.18923	2.79906e-05	0.000364178
COG7	534.786	0.289728	0.0691793	4.18807	2.81335e-05	0.000365807
CCR5AS	203.876	0.846673	0.202334	4.18453	2.85761e-05	0.000371328
GDF15	19.0634	-1.78883	0.427554	-4.18387	2.86583e-05	0.000372162
CBFA2T2	850.477	0.231107	0.0552671	4.18164	2.89409e-05	0.0003755
IGF1R	4459.94	-0.52559	0.125692	-4.18156	2.89517e-05	0.0003755
FAM8A1	5571.55	0.495025	0.118587	4.17435	2.9884e-05	0.000387349
KIAA1614	6.03017	-0.780133	0.186923	-4.17356	2.99881e-05	0.000388454
CTNNA1	5671.06	-0.311181	0.0745633	-4.17339	3.00106e-05	0.000388502
SFXN3	981.377	-0.387378	0.0928701	-4.17118	3.03032e-05	0.000392043
CDKN1A	1384.37	0.531768	0.127521	4.17006	3.04525e-05	0.000393729
SGMS2	1039.88	-0.673889	0.16166	-4.16857	3.06519e-05	0.00039606
DNAJB2	1596.95	-0.420038	0.100794	-4.16728	3.08256e-05	0.000398055
GSPT1	4210.32	-0.6501	0.156025	-4.16663	3.09133e-05	0.000398937
UGGT2	64.3585	-0.583629	0.140097	-4.16591	3.10118e-05	0.000399545
ACTG1	74122.7	-0.354725	0.0851506	-4.16586	3.10184e-05	0.000399545
AC008750.7	6.84737	1.14774	0.275496	4.1661	3.09856e-05	0.000399545
CTSH	3133.73	-0.50794	0.121962	-4.16475	3.11699e-05	0.000401247
MPEG1	15563.4	-0.729796	0.175239	-4.16457	3.11944e-05	0.000401312
PARK7	2122.45	-0.209802	0.0503809	-4.16431	3.12296e-05	0.000401515
SLC35A3	367.94	0.436915	0.104928	4.16395	3.12784e-05	0.000401892
AC107959.3	100.961	-0.908021	0.218118	-4.16298	3.14121e-05	0.000403359
MSN	66952.2	-0.238859	0.0573916	-4.16192	3.15586e-05	0.00040499
ST13	3813.11	-0.415056	0.0997601	-4.16054	3.17499e-05	0.000407191
EZH2	365.876	0.471752	0.113432	4.15889	3.19793e-05	0.000409878
CCDC140	5.4856	1.45915	0.351027	4.15679	3.22744e-05	0.000413404
RNF114	2984.33	0.276243	0.0664859	4.15491	3.25415e-05	0.00041651
ERC2	4.03132	1.85002	0.445273	4.1548	3.25572e-05	0.00041651
SPTBN5	72.599	-0.803982	0.193583	-4.15316	3.27921e-05	0.000419256
C1GALT1	2478.56	0.454196	0.109392	4.15199	3.29595e-05	0.000421136
RBM38	5086.95	-0.800801	0.192915	-4.15105	3.30956e-05	0.000422613
ATP8A1	1716.02	0.42895	0.103382	4.14918	3.33665e-05	0.000425809
SMPD1	1198.55	0.346081	0.0834127	4.14902	3.33901e-05	0.000425847
ZNF671	394.807	-0.235893	0.0568583	-4.14878	3.3425e-05	0.000426029
RBM11	42.9117	0.756799	0.182453	4.1479	3.35533e-05	0.000427278
AC004381.3	21.0212	-0.737151	0.17772	-4.14783	3.35643e-05	0.000427278
PGM1	1370.49	-0.382067	0.0921471	-4.14627	3.37934e-05	0.000429929
HSP90AA4P	4.8083	-1.05594	0.254706	-4.14574	3.38714e-05	0.000430657
ANAPC15	705.673	-0.440986	0.106384	-4.14521	3.39499e-05	0.000431389
CHP1	4659.69	-0.384912	0.0928757	-4.14438	3.40734e-05	0.000432693
MASTL	292.719	0.389869	0.0940801	4.14401	3.41282e-05	0.000433122
DLC1	234.415	-0.950013	0.229432	-4.14071	3.46231e-05	0.000439133
APTR	119.164	-0.334981	0.0809153	-4.1399	3.47458e-05	0.00044042
SNORD3A	3.96087	-1.16692	0.281957	-4.13866	3.49338e-05	0.000442531
LARP1	6798.53	0.241697	0.0584192	4.13729	3.5143e-05	0.000444908
AL645929.2	4.52123	1.44635	0.349899	4.13361	3.57103e-05	0.000451812
GPAT3	2863.65	-0.601052	0.145413	-4.1334	3.57434e-05	0.000451838
GFOD2	991.545	-0.516929	0.125064	-4.13332	3.5756e-05	0.000451838
CRYBB1	4.47934	-0.96695	0.234009	-4.13211	3.59447e-05	0.000453499
TNIK	1088.43	0.506605	0.122604	4.13206	3.59533e-05	0.000453499
HNRNPF	7447.42	0.211385	0.0511556	4.13219	3.59329e-05	0.000453499
HLA-DPA1	8338.51	0.78268	0.189477	4.13074	3.61601e-05	0.000455829
ZNF165	10.139	-0.876158	0.212118	-4.13053	3.61928e-05	0.000455963
EDC3	842.981	-0.255025	0.0617494	-4.12999	3.62779e-05	0.000456478
AC027607.1	12.3593	-0.793747	0.192189	-4.13003	3.62719e-05	0.000456478
IMPA1	768.278	0.445721	0.107927	4.12983	3.63025e-05	0.00045651
SLC22A13	5.48875	-0.784166	0.190001	-4.12716	3.67271e-05	0.000461569
YY1AP1	2449.64	-0.263984	0.063999	-4.12481	3.71045e-05	0.000466028
PNLDC1	14.4231	-1.1399	0.276579	-4.12142	3.76542e-05	0.000472644
IZUMO4	70.7923	-0.566686	0.137511	-4.12101	3.77213e-05	0.000473199
GTPBP2	4066.23	0.410179	0.0996033	4.11813	3.81961e-05	0.000478865
AC011374.2	43.3129	0.483322	0.117386	4.11737	3.83225e-05	0.000480159
CAVIN3	8.06654	-1.3211	0.320991	-4.11569	3.86027e-05	0.000483376
LINC02352	77.0525	-0.471898	0.114678	-4.11498	3.87209e-05	0.000484563
SNHG22	7.83196	0.840562	0.204308	4.11419	3.88539e-05	0.000485932
BIRC3	3750.09	0.558687	0.1358	4.11404	3.88797e-05	0.000485961
AC091564.1	12.0086	0.711603	0.172976	4.11387	3.89075e-05	0.000486014
FYB1	36415.3	0.441079	0.107231	4.11333	3.8999e-05	0.000486786
CACNA1A	26.3758	0.664161	0.16147	4.11323	3.90164e-05	0.000486786
APOBEC3H	98.0643	0.66991	0.162889	4.11267	3.91106e-05	0.000487364
ZDHHC24	458.014	0.229908	0.0559026	4.11265	3.91138e-05	0.000487364
GEMIN8P4	2.73368	-1.43234	0.348286	-4.11254	3.91335e-05	0.000487364
CNTNAP3C	3.60258	-1.56149	0.379952	-4.10971	3.96165e-05	0.000493082
AL355304.1	17.9445	0.73581	0.17905	4.10953	3.96462e-05	0.000493155
NGFR	35.0981	0.94739	0.230544	4.10938	3.96728e-05	0.000493188
SPRY2	60.3237	-0.840976	0.204658	-4.10917	3.97089e-05	0.000493314
AC021028.1	27.0075	1.04799	0.255045	4.10904	3.97306e-05	0.000493314
AC025171.4	41.6244	0.560229	0.136347	4.10887	3.97608e-05	0.000493392
SEMA6A	5.3433	-1.36734	0.332802	-4.10856	3.9814e-05	0.000493756
S100A10	3302.12	-0.620449	0.151097	-4.10629	4.02069e-05	0.000498329
LINC01752	2.5383	1.10822	0.269907	4.10595	4.02661e-05	0.000498764
AP2M1	6648.8	-0.264479	0.0644177	-4.10568	4.03121e-05	0.000498953
AC108134.2	4.97064	1.08399	0.264028	4.10558	4.03297e-05	0.000498953
AC011462.5	147.053	0.573663	0.139767	4.10442	4.05336e-05	0.000501175
DOCK5	7894.73	-0.393418	0.095875	-4.10344	4.07045e-05	0.000502988
STK38	10944.3	-0.27812	0.0677846	-4.103	4.07833e-05	0.00050366
DCHS1	189.475	-0.660879	0.161096	-4.10239	4.08908e-05	0.000504687
SPA17	41.7125	-0.516251	0.125849	-4.10216	4.09315e-05	0.000504888
TBL1X	4198.48	-0.355168	0.0866039	-4.10106	4.11263e-05	0.000506987
DOK6	28.114	0.835507	0.203742	4.10081	4.11701e-05	0.000507224
ZNF804A	35.1889	-0.485753	0.118458	-4.10065	4.11987e-05	0.000507274
AMER1	161.142	0.515931	0.125821	4.10051	4.12241e-05	0.000507285
CHST12	523.77	0.509294	0.12425	4.09893	4.15058e-05	0.000510448
AP002490.1	19.7542	0.562436	0.137227	4.09859	4.1568e-05	0.000510856
AC009318.1	59.5813	-0.619656	0.151192	-4.09847	4.15885e-05	0.000510856
PLPPR2	2702.37	-0.495825	0.120983	-4.09829	4.16213e-05	0.000510956
AC006064.2	61.0637	0.471214	0.115041	4.09606	4.20242e-05	0.000515595
TRMT6	600.921	-0.472495	0.115383	-4.09501	4.22155e-05	0.000517327
CNOT6L	3363.34	0.364062	0.0889036	4.09502	4.22126e-05	0.000517327
LYRM7	378.038	0.383223	0.0936194	4.09341	4.2507e-05	0.000520592
PRKCZ-AS1	25.8599	-0.529802	0.129499	-4.09117	4.29199e-05	0.000525337
PFKP	766.447	0.502574	0.122901	4.08927	4.32741e-05	0.000529358
CERS2	4668.11	-0.199944	0.0489033	-4.08855	4.34079e-05	0.000530681
CYLD	7627.71	0.291845	0.0714054	4.08716	4.36689e-05	0.000533556
DUSP10	200.496	0.392588	0.0960687	4.08653	4.37864e-05	0.000534676
MBD2	3912.57	-0.278787	0.068291	-4.08234	4.45847e-05	0.000544102
AC005840.4	43.6423	0.527852	0.129347	4.08091	4.48591e-05	0.000547128
AC021087.3	6.46235	-0.911024	0.223265	-4.08045	4.49478e-05	0.000547886
SLC36A1	3107.32	-0.540211	0.132406	-4.07996	4.50437e-05	0.000548731
JPT1	3742.75	-0.407694	0.0999346	-4.07961	4.51122e-05	0.000549237
ERICD	3.08842	-0.898974	0.220365	-4.07947	4.51384e-05	0.000549237
TNFSF14	2200.84	-0.517894	0.12696	-4.0792	4.51916e-05	0.000549238
STAC	26.3558	-1.66676	0.4086	-4.07921	4.51892e-05	0.000549238
ZBED5-AS1	152.328	-0.315245	0.0772889	-4.07879	4.52713e-05	0.00054956
MRC1	188.447	-1.22668	0.300741	-4.07885	4.52587e-05	0.00054956
OLFML3	6.14048	-0.909399	0.223045	-4.0772	4.55804e-05	0.000552986
CSTA	1744.98	-0.373791	0.0917006	-4.07621	4.57761e-05	0.00055471
IGLV1-47	961.109	1.09177	0.267838	4.07623	4.5771e-05	0.00055471
AC093567.1	5.84804	0.977059	0.239854	4.07356	4.62991e-05	0.000560719
AC023024.2	8.51483	0.938898	0.230516	4.07303	4.64047e-05	0.000561669
PSTPIP2	12572.2	0.62357	0.153165	4.07124	4.67636e-05	0.00056568
TAB2	5190.49	-0.260029	0.0639079	-4.0688	4.72558e-05	0.0005713
VAMP3	5075.7	0.436494	0.107319	4.06727	4.75672e-05	0.000574729
HTR7	9.0997	-1.15828	0.284809	-4.06686	4.76517e-05	0.000575356
CDH2	15.0014	-1.43535	0.352948	-4.06674	4.76748e-05	0.000575356
AL513320.1	40.295	-0.637388	0.156764	-4.06591	4.7845e-05	0.000577073
SUCLG1	1466.25	-0.238485	0.0586625	-4.06537	4.79558e-05	0.000578072
IGLV5-37	18.4641	1.68631	0.41484	4.06497	4.80394e-05	0.000578741
LYSMD2	967.621	0.544519	0.133975	4.06434	4.81686e-05	0.00057996
TMEM219	1507.31	0.323925	0.0797065	4.06397	4.82445e-05	0.000580535
LMBRD2	820.111	0.52426	0.129044	4.06264	4.85209e-05	0.000583521
UMODL1-AS1	22.4082	-2.41874	0.595407	-4.06234	4.85839e-05	0.00058394
SFRP2	26.1104	-1.63893	0.403466	-4.06214	4.86244e-05	0.000584086
ANOS2P	27.8088	-0.961871	0.236806	-4.06185	4.8686e-05	0.000584487
POFUT1	963.061	-0.300531	0.0739963	-4.06144	4.87719e-05	0.000585178
LINC02432	140.272	-1.06727	0.262802	-4.06112	4.88371e-05	0.000585619
AC090061.1	18.7073	0.496329	0.122249	4.06	4.90727e-05	0.000588104
AC005479.2	6.33904	0.943017	0.232283	4.05978	4.91193e-05	0.000588321
ATXN7	58.737	0.546811	0.134704	4.05934	4.92114e-05	0.000589082
TMEM198B	433.48	-0.452014	0.111359	-4.05908	4.92659e-05	0.000589393
SGMS1	841.414	-0.342979	0.0845172	-4.05809	4.9475e-05	0.000591552
DCLRE1B	296.12	-0.338106	0.0833206	-4.05789	4.9519e-05	0.000591736
ICAM1	6956.56	0.630177	0.155313	4.05746	4.96102e-05	0.000592484
AMT	6.74018	0.718811	0.177172	4.05714	4.96772e-05	0.000592599
SLC2A12	2.75851	-1.29907	0.320189	-4.05718	4.96678e-05	0.000592599
FAM170B	2.9762	1.17515	0.289714	4.05624	4.98681e-05	0.000594533
SGF29	765.026	0.512037	0.126259	4.05544	5.004e-05	0.000595894
FAM111B	111.168	0.852416	0.210187	4.05552	5.00235e-05	0.000595894
INVS	391.277	0.225523	0.0556394	4.0533	5.04995e-05	0.000600799
AHCTF1P1	17.9737	-0.496921	0.122598	-4.05325	5.051e-05	0.000600799
STK32B	18.3212	-0.790167	0.194976	-4.05264	5.06427e-05	0.00060203
DRC3	3.92392	-1.0574	0.261015	-4.05112	5.09735e-05	0.000605615
FCHO2	1172.09	-0.518202	0.127922	-4.05093	5.10145e-05	0.000605753
DGAT2	6658.57	-0.644418	0.159114	-4.05004	5.12081e-05	0.000607703
MAK	442.77	-0.724746	0.178956	-4.04985	5.12499e-05	0.00060785
ITPR1-DT	7.41653	-0.619932	0.153094	-4.04934	5.1362e-05	0.00060883
DLEU7	83.8341	-0.682994	0.168698	-4.04863	5.15181e-05	0.00061033
LINC01700	5.48607	-1.93447	0.477994	-4.04705	5.18662e-05	0.000614102
MRVI1-AS1	203.196	-1.02637	0.253654	-4.04631	5.20302e-05	0.000615691
RNASE1	76.4017	-1.23425	0.305117	-4.04517	5.2286e-05	0.000618363
SMG9	667.3	-0.288821	0.0714878	-4.04014	5.34184e-05	0.000631394
MAOB	38.9888	1.17344	0.290543	4.03877	5.37315e-05	0.000634369
AC245014.3	1.72458	1.64956	0.408426	4.03883	5.37196e-05	0.000634369
CLCN1	13.9814	-0.941803	0.233219	-4.03827	5.38459e-05	0.000635357
SCAPER	541.49	0.304476	0.0754078	4.03772	5.39722e-05	0.000636484
AIG1	735.356	0.491829	0.121815	4.0375	5.4023e-05	0.000636719
PAXIP1-AS2	356.447	0.343205	0.0850084	4.0373	5.4069e-05	0.000636898
AC104389.2	11.7056	-1.60139	0.396816	-4.0356	5.44639e-05	0.000641184
AJ003147.3	52.9608	-0.603226	0.149494	-4.03512	5.45736e-05	0.00064211
LINC00921	193.763	-0.455731	0.112946	-4.03496	5.46122e-05	0.000642198
PRAMENP	8.59527	-1.1219	0.278174	-4.03307	5.50526e-05	0.000647009
ATG9A	1187.73	-0.388182	0.0962853	-4.03158	5.54027e-05	0.000650754
TSPAN15	20.7765	-0.725163	0.179892	-4.03111	5.55144e-05	0.000651695
GK-IT1	51.4665	0.830937	0.20615	4.03075	5.56001e-05	0.00065233
PI4K2A	306.644	-0.387588	0.0961639	-4.0305	5.56592e-05	0.000652653
SF1	9065.31	-0.189831	0.0471014	-4.03026	5.57144e-05	0.00065293
EMC3	2529.48	-0.414371	0.102823	-4.02996	5.57874e-05	0.000653414
UBE2H	8828.51	-0.6436	0.15974	-4.02904	5.60051e-05	0.000655593
SPOCK1	22.0267	-0.937683	0.232808	-4.02771	5.63238e-05	0.000658951
SH3TC1	890.447	-0.65641	0.163007	-4.02688	5.65225e-05	0.000660901
LINC02289	83.8163	-1.23757	0.307433	-4.02549	5.6857e-05	0.000664436
ELK4	2171.66	0.420067	0.104362	4.0251	5.69504e-05	0.000664963
PRKAR1B-AS1	271.868	0.739635	0.183759	4.02504	5.69665e-05	0.000664963
CASZ1	491.236	0.382732	0.0950922	4.02485	5.70119e-05	0.000665117
HLA-DPB1	6335.2	0.74872	0.186057	4.02415	5.71809e-05	0.000666712
LYNX1	63.0333	-1.00637	0.250115	-4.02363	5.73076e-05	0.000667812
CROCC2	2.6844	-1.74674	0.434174	-4.02315	5.74259e-05	0.000668815
RTL8C	538.779	-0.385132	0.0957331	-4.02298	5.74674e-05	0.00066892
PGLS	1016.26	-0.398253	0.0990258	-4.02171	5.77779e-05	0.000671147
TUBGCP2	1564.68	-0.309755	0.0770217	-4.02166	5.77886e-05	0.000671147
AF064858.1	281.986	-1.37357	0.341526	-4.02187	5.77382e-05	0.000671147
CRYZL2P	66.6285	-0.606357	0.150768	-4.02178	5.77611e-05	0.000671147
ELOVL1	2706.54	-0.24132	0.0600127	-4.02115	5.79154e-05	0.000672241
ULK2	355.589	-0.619646	0.154119	-4.02056	5.80596e-05	0.000673537
PTH2R	22.8757	0.750159	0.186605	4.02005	5.81863e-05	0.000674628
FAM169B	12.2082	-0.978312	0.243371	-4.01984	5.82386e-05	0.000674856
AC025265.1	9.91492	-0.724554	0.180363	-4.01721	5.88921e-05	0.000682045
LINC00957	220.38	-0.318526	0.0792932	-4.01707	5.89267e-05	0.000682065
ABHD5	3210.44	-0.475601	0.118415	-4.0164	5.90949e-05	0.000683628
MCOLN2	221.853	0.744129	0.185345	4.01484	5.94851e-05	0.000687757
ZBED6CL	477.531	0.411409	0.102494	4.01397	5.97055e-05	0.000689919
CC2D2A	6.04156	-1.19354	0.297365	-4.01372	5.97686e-05	0.000690262
MBNL2	456.578	-0.669878	0.167016	-4.01085	6.05001e-05	0.00069832
AL050343.2	10.6137	-0.631927	0.15758	-4.01021	6.0666e-05	0.000699844
GPBP1	5691.2	0.336228	0.0838532	4.00972	6.07907e-05	0.000700891
SMIM14	2261.59	0.375666	0.0937071	4.00894	6.09908e-05	0.000702806
GNAS	21753.4	-0.397976	0.0992976	-4.00792	6.1257e-05	0.000704722
MAPRE2	2275.28	0.216483	0.0540108	4.00815	6.11966e-05	0.000704722
SH3BP5L	2743.31	-0.385444	0.0961709	-4.00791	6.12594e-05	0.000704722
TSNAXIP1	6.67107	-0.982883	0.245322	-4.0065	6.16258e-05	0.000708542
PLB1	2409.8	-0.815194	0.203584	-4.00421	6.2224e-05	0.000715023
LCA5	12.0864	-1.01417	0.253335	-4.00326	6.24767e-05	0.000717155
COLEC12	5.07252	-1.47947	0.369568	-4.00325	6.2479e-05	0.000717155
FSCN1	78.8917	-0.835972	0.20903	-3.9993	6.35306e-05	0.00072882
AL590491.2	2.66325	-1.47463	0.368758	-3.9989	6.36376e-05	0.000729643
CPOX	340.099	-0.533787	0.13359	-3.99572	6.44967e-05	0.000739083
LRP3	88.0361	-0.710567	0.177859	-3.99511	6.4665e-05	0.000740601
SLC23A2	1164.56	0.283917	0.071072	3.99478	6.47541e-05	0.000741211
RERE	8324.62	0.403662	0.101069	3.99391	6.49917e-05	0.000743518
IFT88	177.618	-0.351013	0.0878902	-3.99377	6.50318e-05	0.000743565
AL731571.1	16.212	-0.668655	0.16751	-3.99174	6.55893e-05	0.000749524
YPEL4	165.379	-1.26111	0.315959	-3.99137	6.56916e-05	0.000750279
AC013457.1	18.768	-1.79808	0.450527	-3.99106	6.57796e-05	0.000750868
SLC22A14	9.66978	-0.856366	0.214589	-3.99073	6.58711e-05	0.000751498
ARSB	1526.83	0.408238	0.10232	3.98982	6.61233e-05	0.000753959
HIPK2	4250.23	-0.417277	0.104595	-3.98945	6.62257e-05	0.00075471
SYCE3	6.82577	0.916112	0.229684	3.98858	6.64691e-05	0.000757066
CHRNA10	60.0676	-0.515008	0.129185	-3.98659	6.7031e-05	0.000763046
SPART	1854.34	0.376858	0.0945425	3.98613	6.7161e-05	0.000764104
SLC46A1	200.709	-0.692208	0.173765	-3.98359	6.78811e-05	0.000771872
CCNA1	350.753	1.16415	0.292267	3.98317	6.8002e-05	0.000772821
BMPR2	1281.58	0.402793	0.101167	3.98147	6.84899e-05	0.000777938
AC015969.1	5.10606	1.14533	0.287704	3.98093	6.86474e-05	0.000779299
FOXJ2	1853.35	-0.213	0.0535139	-3.98027	6.8838e-05	0.000781034
AC245052.7	6.31801	0.967908	0.243188	3.98009	6.88902e-05	0.000781197
ITGB3	1786.74	0.743968	0.18698	3.97887	6.92431e-05	0.000784768
TRIM9	70.17	-0.825923	0.207589	-3.97863	6.93121e-05	0.00078512
OTX1	14.3256	-1.7368	0.43675	-3.97664	6.98959e-05	0.000791299
BCOR	1221.32	0.303925	0.0764464	3.97566	7.01833e-05	0.000794116
COL18A1	1551.16	-0.742621	0.186809	-3.9753	7.02901e-05	0.00079489
FTH1	88946.5	-0.487714	0.122834	-3.97052	7.17161e-05	0.000810572
AUTS2	326.365	0.722537	0.182099	3.96783	7.25311e-05	0.000818921
IGLV3-19	975.312	1.03881	0.261809	3.96782	7.2534e-05	0.000818921
CALHM2	846.155	-0.715848	0.180424	-3.9676	7.26007e-05	0.000819226
METTL22	484.188	-0.330925	0.0834175	-3.9671	7.27538e-05	0.000820506
AL031056.1	2.19566	1.65342	0.416833	3.96664	7.28936e-05	0.000821634
RUNX1T1	2.6997	-1.67811	0.423134	-3.96591	7.31179e-05	0.000823713
AL022316.1	12.33	0.866403	0.218584	3.96372	7.37922e-05	0.000830856
ZMYM2	2367.29	-0.285996	0.0721666	-3.963	7.40125e-05	0.000831524
CDH26	99.1391	-0.464477	0.117194	-3.96331	7.3919e-05	0.000831524
OR56B1	2.14554	1.41174	0.356225	3.96305	7.39979e-05	0.000831524
AJ239328.1	10.0115	-0.89725	0.226402	-3.96309	7.39872e-05	0.000831524
PAQR9	22.4912	-1.64299	0.414626	-3.96259	7.414e-05	0.000832504
CERS4	349.461	-0.530312	0.133892	-3.96075	7.47158e-05	0.000838058
ZNF557	301.514	0.204403	0.0516056	3.96086	7.46789e-05	0.000838058
SGSM2	1174.59	-0.393728	0.0994405	-3.95943	7.51276e-05	0.000842219
PEX5	607.542	-0.232485	0.0587237	-3.95896	7.52774e-05	0.000843442
LINC02218	60.3268	-0.702974	0.17759	-3.95842	7.54483e-05	0.000844899
SLC17A5	812.667	0.333778	0.0843324	3.95789	7.56153e-05	0.000846309
HS6ST1	446.03	-0.405655	0.10252	-3.95683	7.59516e-05	0.000849614
ERP27	171.601	-0.454794	0.114943	-3.95667	7.60015e-05	0.000849711
RUNX1	5847.06	0.491584	0.124272	3.9557	7.63124e-05	0.000852727
HELQ	468.72	0.218427	0.0552453	3.95377	7.69304e-05	0.000859167
DTNA	9.01813	-1.04664	0.264791	-3.95272	7.7268e-05	0.000862471
FRY	1741.09	-0.430399	0.108892	-3.95253	7.7328e-05	0.000862675
ING2	147.178	-0.25905	0.0655852	-3.94982	7.82095e-05	0.000872038
CTLA4	135.822	0.767229	0.194295	3.94877	7.85525e-05	0.00087539
SYTL2	466.694	0.776614	0.196732	3.94757	7.89475e-05	0.000879318
NT5DC3	163.967	-0.512543	0.129866	-3.9467	7.92342e-05	0.000882035
DCUN1D2	247.352	-0.224103	0.0567916	-3.94606	7.94464e-05	0.000883921
SEC14L4	10.8756	-1.63972	0.415601	-3.94543	7.96556e-05	0.000885773
COQ8A	893.259	-0.497381	0.126108	-3.94409	8.01052e-05	0.000890292
CCDC32	727.946	0.17937	0.0454823	3.94374	8.02213e-05	0.000891103
MAP7	59.1383	-0.713468	0.180935	-3.94323	8.03914e-05	0.000892513
AC005046.2	10.4337	-0.633081	0.160602	-3.94192	8.08325e-05	0.000896928
ATXN2	809.172	-0.170306	0.0432154	-3.94086	8.11886e-05	0.000900396
TTTY10	6.34511	-1.10055	0.279298	-3.94043	8.13358e-05	0.000901544
THSD7A	6.52058	-1.49653	0.379967	-3.93858	8.19661e-05	0.000907557
AC124947.1	10.3365	-1.24864	0.317025	-3.93863	8.1947e-05	0.000907557
COL6A3	158.307	0.93142	0.236622	3.93632	8.27403e-05	0.000915639
PLCXD2	269.081	0.621365	0.157864	3.93608	8.28238e-05	0.000916072
OPN3	380.797	-0.343525	0.0872905	-3.93542	8.3051e-05	0.000917602
PPP1R3G	3.79377	-0.991519	0.251939	-3.93555	8.30072e-05	0.000917602
PRNP	1756.4	-0.370811	0.0942483	-3.93441	8.3403e-05	0.000920999
CDKN2A	24.5729	0.639897	0.162688	3.93328	8.37961e-05	0.000924846
ACOT7	180.737	0.616793	0.156835	3.93275	8.398e-05	0.000926381
GTF2IRD2	59.9835	-0.361722	0.0920516	-3.92955	8.51037e-05	0.000938228
IGKV2D-40	39.975	-1.31459	0.334548	-3.92944	8.51449e-05	0.000938228
UBE2I	2152.65	-0.161787	0.041185	-3.9283	8.55469e-05	0.000942053
PCMTD2	1377.61	-0.393702	0.100227	-3.92812	8.56127e-05	0.000942053
AP000254.1	4.08646	-1.07185	0.272868	-3.92807	8.56287e-05	0.000942053
DCP1A	1573.5	0.241412	0.0614777	3.92682	8.60764e-05	0.000946474
AL512631.1	3.0617	-1.20676	0.30734	-3.92647	8.62e-05	0.000947329
AC011313.1	2.65928	1.56675	0.399067	3.92603	8.63612e-05	0.000948595
BANK1	1171.28	0.6332	0.161306	3.92546	8.6565e-05	0.000950329
TEX261	1801.79	0.164713	0.0419639	3.92511	8.66905e-05	0.000951202
SCRN3	463.335	0.301663	0.0768761	3.92402	8.70834e-05	0.000955005
CCDC116	6.19474	0.860793	0.219404	3.92332	8.73374e-05	0.000957283
PXDN	17.3517	-1.27659	0.325466	-3.92234	8.76939e-05	0.000960681
PMS2P4	25.8255	0.407231	0.103834	3.92196	8.7831e-05	0.000961673
MYO18B	9.3201	-1.26066	0.321465	-3.92161	8.79609e-05	0.000962585
PDZK1IP1	621.696	-1.02785	0.262121	-3.92128	8.80803e-05	0.000963382
FLT3LG	36.0083	0.610022	0.155584	3.92085	8.82379e-05	0.000964595
ARHGEF12	1733.79	-0.699861	0.178541	-3.91988	8.85925e-05	0.000967959
TRIM8	3356.34	-0.428139	0.109254	-3.91874	8.90112e-05	0.00097202
ANP32B	3444.22	-0.349393	0.0891739	-3.91811	8.92463e-05	0.000974072
ZNF367	136.328	0.622977	0.159026	3.91746	8.94879e-05	0.000976193
IKZF2	300.881	0.760993	0.194289	3.91681	8.97301e-05	0.000977944
CCL20	29.1368	-1.52869	0.390319	-3.91652	8.98377e-05	0.000977944
SPDYE18	23.7715	-0.519403	0.13261	-3.91676	8.9746e-05	0.000977944
CD2BP2-DT	51.5253	0.423827	0.108214	3.91655	8.98249e-05	0.000977944
SPDYA	23.9901	-0.72946	0.186323	-3.91504	9.03899e-05	0.000983436
DCAF8	1256.28	-0.303925	0.0776967	-3.91168	9.16556e-05	0.000996682
NOS3	35.047	-0.738262	0.188797	-3.91034	9.21667e-05	0.00100171
TMEM86A	44.6588	-0.645547	0.165107	-3.90987	9.23442e-05	0.00100311
AMMECR1L	868.03	-0.16759	0.042865	-3.90972	9.24045e-05	0.00100324
EIF4EBP2	7460.38	-0.18683	0.0477905	-3.90936	9.25411e-05	0.0010042
STRN4	2474.83	-0.418005	0.106935	-3.90895	9.26981e-05	0.00100537
SNX10	6562.5	0.492425	0.126009	3.90785	9.31221e-05	0.00100944
COA6	261.102	0.284792	0.0728825	3.90755	9.32375e-05	0.00101016
RAB17	5.10593	-1.51687	0.388253	-3.90691	9.34853e-05	0.00101232
ELOVL7	310.618	0.739602	0.189327	3.90648	9.36504e-05	0.00101357
KDM3B	7406.42	-0.221504	0.0567098	-3.90592	9.38682e-05	0.0010154
SH2D1A	620.663	0.804198	0.205906	3.90565	9.39707e-05	0.00101598
ACTR6	530.527	0.311771	0.0798442	3.90474	9.43248e-05	0.00101874
SLC9A7P1	175.818	-0.907933	0.232517	-3.90481	9.43013e-05	0.00101874
AC009119.1	29.9033	-0.707789	0.181311	-3.90373	9.47221e-05	0.00102249
XIAP	3463.37	0.394614	0.101114	3.90265	9.51445e-05	0.00102652
SLC11A1	27286	-0.671277	0.172014	-3.90246	9.52207e-05	0.0010268
ABCC13	129.617	-1.3861	0.355334	-3.90083	9.58647e-05	0.00103321
TMEM62	410.265	0.330218	0.0846561	3.9007	9.59159e-05	0.00103322
GID8	1870.8	-0.161722	0.0414627	-3.90041	9.60288e-05	0.0010339
AL133355.1	2.29171	1.26879	0.325418	3.89895	9.66111e-05	0.00103963
AL161443.1	3.52897	-0.856025	0.219654	-3.89716	9.73269e-05	0.00104678
ANPEP	25849.3	-0.57029	0.146341	-3.897	9.73925e-05	0.00104694
H2AC11	171.273	0.513919	0.131892	3.89652	9.7583e-05	0.00104845
TNS1	1564.8	-1.13748	0.292111	-3.89401	9.86025e-05	0.00105798
SLC25A51	174.43	-0.306512	0.0787172	-3.89384	9.86684e-05	0.00105798
COL4A1	11.7152	-1.26436	0.3247	-3.89394	9.86289e-05	0.00105798
AL359513.1	9.64669	-1.13925	0.292579	-3.89383	9.86751e-05	0.00105798
PIGZ	20.7527	-0.562843	0.144566	-3.89333	9.88777e-05	0.0010596
JPX	689.905	0.422852	0.108677	3.8909	9.98749e-05	0.00106973
RTN1	346.479	-0.649127	0.166859	-3.89026	0.000100135	0.00107197
CNTRL	3187.12	0.255494	0.0657009	3.88874	0.000100766	0.00107816
RETREG3	2411.26	-0.207285	0.0533409	-3.88604	0.000101891	0.00108963
REEP5	3556.25	-0.252011	0.0648558	-3.88571	0.000102032	0.00109057
ZSCAN16	228.088	0.299131	0.0770061	3.88452	0.000102534	0.00109537
AC103996.2	76.1824	-1.01038	0.260131	-3.88412	0.000102699	0.00109657
OGG1	439.29	-0.266324	0.0685804	-3.88339	0.000103011	0.00109876
AC090498.1	43.5681	-0.439991	0.113299	-3.88344	0.000102989	0.00109876
AC103702.2	5.16466	1.21535	0.312992	3.883	0.000103176	0.00109996
CD1C	144.098	-0.933445	0.24053	-3.88079	0.000104118	0.00110886
GTF2IRD2B	130.017	-0.302656	0.0779879	-3.88081	0.000104109	0.00110886
ZNF710	1887.2	-0.397485	0.102434	-3.88042	0.000104277	0.00110998
SETD3	1612.57	-0.244884	0.0631225	-3.87951	0.000104668	0.00111357
AP005136.3	8.31551	0.693721	0.178826	3.87931	0.000104754	0.00111391
RHBDD1	754.53	0.23452	0.0604616	3.87883	0.000104958	0.00111551
NLRP1	5384.97	-0.561149	0.144691	-3.87826	0.000105205	0.00111756
LINC01736	6.1879	-0.995449	0.256719	-3.87758	0.0001055	0.00112012
IRF2	7019.03	0.320214	0.0825926	3.87703	0.000105739	0.0011215
AP000424.1	2.26232	-2.45961	0.634397	-3.87708	0.000105717	0.0011215
LINC01871	65.0826	0.830179	0.21417	3.87625	0.000106078	0.00112451
PHETA1	162.852	-0.59263	0.15295	-3.87466	0.000106775	0.00113132
ANKRD44	7476	0.354966	0.0916411	3.87344	0.000107309	0.0011364
ARAP3	2944.49	-0.54144	0.139801	-3.87294	0.00010753	0.00113816
ZNF582	53.9022	0.414545	0.107072	3.87166	0.000108097	0.00114299
CARD9	383.455	-0.658748	0.170142	-3.87175	0.000108056	0.00114299
RTN3	18996.7	-0.456372	0.117879	-3.87152	0.000108157	0.00114303
IGHG3	1999.3	1.15596	0.298612	3.8711	0.000108347	0.00114446
TUBB6	142.957	-0.631119	0.163125	-3.86894	0.000109312	0.00115406
SSR4P1	22.6336	0.512276	0.132412	3.86881	0.000109369	0.00115407
FMO5	140.65	-0.505162	0.130587	-3.8684	0.000109554	0.00115543
MARCHF8	5130.67	-0.691209	0.178724	-3.86747	0.000109972	0.00115925
CHRNA5	15.1006	0.728853	0.188477	3.86706	0.000110157	0.00116061
EFTUD2	2991.25	-0.224308	0.0580275	-3.86554	0.000110842	0.00116704
POLL	744.734	-0.445587	0.115274	-3.86546	0.000110881	0.00116704
AL031123.2	119.609	0.657627	0.170137	3.86528	0.000110964	0.00116733
FRG1	583.837	-0.226788	0.0586805	-3.86479	0.000111183	0.00116903
KANSL3	1795.48	0.179895	0.0465601	3.86372	0.000111673	0.00117359
TLN2	86.2854	0.889618	0.230306	3.86277	0.000112108	0.00117756
HOXB3	68.0403	0.871386	0.225603	3.86247	0.000112246	0.00117841
SIAH1	384.895	-0.246629	0.0638969	-3.8598	0.000113481	0.00119077
CMC1	280.494	0.460172	0.119259	3.85859	0.000114041	0.00119604
EPS15L1	1750.79	-0.247314	0.0640979	-3.85838	0.000114143	0.00119624
CPSF7	4253.81	-0.214724	0.0556524	-3.85831	0.000114175	0.00119624
NCOA4	22945.7	-0.449702	0.116562	-3.85806	0.00011429	0.00119683
TXNRD1	4475.68	-0.284433	0.0738071	-3.85374	0.000116329	0.00121756
ANKRD33B	1115.8	0.609818	0.158266	3.85311	0.000116626	0.00122005
RN7SL600P	37.4431	0.780318	0.202562	3.85225	0.000117035	0.00122372
PSMD1	2504.03	-0.28751	0.0746412	-3.8519	0.000117206	0.00122488
APLP2	31897.8	-0.332834	0.0864264	-3.85106	0.000117606	0.00122844
ARNT	2741.63	-0.211523	0.0549305	-3.85073	0.000117766	0.0012295
NEBL	14.516	-1.35107	0.350885	-3.85046	0.000117898	0.00123025
YAP1P1	2.68377	-1.18078	0.306732	-3.84956	0.00011833	0.00123413
AC016571.1	2.20661	-1.11705	0.2903	-3.84791	0.000119131	0.00124186
RHAG	96.6174	-1.4091	0.366259	-3.84728	0.000119436	0.00124442
TACC3	4990.04	-0.343271	0.0892303	-3.84703	0.00011956	0.00124453
FAM114A1	121.862	-0.326698	0.0849225	-3.84701	0.000119567	0.00124453
COMT	698.467	-0.495492	0.128805	-3.84683	0.000119655	0.00124469
PPTC7	2379.17	0.326895	0.0849799	3.84673	0.000119704	0.00124469
EXTL3	2744.08	-0.378994	0.0985333	-3.84635	0.00011989	0.00124537
GRIPAP1	4386.64	0.301989	0.0785127	3.84637	0.00011988	0.00124537
LINC01353	23.9664	-0.495347	0.128822	-3.84519	0.000120459	0.00125066
CLMN	614.618	-0.582593	0.151627	-3.84229	0.000121893	0.0012649
EDEM2	2730.89	0.349028	0.0908774	3.84065	0.000122707	0.00127215
IGKV1-17	270.612	-1.11957	0.291525	-3.84039	0.000122837	0.00127215
AC058791.1	5.33685	-1.27415	0.331773	-3.84043	0.000122817	0.00127215
AL133445.2	6.83002	0.818397	0.213094	3.84055	0.000122758	0.00127215
BSG	9115.19	-0.516112	0.134449	-3.83872	0.00012368	0.00128023
MAFF	299.127	0.657557	0.171303	3.83855	0.000123761	0.00128043
HSDL1	823.791	0.339998	0.0886201	3.83657	0.000124762	0.00129015
IGLV1-41	7.51335	1.45201	0.378492	3.83631	0.000124895	0.00129087
[truncated: 18,698 more rows]

## Sheet: Figure1D
	baseMean	log2FoldChange	lfcSE	stat	pvalue	padj
CFH	1391	3.2326	0.440958	7.33086	2.28674e-13	4.48984e-09
APOL4	1378.24	3.13318	0.433565	7.22655	4.95419e-13	4.48984e-09
HCP5	5288.64	0.90163	0.125415	7.18916	6.5193e-13	4.48984e-09
CCRL2	1334.88	1.86574	0.279134	6.68405	2.32429e-11	1.20055e-07
GLDN	123.203	2.60417	0.408211	6.37947	1.77707e-10	7.34322e-07
IL15RA	727.188	1.10369	0.177856	6.20551	5.45212e-10	1.87744e-06
STAP2	28.5005	1.86131	0.30176	6.16817	6.90848e-10	2.03909e-06
SLAMF8	1502.46	1.85545	0.303075	6.1221	9.23522e-10	2.38511e-06
PRPS2	945.959	0.929338	0.152703	6.08593	1.15816e-09	2.65875e-06
KCTD14	33.0743	2.59936	0.429384	6.0537	1.41558e-09	2.92473e-06
AC007220.1	30.1827	2.00069	0.33207	6.02489	1.69226e-09	3.17853e-06
MYOF	9177.21	1.60072	0.271232	5.90165	3.59876e-09	6.19616e-06
TSPAN17	1282.4	0.805316	0.137107	5.87364	4.26336e-09	6.77579e-06
HMGA2-AS1	60.3421	1.81541	0.313065	5.79884	6.67733e-09	9.85431e-06
NR4A1	184.321	-1.74872	0.305051	-5.73254	9.89374e-09	1.29711e-05
ZNF366	157.941	1.50855	0.263274	5.72997	1.00449e-08	1.29711e-05
ACOD1	202.901	2.84781	0.498271	5.71537	1.09463e-08	1.33036e-05
LHFPL2	2599.13	1.12362	0.198723	5.65421	1.56569e-08	1.79715e-05
LINC01137	202.885	1.54249	0.275603	5.59678	2.18375e-08	2.37466e-05
BAK1	2383.04	0.7692	0.140011	5.49384	3.93295e-08	3.74277e-05
NCOA7	3048.34	1.33516	0.243132	5.4915	3.98533e-08	3.74277e-05
LINC02471	22.2428	1.72638	0.313735	5.50267	3.74072e-08	3.74277e-05
SEMA6C	45.0633	-1.17772	0.215589	-5.46278	4.68725e-08	4.21057e-05
ADAMTS7	3.41242	-3.58012	0.656749	-5.45127	5.00106e-08	4.30529e-05
CFB	8.68021	2.10829	0.387946	5.4345	5.49502e-08	4.5413e-05
MUC1	249.33	1.36383	0.253363	5.38291	7.3291e-08	5.8241e-05
C19orf12	965.377	0.801065	0.14986	5.34543	9.02032e-08	6.90255e-05
SEPTIN4	1023.28	1.94303	0.365061	5.32247	1.02365e-07	7.55344e-05
EBI3	415.361	2.74547	0.517633	5.3039	1.13356e-07	8.07602e-05
SLAMF7	13755.1	1.60928	0.306428	5.25175	1.50657e-07	9.87134e-05
LGALS3BP	4095.21	1.67765	0.319611	5.24905	1.52888e-07	9.87134e-05
RASL11A	72.0221	-1.01545	0.193407	-5.25035	1.51812e-07	9.87134e-05
SYN1	16.8238	-1.68917	0.322593	-5.23621	1.63903e-07	0.000102618
SMARCD3	3053.16	0.992275	0.189722	5.23015	1.69372e-07	0.000102923
ATP1B2	96.4025	2.23008	0.429883	5.18766	2.12958e-07	0.000119258
AK4	134.702	1.18373	0.228077	5.19005	2.10232e-07	0.000119258
TAP1	34936.5	1.02355	0.197326	5.18712	2.13568e-07	0.000119258
FFAR3	508.759	2.06175	0.39906	5.1665	2.38516e-07	0.000129684
ZNF618	116.851	1.21876	0.236686	5.14926	2.61517e-07	0.000138544
OSBPL1A	221.355	-1.09399	0.212955	-5.13721	2.78854e-07	0.000144035
CD40	899.726	1.17662	0.229323	5.13083	2.88467e-07	0.000145366
GPR42	39.2057	2.27281	0.447949	5.07381	3.89927e-07	0.000191816
NOTCH3	42.9365	-1.87854	0.372089	-5.04864	4.44974e-07	0.000210482
CDCP1	129.496	1.31208	0.259961	5.04724	4.48245e-07	0.000210482
CASP10	3383.42	0.710083	0.140988	5.03649	4.74154e-07	0.0002177
IGLV7-43	370.494	2.12967	0.427561	4.98097	6.32652e-07	0.000284157
AMIGO2	385.738	0.730781	0.149237	4.89679	9.74154e-07	0.000422883
FAM111A	3759.25	0.732701	0.149701	4.89443	9.85924e-07	0.000422883
TRNP1	15.4958	-1.79409	0.366811	-4.89107	1.00292e-06	0.000422883
CDH23	2122.92	0.985239	0.201683	4.88509	1.03381e-06	0.000427189
HAMP	22.1817	3.87335	0.797846	4.85476	1.20534e-06	0.000488306
AC107959.1	169.016	0.812484	0.167679	4.84547	1.2631e-06	0.000501862
HGSNAT	1491.1	-0.518813	0.107407	-4.83035	1.36296e-06	0.000529341
TMEM273	1071.7	0.943296	0.195406	4.82737	1.3835e-06	0.000529341
SEZ6L	33.4369	-1.8189	0.37858	-4.80454	1.55105e-06	0.000582659
LINC00662	116.069	-0.571377	0.119713	-4.7729	1.81592e-06	0.000669976
MATN2	24.6983	-1.69017	0.354563	-4.7669	1.87082e-06	0.000678123
C15orf48	45.0012	2.20712	0.465392	4.7425	2.11094e-06	0.000751969
TIFA	5528.34	1.14227	0.241098	4.7378	2.16047e-06	0.000756568
IL15	509.378	0.928608	0.196736	4.72008	2.35754e-06	0.000798511
GBP1P1	1009.54	2.12949	0.451017	4.72152	2.34091e-06	0.000798511
P2RY6	60.7184	1.29085	0.274954	4.69481	2.66858e-06	0.000889281
TCF7L1	28.4467	1.86658	0.400914	4.65581	3.22712e-06	0.00102578
HEY1	13.9062	-1.96054	0.42099	-4.65697	3.20903e-06	0.00102578
SLC2A10	2.65926	-1.82947	0.392444	-4.66175	3.13533e-06	0.00102578
STX1B	39.454	1.12078	0.24116	4.64744	3.36082e-06	0.00103273
UBE2Z	3807.31	0.538981	0.115954	4.64823	3.348e-06	0.00103273
CASP7	1438.93	0.876374	0.188666	4.64511	3.39895e-06	0.00103273
C2	168.299	1.23795	0.266947	4.63743	3.52768e-06	0.00105631
CD274	6794.45	1.27089	0.275352	4.61551	3.92127e-06	0.00115153
MAP7D2	7.51078	-1.5336	0.332406	-4.61362	3.95716e-06	0.00115153
DUSP3	3657.76	0.621712	0.134925	4.60783	4.06884e-06	0.00116759
C4B	45.1447	1.78505	0.389513	4.58279	4.58812e-06	0.00129856
LCMT1-AS1	19.8859	0.890474	0.194733	4.5728	4.81245e-06	0.00134365
CDKN1C	148.351	-1.73212	0.379361	-4.56589	4.97373e-06	0.00137016
KIF3C	642.9	-0.890046	0.195158	-4.56065	5.0995e-06	0.00138633
STOML1	351.626	0.672334	0.147815	4.54849	5.4032e-06	0.00144981
COL23A1	19.2402	-1.40365	0.309256	-4.53879	5.65768e-06	0.00149863
SPATA9	13.273	1.40826	0.31063	4.53355	5.8e-06	0.00151688
PARP11	958.36	0.798507	0.176344	4.52812	5.9512e-06	0.00151768
IL27	220.43	1.23228	0.272182	4.52742	5.97079e-06	0.00151768
H2BC8	230.373	1.00511	0.222097	4.52557	6.0234e-06	0.00151768
KLHDC7A	2.39717	-2.18347	0.48409	-4.51047	6.46834e-06	0.00161015
CREB3L2	2115.51	0.493815	0.109962	4.4908	7.09556e-06	0.00174526
OR2B6	34.1419	1.27191	0.284163	4.47598	7.60603e-06	0.0018488
LILRB1	5100.79	-0.81562	0.182918	-4.45894	8.23672e-06	0.00193433
TENM4	5.79179	-2.6938	0.604736	-4.45451	8.40859e-06	0.00193433
CHMP4C	173.112	1.93069	0.433467	4.45406	8.426e-06	0.00193433
KCNJ10	68.9763	2.32351	0.521318	4.45699	8.31193e-06	0.00193433
AC112484.1	12.9185	1.06	0.237521	4.46276	8.09088e-06	0.00193433
FBXO39	31.9251	1.64558	0.369959	4.448	8.66724e-06	0.00196785
CASP1P2	81.6251	1.54605	0.347935	4.44351	8.85021e-06	0.00197056
AC104836.1	8.71609	-1.07501	0.241955	-4.44303	8.86994e-06	0.00197056
GM2A	8200.3	0.940589	0.212176	4.43305	9.29089e-06	0.00202062
HLA-A	96008.9	0.66601	0.150178	4.43482	9.21507e-06	0.00202062
DNAAF1	106.576	2.79824	0.633935	4.41408	1.01441e-05	0.00218321
MR1	4425.56	0.569569	0.129597	4.39494	1.10804e-05	0.00236012
GBP4	14795.6	1.31589	0.299708	4.39059	1.13045e-05	0.00238329
CD38	1456.22	0.887028	0.202188	4.38715	1.14846e-05	0.0023968
PCDH12	59.4163	-1.34003	0.30777	-4.35401	1.33671e-05	0.00272039
NRN1	362.418	1.77663	0.408427	4.34993	1.36179e-05	0.00272039
IL18BP	502.214	0.829846	0.190645	4.35283	1.34394e-05	0.00272039
ING2	147.178	-0.386224	0.0888132	-4.34872	1.36934e-05	0.00272039
PDCD1LG2	353.886	1.30899	0.300777	4.35202	1.34888e-05	0.00272039
SOCS1	451.21	1.441	0.331846	4.34237	1.40951e-05	0.00277352
GALM	1143.26	0.996642	0.229711	4.33868	1.43339e-05	0.0027939
APOL1	9323.37	0.988499	0.228082	4.33397	1.46446e-05	0.00280159
ZNF398	617.155	-0.356466	0.0822197	-4.33553	1.4541e-05	0.00280159
TRIM56	5696.45	0.433177	0.100657	4.30352	1.68108e-05	0.0031865
PMP22	21.9624	-1.83333	0.426277	-4.30081	1.70177e-05	0.00319638
DNMBP	431.876	-0.520324	0.12167	-4.27653	1.89832e-05	0.00350769
THBS4	15.7331	-1.72503	0.403544	-4.27471	1.91389e-05	0.00350769
APOL6	18507	0.885799	0.207244	4.27418	1.91844e-05	0.00350769
INPP5A	577.596	-0.641963	0.150346	-4.26991	1.95548e-05	0.00351997
NEURL1	105.252	-1.67082	0.391339	-4.26949	1.95923e-05	0.00351997
ANO2	11.8392	1.40937	0.330669	4.2622	2.02428e-05	0.00358222
PLAAT4	3879.12	1.1496	0.26975	4.26172	2.02856e-05	0.00358222
AL732406.1	6.78634	-2.26382	0.531848	-4.25652	2.07636e-05	0.00363557
STX1A	89.5409	-0.938042	0.220866	-4.24712	2.16536e-05	0.00366708
MYO1B	276.743	1.63445	0.384524	4.25058	2.13217e-05	0.00366708
LINS1	814.353	0.545223	0.128366	4.24741	2.16254e-05	0.00366708
AL031123.2	119.609	0.988123	0.232466	4.25061	2.13187e-05	0.00366708
AL353807.3	47.0079	0.906595	0.213796	4.24046	2.23061e-05	0.00371667
MIR7152	12.9378	1.32761	0.312959	4.24213	2.21404e-05	0.00371667
SLC11A2	1102.59	0.771582	0.182136	4.23629	2.27244e-05	0.00375608
LINC00887	1.87255	2.66336	0.630557	4.22381	2.40202e-05	0.00393874
IKZF4	289.039	0.85419	0.202739	4.21325	2.51718e-05	0.00409507
CAMK1	400.69	-0.969338	0.230177	-4.21128	2.53928e-05	0.00409876
LAP3	6994.27	1.14662	0.273086	4.19874	2.68404e-05	0.00423321
SEMA3A	6.13258	-1.68303	0.400838	-4.19877	2.68373e-05	0.00423321
AL035071.1	203.237	-0.704668	0.167807	-4.19927	2.67775e-05	0.00423321
ACTR3C	43.108	0.738275	0.175952	4.19588	2.71811e-05	0.00425445
SAP30	291.144	0.746495	0.178504	4.18195	2.89013e-05	0.0044897
FAM168B	2666.38	-0.298455	0.0714856	-4.17504	2.97931e-05	0.0045937
AC100803.3	14.5614	-2.337	0.560424	-4.17005	3.04532e-05	0.0046607
ZFYVE26	2268.43	0.382844	0.092106	4.15656	3.2307e-05	0.00490805
DRD4	5.7158	1.32222	0.318673	4.14916	3.33703e-05	0.004942
FLVCR2	1967.7	0.839498	0.202377	4.14819	3.35112e-05	0.004942
FGFRL1	159.882	-0.924291	0.22262	-4.15188	3.29749e-05	0.004942
VAMP5	2709.03	1.04225	0.251342	4.14673	3.37264e-05	0.004942
AC009133.1	156.991	0.788074	0.189966	4.1485	3.3466e-05	0.004942
BTN3A1	9370.23	0.760764	0.184349	4.12677	3.67895e-05	0.00534712
PRKAR1B-AS1	271.868	1.03392	0.250623	4.1254	3.70087e-05	0.00534712
ARNTL2	206.426	1.12559	0.27322	4.11971	3.79346e-05	0.00544282
ATP2B1	2490.92	-0.730911	0.177813	-4.11056	3.94695e-05	0.00551316
TNFRSF21	24.8534	-1.22374	0.297502	-4.11339	3.89892e-05	0.00551316
TRIM69	4027.97	0.563525	0.137096	4.11043	3.94922e-05	0.00551316
USP30-AS1	82.3627	0.8601	0.209228	4.11082	3.94252e-05	0.00551316
ZNF137P	179.885	0.503704	0.122649	4.10687	4.01056e-05	0.00556122
IL5RA	173.297	-1.63252	0.399242	-4.08904	4.3316e-05	0.00581971
CERK	3046.39	-0.344416	0.0842297	-4.08901	4.33216e-05	0.00581971
CACFD1	379.904	1.05044	0.256629	4.09324	4.25382e-05	0.00581971
PRKXP1	113.79	0.852257	0.20825	4.09248	4.26793e-05	0.00581971
ADGRE4P	207.688	-1.51706	0.371038	-4.08871	4.33781e-05	0.00581971
LINC02458	18.6762	-1.61321	0.395283	-4.08116	4.48121e-05	0.00597331
MYO5A	2697.14	-0.43007	0.105439	-4.07884	4.52609e-05	0.00599446
GCH1	5907.57	0.889992	0.218552	4.07223	4.6566e-05	0.00608925
BAIAP2-DT	443.51	-0.769089	0.188841	-4.07267	4.64772e-05	0.00608925
MIR503HG	85.3915	1.16685	0.287025	4.06534	4.79622e-05	0.00623237
GPR17	4.67451	-1.49893	0.369001	-4.06214	4.86248e-05	0.00627899
FBP1	751.356	-0.884009	0.217809	-4.05864	4.93601e-05	0.00633434
PRRT4	32.8813	-1.65716	0.409966	-4.0422	5.29527e-05	0.00675343
AC009950.1	2.91011	-1.36136	0.337048	-4.03906	5.36666e-05	0.00680249
TCN2	2742.03	1.04666	0.259376	4.03531	5.45302e-05	0.0068698
NRARP	9.01148	-2.01415	0.499322	-4.03377	5.48891e-05	0.00687311
CCL23	13.9018	-2.02357	0.502411	-4.02772	5.63213e-05	0.00700996
GGT5	573.595	2.07432	0.515722	4.02218	5.7663e-05	0.00702909
GBP3	4116.33	1.05303	0.2617	4.02381	5.72632e-05	0.00702909
VMO1	18.8829	-1.58843	0.395087	-4.02046	5.80856e-05	0.00702909
IGLV10-54	473.142	1.86119	0.462768	4.02186	5.77399e-05	0.00702909
C4A	62.1592	1.17086	0.291252	4.02009	5.8176e-05	0.00702909
BRD7P2	5.12206	1.14382	0.284835	4.01571	5.92667e-05	0.00711924
PML	5883.42	0.816477	0.203559	4.01101	6.04603e-05	0.00722064
RGS2	19885.6	-1.03983	0.259612	-4.00534	6.1929e-05	0.00735353
RUNDC3A	520.524	-1.90416	0.475996	-4.00037	6.32436e-05	0.00746672
HSD3B7	738.854	1.11136	0.27828	3.99366	6.50616e-05	0.00762294
GIMAP2	3674.93	0.53157	0.133133	3.99277	6.53047e-05	0.00762294
FAM21FP	48.5773	0.77659	0.194802	3.98656	6.70375e-05	0.0077469
AC092123.1	4.63243	1.16651	0.292631	3.98628	6.71165e-05	0.0077469
SLC26A4-AS1	16.6072	3.38508	0.849796	3.9834	6.79352e-05	0.00779783
RHOBTB3	166.358	0.80105	0.201655	3.97238	7.11579e-05	0.00812262
FAM174A	166.466	-0.472054	0.11903	-3.96584	7.31365e-05	0.0082812
RMI2	453.99	1.29615	0.326885	3.96515	7.33488e-05	0.0082812
AC004241.1	162.003	0.716113	0.181632	3.94266	8.05813e-05	0.00904831
CNTNAP3	327.306	-1.50705	0.382944	-3.93542	8.30514e-05	0.0092254
CD200R1L	2.02026	-2.01739	0.512493	-3.93643	8.27027e-05	0.0092254
AL035661.1	387.363	-1.187	0.301776	-3.93338	8.376e-05	0.00925436
SCARF1	4397.55	1.08374	0.275617	3.93206	8.42228e-05	0.00925599
ZBTB7C	8.75661	-1.98012	0.503886	-3.9297	8.50532e-05	0.0092978
NLRX1	732.921	-0.630511	0.160625	-3.92537	8.65971e-05	0.00941675
LINC02762	62.6993	-0.796342	0.20331	-3.91689	8.96999e-05	0.00965255
AL022067.1	4.23991	1.62019	0.41355	3.91776	8.93743e-05	0.00965255
AC114781.1	7.84421	1.77774	0.454097	3.91489	9.04469e-05	0.00968251
CHMP4BP1	19.5261	-1.54871	0.395728	-3.91357	9.09432e-05	0.00968545
LINC02068	6.66154	2.40913	0.615818	3.91207	9.15071e-05	0.00969553
LINC02035	966.427	-0.663043	0.169755	-3.90587	9.38851e-05	0.00989673
TIMP1	5392.72	-0.787495	0.201757	-3.90318	9.49366e-05	0.00995678
TUBA1A	14517.4	-0.679395	0.174402	-3.89558	9.79648e-05	0.0102002
TRIM71	109.567	1.36892	0.351465	3.89489	9.82447e-05	0.0102002
NOCT	58.6499	-0.771845	0.198341	-3.89149	9.9629e-05	0.0102922
SP140L	1318.02	0.38128	0.0980796	3.88745	0.000101301	0.0104128
JADE1	1177.44	-0.437432	0.112689	-3.88175	0.000103709	0.0105553
ZNF487	252.71	-0.443757	0.114305	-3.8822	0.000103516	0.0105553
WASHC2A	2360.61	0.416023	0.107294	3.87742	0.000105572	0.0105884
HLA-F	12950	0.674424	0.173853	3.87928	0.000104767	0.0105884
AC000093.1	4.55295	-1.6655	0.429496	-3.8778	0.000105405	0.0105884
CACHD1	25.0663	-0.895445	0.231145	-3.87396	0.000107082	0.010688
EPHB4	207.023	-1.39118	0.359828	-3.86624	0.000110525	0.0109787
C3	471.702	1.4092	0.364687	3.86413	0.000111487	0.0110212
AL592295.4	129.345	0.712974	0.184714	3.85987	0.000113447	0.0111245
AL645929.3	43.8537	0.976157	0.252922	3.85952	0.000113609	0.0111245
TNFAIP3	8941.26	0.971771	0.251967	3.85674	0.000114911	0.0111989
PKD1L1	13.4263	0.859883	0.223032	3.85543	0.000115527	0.0112061
NUDT7	70.5307	-0.955365	0.24805	-3.85151	0.000117394	0.011229
PSMB9	7816.92	0.718917	0.186567	3.8534	0.000116489	0.011229
AC008840.1	5.8079	1.21484	0.31536	3.85224	0.000117042	0.011229
AC008760.2	5.91743	2.33982	0.607848	3.84935	0.00011843	0.0112329
AC083837.1	25.4034	1.14711	0.298014	3.84916	0.000118522	0.0112329
PGAP1	159.117	1.04826	0.272712	3.84382	0.000121132	0.0113861
LINC01765	31.0901	-1.2014	0.312571	-3.84361	0.00012124	0.0113861
TPPP3	152.172	-1.81294	0.472419	-3.83756	0.000124263	0.0116172
GBP1	28918.6	1.14534	0.299114	3.82911	0.000128605	0.011969
SIGLEC8	92.915	-2.50415	0.654568	-3.82566	0.000130422	0.0120297
TAP2	5233.92	0.743884	0.194403	3.8265	0.000129981	0.0120297
WAKMAR2	101.961	0.595158	0.155634	3.82409	0.000131255	0.0120527
IL12RB1	1769.5	0.662885	0.173648	3.81742	0.000134857	0.0120618
SYT17	24.0511	-1.00936	0.264183	-3.8207	0.000133071	0.0120618
TFEC	2209.12	0.949084	0.248569	3.81819	0.000134433	0.0120618
CASP2	2430.63	-0.255022	0.0667461	-3.82077	0.000133035	0.0120618
BCL9	352.42	-0.431584	0.113045	-3.8178	0.000134648	0.0120618
H2AC11	171.273	0.686822	0.179842	3.81903	0.000133975	0.0120618
AC025171.3	18.8733	0.887856	0.232688	3.81566	0.00013582	0.0120956
RFX5	1904.71	0.448225	0.117531	3.81368	0.000136912	0.0121405
SLC29A1	430.438	-0.934935	0.245585	-3.80697	0.000140681	0.0124214
WDFY2	1850.46	-0.329778	0.0866777	-3.80464	0.000142011	0.0124325
AC010980.2	18.3439	1.88165	0.494561	3.8047	0.000141977	0.0124325
ZDHHC1	12.3417	-1.33218	0.35059	-3.79981	0.000144809	0.0126241
PRSS33	111.165	-2.7037	0.71656	-3.77316	0.00016119	0.0138978
AC104809.2	111.934	-2.21799	0.587864	-3.77296	0.000161319	0.0138978
AL357033.3	99.0629	0.679317	0.180057	3.77278	0.000161438	0.0138978
CCR5AS	203.876	1.04026	0.275912	3.77025	0.000163082	0.0139811
SLC2A6	1869.8	1.08949	0.289201	3.76725	0.000165056	0.0140919
AC006064.2	61.0637	0.590842	0.157473	3.75202	0.000175414	0.0149145
PRDM1	2261.6	0.568743	0.151697	3.7492	0.000177401	0.014933
MAP3K20	1770.46	0.738556	0.19702	3.74864	0.000177799	0.014933
MPZ	474.896	0.733119	0.19554	3.7492	0.000177402	0.014933
HLA-F-AS1	84.9307	0.709556	0.189339	3.74753	0.000178582	0.014938
FGFR2	21.051	-1.8595	0.496351	-3.74633	0.000179438	0.0149491
MOV10	3471.13	0.813887	0.217311	3.74527	0.000180203	0.0149525
AL450998.2	94.9024	-0.465696	0.124405	-3.7434	0.000181549	0.0150039
PLCD3	61.3267	-0.79726	0.213137	-3.7406	0.000183579	0.0151112
DGKD	5004.66	-0.445413	0.119317	-3.73301	0.000189205	0.0152568
RUBCNL	1716.41	-0.809199	0.21673	-3.73367	0.000188711	0.0152568
MRPS15	438.452	-0.345931	0.0926417	-3.73408	0.000188405	0.0152568
B2M	311077	0.444689	0.11907	3.73469	0.000187943	0.0152568
SPHK1	212.451	0.815016	0.218105	3.7368	0.000186376	0.0152568
RAMP2-AS1	2.6967	2.2375	0.599505	3.73225	0.000189778	0.0152568
FDPSP3	5.4069	1.36109	0.365085	3.72816	0.000192887	0.0154466
HAPLN3	638.271	1.09678	0.294361	3.72597	0.000194563	0.0155207
C1orf54	31.1032	-0.60348	0.162179	-3.72106	0.000198386	0.0157648
GPNMB	29.2587	-1.44295	0.388596	-3.71324	0.000204622	0.0161981
ARHGAP31	1209.3	0.705037	0.189981	3.7111	0.000206364	0.0162736
ASPHD2	664.786	0.578854	0.156133	3.70744	0.000209368	0.0163236
IGLV7-46	610.631	1.63372	0.440434	3.70934	0.000207798	0.0163236
AP000662.1	26.1188	1.70382	0.459554	3.70756	0.00020927	0.0163236
FCGR1A	13035.3	0.825836	0.222982	3.7036	0.000212559	0.0165101
RUBCN	3113.94	0.387842	0.104873	3.6982	0.00021713	0.0168019
ETV7	1395.17	1.35261	0.366307	3.69256	0.000222006	0.0171152
H3C6	104.187	-0.872347	0.236309	-3.69156	0.000222885	0.017119
ICAM1	6956.56	0.780687	0.211564	3.69008	0.000224181	0.0171548
BAIAP2	92.061	-0.713456	0.193962	-3.67832	0.000234776	0.0178993
SLC20A1	3229.66	0.313515	0.0853036	3.67529	0.000237581	0.0179804
HLA-B	203482	0.480372	0.1307	3.67539	0.00023749	0.0179804
LRP3	88.0361	-0.887752	0.241818	-3.67116	0.000241453	0.0182068
WASHC2C	4104.18	0.394841	0.107631	3.66848	0.000243999	0.0183319
FKBP9	282.123	-0.643829	0.175573	-3.66701	0.000245408	0.0183709
GPR82	35.3284	-1.22243	0.333618	-3.66414	0.000248169	0.0183779
KBTBD11	515.121	-0.589638	0.160907	-3.66446	0.000247861	0.0183779
FAM111B	111.168	1.05156	0.286954	3.66454	0.000247782	0.0183779
ZNF362	475.408	-0.452141	0.12352	-3.66046	0.000251766	0.0185352
ZNF254	331.504	-0.623687	0.1704	-3.66013	0.000252088	0.0185352
PTGDR2	158.181	-1.49734	0.409659	-3.65508	0.000257105	0.018837
IFIH1	4429.05	0.864986	0.236771	3.65326	0.000258928	0.018838
ANKRD22	9116.03	1.11141	0.304225	3.65325	0.000258942	0.018838
CIITA	2909.29	0.826416	0.226364	3.65083	0.000261395	0.0189498
CACNG8	44.2899	-1.55773	0.427045	-3.6477	0.000264596	0.0191147
CNTN4-AS1	2.10577	-1.93876	0.531763	-3.64592	0.000266437	0.0191807
AC007292.1	23.0324	0.887082	0.243409	3.6444	0.000268016	0.0192274
TTC8	72.5267	-0.731225	0.200715	-3.6431	0.000269373	0.0192578
AKAP12	66.6356	-1.19738	0.328971	-3.63978	0.000272873	0.0193048
TMEM71	4531.28	-0.514774	0.141453	-3.63919	0.000273497	0.0193048
TAAR3P	2.45497	2.40561	0.661113	3.63872	0.000273994	0.0193048
DNAH10	66.1809	-1.21534	0.334063	-3.63806	0.000274701	0.0193048
BMS1P10	7.36624	1.61215	0.442737	3.64133	0.000271238	0.0193048
RAB39A	123.519	0.813336	0.223691	3.63598	0.00027693	0.0193954
DTX3L	11981.8	0.535458	0.147479	3.63073	0.000282623	0.0197273
CDK5R1	289.843	-0.758625	0.209094	-3.62815	0.00028546	0.0198384
LINC02345	4.52104	-1.63871	0.451743	-3.62754	0.000286135	0.0198384
AL671277.1	14.3743	0.656033	0.181106	3.62236	0.000291924	0.020172
INAVA	9.98966	-1.44368	0.398779	-3.62024	0.000294325	0.0202702
BATF2	2966.08	1.19334	0.32999	3.61628	0.000298867	0.0205146
HIPK1-AS1	9.3791	0.778908	0.215697	3.61113	0.000304869	0.0208573
PTX4	4.82452	-1.25968	0.34902	-3.6092	0.000307144	0.0209436
PSMB8	8932.29	0.506816	0.140513	3.6069	0.000309881	0.0210607
LILRA1	3822.58	-0.695671	0.193176	-3.60124	0.000316708	0.0213989
MXRA8	2.93911	-1.96521	0.545732	-3.60105	0.000316929	0.0213989
IGF2BP3	558.061	0.905055	0.251487	3.59882	0.000319662	0.0214433
CLEC6A	203.889	0.945793	0.262803	3.59887	0.000319605	0.0214433
PLAGL1	1735.33	0.65245	0.18138	3.59714	0.00032174	0.0214816
FLCN	1533.05	0.497552	0.138337	3.59667	0.000322312	0.0214816
TSPYL4	420.698	-0.382222	0.1064	-3.59232	0.000327741	0.0217732
HELB	1769.32	0.53677	0.149578	3.58857	0.000332497	0.021948
TCF4	951.709	0.579184	0.161392	3.58867	0.000332371	0.021948
RAB12	801.122	0.492351	0.137351	3.58461	0.000337581	0.0222126
IGLV2-8	295.232	1.46159	0.408284	3.57983	0.000343814	0.0225509
KRT7	8.72878	-1.71425	0.479009	-3.57875	0.000345238	0.0225726
CEBPA	1746.67	-0.55066	0.154026	-3.5751	0.000350098	0.0228182
APOBEC3H	98.0643	0.793588	0.222387	3.5685	0.000359025	0.0230367
PSMA6	124.368	0.569433	0.159505	3.57	0.000356988	0.0230367
TMX4	4347.56	-0.471349	0.132073	-3.56886	0.000358536	0.0230367
PACRGL	186.08	0.536281	0.150168	3.57121	0.000355342	0.0230367
LINC01232	429.945	0.699207	0.195878	3.5696	0.00035752	0.0230367
FAM124B	31.9313	-0.862233	0.241907	-3.56432	0.000364806	0.0233351
H2BC11	253.003	0.637228	0.178966	3.56061	0.00037	0.0235944
AC099552.2	5.39204	-1.78155	0.500646	-3.55851	0.000372965	0.0237102
LINC01358	10.4082	1.00152	0.281569	3.55693	0.00037521	0.0237798
HLA-L	348.858	0.998019	0.281453	3.54595	0.000391193	0.0247169
WDFY1	2244.91	0.585954	0.165551	3.53942	0.000401005	0.0251434
PLSCR4	62.9533	1.34405	0.37978	3.53903	0.000401593	0.0251434
BTN2A2	929.334	0.626621	0.177038	3.53947	0.000400932	0.0251434
RNF213	57193.2	0.601873	0.170327	3.53363	0.000409895	0.0255856
CALHM5	36.9357	0.887133	0.251406	3.52869	0.000417621	0.0259894
SPATC1	830.746	1.31958	0.374193	3.52648	0.000421126	0.0261288
PITPNC1	987.134	-0.493383	0.14017	-3.51988	0.000431743	0.0264696
PPP2R3B	224.164	-0.669475	0.190174	-3.52033	0.000431011	0.0264696
BTBD19	696.042	0.976642	0.277443	3.52015	0.000431295	0.0264696
RNU6-322P	30.9009	0.786632	0.223466	3.52014	0.000431315	0.0264696
RUFY4	235.325	1.34568	0.382487	3.51823	0.00043443	0.0265555
GJB6	32.5409	-1.56171	0.444265	-3.51526	0.000439316	0.0267341
ITPRIPL2	1331.2	0.598874	0.170382	3.51489	0.000439939	0.0267341
IGHV3-49	584.516	1.58835	0.452235	3.51223	0.000444362	0.0269236
ELMO2	8143.88	0.554647	0.158043	3.50946	0.000449011	0.0271258
ATP2C2	103.738	-1.64003	0.467852	-3.50545	0.000455839	0.0273082
BVES	3.53773	1.90361	0.542904	3.50634	0.000454306	0.0273082
AC021028.1	27.0075	1.22411	0.34921	3.50536	0.000455995	0.0273082
SMIM10L2A	9.656	-1.04048	0.297082	-3.50233	0.000461215	0.027541
TRIM22	32727.4	0.617711	0.176418	3.5014	0.000462814	0.0275568
ARMC2	121.155	-0.335526	0.095913	-3.49823	0.000468359	0.0278068
SLIT2	4.50717	2.36735	0.677396	3.49478	0.000474449	0.0280074
AC025171.2	149.372	0.456876	0.13072	3.49506	0.000473947	0.0280074
ALOX15	258.475	-2.19486	0.628987	-3.48951	0.000483901	0.028484
ROR2	6.54318	1.68395	0.482684	3.48872	0.000485332	0.0284871
SERPING1	9844.88	1.3224	0.379186	3.48746	0.000487627	0.0285407
ACSL5	3219.92	0.534342	0.153264	3.48642	0.000489529	0.028571
H2AC8	79.8196	0.831781	0.238947	3.48103	0.000499497	0.0290707
ZFAND5	6587.22	-0.356486	0.10252	-3.47721	0.000506653	0.0292296
TSPAN2	1729.01	-0.77485	0.222918	-3.47594	0.000509066	0.0292296
DUSP5	814.339	0.816615	0.234868	3.47691	0.000507225	0.0292296
CD27-AS1	457.89	0.39871	0.11463	3.47822	0.000504749	0.0292296
ITPRIP-AS1	9.61286	1.56558	0.450421	3.47582	0.0005093	0.0292296
GMDS-DT	132.099	0.347673	0.100138	3.47193	0.000516726	0.0295736
NPFFR1	5.93154	1.9392	0.558679	3.47105	0.000518427	0.029589
AC006960.4	5.58463	-1.18824	0.342416	-3.47015	0.00052017	0.0296067
ZC3H12A	2190.48	0.864648	0.249317	3.46807	0.000524209	0.0297546
DNAJC5B	16.9613	-0.999261	0.288503	-3.46361	0.000532975	0.0300128
UBE2L6	10263.6	0.726229	0.209718	3.46288	0.000534427	0.0300128
GRIN3A	202.876	1.1275	0.325532	3.46358	0.000533038	0.0300128
AL671883.2	28.5901	0.6914	0.199665	3.46281	0.000534568	0.0300128
ZNF740	2109.82	0.319368	0.0922885	3.46054	0.000539089	0.0301846
RASGEF1B	561.33	0.731696	0.211499	3.45957	0.000541045	0.0302122
CALCOCO2	6749.22	0.368216	0.10649	3.45774	0.000544717	0.0303353
DTNB	244.33	0.393568	0.113987	3.45273	0.000554944	0.0308218
MS4A7	1821.19	-0.948799	0.274873	-3.45177	0.000556922	0.0308487
KIF21B	5645	-0.444334	0.128798	-3.44986	0.000560881	0.0309849
CACNG6	21.0383	-1.95621	0.567927	-3.44448	0.000572167	0.0315241
LINC01415	7.98528	1.11434	0.323626	3.44329	0.000574692	0.031579
MRVI1	3365.62	-0.612304	0.177905	-3.44174	0.000577984	0.0315919
AGO1	2358.59	-0.259654	0.0754403	-3.44185	0.000577759	0.0315919
AC092070.2	682.47	0.493531	0.143448	3.44049	0.000580663	0.0316545
HOXB4	65.0149	0.77742	0.226216	3.43662	0.000589017	0.0320255
IFT88	177.618	-0.409906	0.119405	-3.4329	0.000597157	0.0323681
ALOX15B	97.4486	1.51609	0.441801	3.43161	0.000600018	0.0323681
LAP3P2	3.79691	1.52715	0.444962	3.43209	0.000598946	0.0323681
UCP2	7499.21	-0.558872	0.16292	-3.43035	0.000602808	0.0324339
AC008764.9	11.263	0.617226	0.180013	3.42879	0.00060629	0.0325365
KCNJ2	10212.4	0.726321	0.211959	3.4267	0.000610965	0.0327025
LINC00639	20.0809	-0.924851	0.270247	-3.42224	0.000621075	0.0331577
AC012363.2	54.258	1.06722	0.312066	3.41985	0.000626559	0.0333643
SYCP2L	10.0187	-1.73819	0.508638	-3.41735	0.000632332	0.0335851
IL4	3.41642	-1.61606	0.473347	-3.41413	0.00063987	0.033867
HSBP1L1	109.554	0.61726	0.180819	3.41368	0.000640917	0.033867
PRG3	5.94756	-2.77951	0.814933	-3.41073	0.000647902	0.0341487
AIM2	3057.4	0.739869	0.216971	3.40999	0.000649644	0.0341534
PLAAT5	11.5651	-1.26387	0.370813	-3.40837	0.000653524	0.0342702
EAF1	2141.28	0.326248	0.0958186	3.40485	0.000662001	0.0343658
CCDC154	89.4206	0.714866	0.209934	3.40519	0.000661181	0.0343658
MICB	1749.48	0.480949	0.141186	3.40649	0.00065803	0.0343658
H2BC15	54.0564	0.719352	0.211234	3.40547	0.000660502	0.0343658
IL12RB2	201.137	1.0858	0.31936	3.39991	0.000674083	0.0349053
PEX5	607.542	-0.271211	0.0798582	-3.39615	0.000683401	0.0352994
LINC02605	8.64878	1.30319	0.383852	3.39502	0.000686232	0.0353572
EPG5	4763.16	0.421629	0.12442	3.38877	0.000702063	0.0359934
SLC25A53	209.265	0.272753	0.0804826	3.38897	0.000701561	0.0359934
NAAA	1174.84	-0.659557	0.194785	-3.38607	0.000709017	0.0362599
RN7SKP26	37.3554	0.838145	0.247596	3.38513	0.000711441	0.036294
MS4A14	306.429	-0.984096	0.291036	-3.38136	0.000721286	0.0367056
BORCS5	304.308	-0.402499	0.119258	-3.37502	0.000738103	0.0374692
GPA33	113.372	-0.895648	0.265705	-3.37084	0.000749394	0.0379491
DNAJC1	986.899	0.419327	0.124455	3.3693	0.00075359	0.0380683
STAT1	27758.3	0.643435	0.191082	3.36733	0.000758993	0.0381836
AKAP13	24677.7	0.345241	0.102553	3.36645	0.000761418	0.0381836
CD248	37.0128	-1.14556	0.340258	-3.36673	0.000760652	0.0381836
PTPRH	6.6434	-1.0455	0.310763	-3.3643	0.000767384	0.0383896
DDAH1	3.63164	-1.67686	0.499136	-3.35952	0.000780788	0.038872
RHOQP2	7.32331	0.811529	0.241536	3.35986	0.000779816	0.038872
AC005280.1	5.68637	1.03409	0.308126	3.35607	0.000790579	0.0392648
CCL24	6.31265	-1.95826	0.584241	-3.3518	0.000802882	0.039685
AC093700.2	4.2507	1.26658	0.377821	3.35231	0.00080139	0.039685
C12orf4	659.765	0.519746	0.155306	3.34659	0.000818129	0.0400015
STAMBPL1	301.682	0.450381	0.134519	3.34807	0.000813759	0.0400015
AP3S2	559.315	-0.449249	0.134234	-3.34677	0.000817584	0.0400015
TMEM229B	1137.5	0.682982	0.204003	3.3479	0.000814268	0.0400015
AC011462.5	147.053	0.637656	0.190555	3.3463	0.000818965	0.0400015
GBP7	4.76979	1.54098	0.461205	3.34121	0.000834141	0.040551
Z95114.3	34.3913	0.737474	0.220709	3.34139	0.000833598	0.040551
SKI	1647.83	-0.366007	0.109588	-3.33984	0.000838278	0.0405636
AC016727.1	142.131	0.520258	0.155774	3.33982	0.000838326	0.0405636
ADPRH	879.33	0.547511	0.16401	3.33827	0.000843023	0.0406955
APOL3	4244.92	0.744084	0.222963	3.33725	0.000846108	0.0407493
PPM1H	110.185	-0.662638	0.198679	-3.33522	0.000852306	0.0407627
FBXO6	2400.98	0.669211	0.200576	3.33644	0.000848589	0.0407627
AC007566.1	15.7837	0.662477	0.198599	3.33576	0.000850667	0.0407627
ZRANB1	1676.05	-0.372934	0.111925	-3.33201	0.000862214	0.0410727
TTC9	375.978	-0.751242	0.225517	-3.33119	0.000864751	0.0410727
AC144831.1	82.9749	-0.817392	0.245336	-3.33173	0.000863085	0.0410727
MPZL3	2890.77	-0.614408	0.184479	-3.3305	0.000866892	0.0410799
NSMCE1-DT	24.5356	-0.796626	0.239456	-3.32682	0.000878434	0.0415316
GBP6	336.982	1.27567	0.383658	3.32502	0.000884112	0.0417046
PAX3	9.29537	1.89574	0.570291	3.32417	0.000886833	0.0417377
SYCE3	6.82577	1.05234	0.316644	3.32343	0.000889168	0.0417525
ARSB	1526.83	0.462861	0.139394	3.32052	0.000898512	0.0420003
CRYL1	233.778	-0.58099	0.174945	-3.32098	0.000897011	0.0420003
GOSR2	1139.04	0.289087	0.0871057	3.3188	0.000904036	0.0421632
TNFAIP6	7195.11	0.920848	0.277536	3.31794	0.000906832	0.0421983
NBN	8421.61	0.65963	0.199341	3.30906	0.000936093	0.043171
EPX	27.6796	-2.01539	0.60896	-3.30956	0.000934443	0.043171
IL34	4.2257	-2.00116	0.604713	-3.30926	0.000935414	0.043171
LINC01160	29.7858	0.71117	0.214847	3.31013	0.000932526	0.043171
HIVEP2	3296.33	0.47011	0.14216	3.30691	0.000943322	0.0433199
FRRS1	134.954	0.629701	0.190457	3.30627	0.000945471	0.0433199
KIAA0232	4183.25	-0.37867	0.114554	-3.30561	0.000947707	0.0433199
BTN3A2	7240.12	0.592033	0.179097	3.30565	0.000947573	0.0433199
CD207	2.34661	-1.69645	0.513339	-3.30474	0.000950654	0.0433586
NR4A2	64.1121	-0.579418	0.17538	-3.30378	0.000953896	0.0434107
LINC02555	398.473	0.994227	0.301278	3.30003	0.000966755	0.0438992
SRPK2	2112.2	-0.410014	0.124316	-3.29815	0.000973235	0.0439039
NLRC5	13916.5	0.433635	0.131461	3.29857	0.000971778	0.0439039
AL035685.1	8.72525	-1.20334	0.364767	-3.29893	0.000970554	0.0439039
AL512306.3	65.2185	0.692513	0.210348	3.29222	0.000994006	0.0447433
RFLNB	5175.16	-0.706626	0.2147	-3.29122	0.000997542	0.0448048
FCER1A	257.22	-1.64294	0.499612	-3.28843	0.00100747	0.0451526
CTSA	15468.7	0.457503	0.139304	3.28421	0.00102268	0.04554
RALGPS2	1376.12	-0.492647	0.150033	-3.28359	0.00102493	0.04554
LIPN	443.483	-0.842001	0.256355	-3.28451	0.00102158	0.04554
SCYL2P1	10.3404	-1.24951	0.380466	-3.28416	0.00102289	0.04554
CDHR5	13.6445	1.17572	0.358153	3.28272	0.00102812	0.0455836
AL592293.1	1.73778	1.9149	0.58361	3.28112	0.00103395	0.0456546
IGKV2D-30	32.3302	1.52198	0.463867	3.28107	0.00103414	0.0456546
FAM225A	82.6894	1.01141	0.308555	3.27789	0.00104584	0.0460729
ZNF28	450.504	0.366919	0.111975	3.27678	0.00104997	0.0461564
DNASE1L3	9.16189	-1.15143	0.352007	-3.27105	0.00107147	0.0470016
ABCC5	919.094	-0.566214	0.173337	-3.26656	0.00108864	0.0474524
AL645998.1	3.63942	1.09029	0.333761	3.26667	0.00108822	0.0474524
RAB1AP1	6.54916	1.00833	0.308662	3.26678	0.00108779	0.0474524
USP27X-AS1	16.3303	-0.564022	0.172799	-3.26404	0.00109836	0.0476746
CCL3	322.94	1.2649	0.387482	3.2644	0.00109696	0.0476746
RNF168	1024.72	-0.254153	0.0779143	-3.26195	0.00110648	0.0479264
H2AC13	57.7238	0.84673	0.259792	3.25926	0.00111705	0.048283
OSBPL9	2403.35	-0.37808	0.116165	-3.25467	0.00113522	0.0487413
RHBDF2	8303.84	0.581497	0.178691	3.25421	0.00113708	0.0487413
DOP1B	1452.25	-0.300197	0.0922139	-3.25545	0.00113214	0.0487413
TIAM2	201.417	-0.488612	0.150094	-3.25537	0.00113245	0.0487413
IGLV3-9	129.113	1.42232	0.437231	3.25302	0.00114185	0.0488442
AC243772.3	12.5282	1.16348	0.358091	3.24911	0.00115768	0.049419
HES1	27.8162	-0.928779	0.286062	-3.24677	0.00116721	0.0495471
SMCO4	910.538	0.705387	0.217231	3.24717	0.00116559	0.0495471
IGLV4-60	158.983	1.67433	0.515716	3.24661	0.00116787	0.0495471
ERLIN1	4353.97	0.742826	0.22895	3.24448	0.00117664	0.0498169
RAB20	1960.83	0.764188	0.235814	3.24064	0.00119262	0.0501846
SIGLEC11	74.8867	0.92604	0.285758	3.24064	0.00119261	0.0501846
AC109347.2	67.3452	0.906187	0.279567	3.2414	0.00118946	0.0501846
CTNNBIP1	299.526	-0.376567	0.116319	-3.23736	0.00120641	0.0506618
INVS	391.277	0.24508	0.0758162	3.23256	0.00122688	0.0513628
ASB13	169.594	-0.637962	0.197407	-3.2317	0.00123056	0.0513628
IGHV3-64	59.9137	1.68856	0.522442	3.23206	0.00122901	0.0513628
SDK1	13.8641	-1.0955	0.339151	-3.23013	0.00123734	0.0515415
AP002851.1	7.63931	0.937699	0.290389	3.22911	0.00124176	0.0516219
HLA-C	106762	0.51051	0.158217	3.22664	0.00125251	0.0519641
AP001107.6	1.95184	-1.52232	0.471951	-3.2256	0.0012571	0.0520501
CLEC11A	56.1456	-0.92441	0.287279	-3.21781	0.00129172	0.0528281
ACCS	566.481	1.25988	0.391396	3.21893	0.00128672	0.0528281
ZNF608	106.886	-1.12489	0.349651	-3.21718	0.00129457	0.0528281
SMCR8	4184.89	0.250813	0.0779453	3.2178	0.00129176	0.0528281
KLHDC8B	385.339	0.841186	0.261438	3.21754	0.00129294	0.0528281
ZNF841	378.22	0.335945	0.104387	3.21827	0.00128965	0.0528281
CFAP97D1	15.5086	0.864051	0.268429	3.21892	0.00128675	0.0528281
AC008592.1	6.49006	1.39365	0.433242	3.21679	0.00129635	0.0528281
SPRED1	96.685	-0.89356	0.277837	-3.21613	0.00129933	0.0528454
AC005515.1	12.6113	1.31973	0.410649	3.21377	0.00131006	0.053177
TNFAIP2	31564.1	0.716484	0.223147	3.21082	0.00132359	0.053621
PRORSD1P	32.7448	0.521406	0.162475	3.20915	0.00133129	0.0538274
SLC25A3	5256.63	-0.234556	0.0731292	-3.20743	0.00133928	0.0540448
FBH1	2326.76	0.198446	0.0618981	3.20601	0.00134588	0.0542052
BTN3A3	3232.13	0.621763	0.194232	3.20113	0.0013689	0.0545128
SWAP70	1864.04	-0.316214	0.098741	-3.20245	0.00136262	0.0545128
IGFBP6	5.35828	-1.41251	0.441281	-3.20092	0.00136989	0.0545128
UBE2L3	4128.47	0.417251	0.130337	3.20131	0.00136802	0.0545128
LINC01504	81.3355	-0.521385	0.16289	-3.20083	0.0013703	0.0545128
HOXA10	38.806	0.904	0.282376	3.2014	0.00136761	0.0545128
AC026401.3	156.818	-0.330299	0.103203	-3.20048	0.00137199	0.0545128
SRP19	348.955	0.404487	0.126597	3.19506	0.00139802	0.0554405
WLS	1382.5	-0.895219	0.280338	-3.19335	0.00140631	0.0556213
TESMIN	148.509	-0.461593	0.144563	-3.19301	0.00140796	0.0556213
SIRPD	92.3951	0.537204	0.168559	3.18704	0.00143736	0.0557327
SLC37A1	678.217	0.39054	0.122481	3.18858	0.00142974	0.0557327
PBK	33.4952	1.07248	0.336159	3.19041	0.00142073	0.0557327
SLC25A30	785.008	0.387133	0.121386	3.18927	0.00142633	0.0557327
C5orf47	4.66314	1.23769	0.388362	3.18696	0.00143776	0.0557327
NKIRAS1	189.197	0.635924	0.19934	3.19014	0.00142205	0.0557327
AC007881.2	2.07819	1.84824	0.579471	3.18954	0.001425	0.0557327
ZNF702P	56.5038	1.17686	0.368814	3.19093	0.00141817	0.0557327
AP002358.2	3.6621	1.31076	0.411204	3.18762	0.00143448	0.0557327
AC010132.4	5.9002	-0.8411	0.263752	-3.18898	0.00142774	0.0557327
TMCC1	1208.2	-0.346283	0.10872	-3.18508	0.00144712	0.0559904
GSAP	2439	0.557015	0.17501	3.18277	0.00145874	0.0563346
AL353611.1	2.77133	-1.38632	0.435721	-3.18167	0.0014643	0.0564437
AC027607.1	12.3593	-0.828022	0.260369	-3.18019	0.00147178	0.0566267
AC008040.1	14.3689	-1.33035	0.418541	-3.17853	0.00148023	0.056846
B4GALNT3	130.286	1.14815	0.361427	3.17671	0.00148958	0.0570986
AL390957.1	6.55148	-0.979725	0.308538	-3.17537	0.00149643	0.0572552
RHOXF1P1	8.97043	-1.69995	0.535468	-3.17469	0.00149997	0.0572845
CLEC4F	44.9968	-2.3053	0.726356	-3.17378	0.00150467	0.057358
GK3P	5.92168	1.10104	0.346976	3.17324	0.00150749	0.0573597
GBP5	51324.3	1.02539	0.323233	3.1723	0.00151235	0.0574387
OLFM1	42.115	-1.63561	0.515896	-3.17043	0.00152214	0.0577043
AL645929.1	24.0527	0.771383	0.243549	3.16726	0.00153882	0.0582298
TTC9C	688.941	0.290888	0.0918789	3.16599	0.00154555	0.0583778
PLA1A	3.78661	1.38945	0.439092	3.16437	0.00155418	0.05849
DENND2B	13.7246	-1.03546	0.327194	-3.16467	0.0015526	0.05849
NLRP7	19.2711	1.24748	0.394401	3.16296	0.00156171	0.0586665
ARL3	313.898	-0.362166	0.11456	-3.16137	0.00157026	0.058774
NSMF	434.905	-0.667691	0.211174	-3.16181	0.00156794	0.058774
VPS37C	659.343	-0.378419	0.119805	-3.15863	0.00158512	0.0592227
CDK2AP1	607.789	-0.43831	0.139025	-3.15275	0.00161738	0.0598867
AL357033.1	13.6345	0.885883	0.28095	3.15317	0.00161505	0.0598867
HEXD	1227.98	0.572878	0.181614	3.15437	0.00160843	0.0598867
PDE2A	101.513	0.764441	0.24236	3.15416	0.00160962	0.0598867
AL357033.4	362.614	0.579514	0.183761	3.15363	0.00161252	0.0598867
EPN2	170.439	-0.671906	0.213153	-3.15223	0.00162031	0.0598877
SETX	10557.2	0.300289	0.0952923	3.15125	0.00162575	0.0599814
FRG1	583.837	-0.251519	0.0798545	-3.14972	0.00163429	0.0600819
IGFLR1	270.572	0.551441	0.175053	3.15013	0.00163196	0.0600819
RAB44	403.918	-0.789482	0.25072	-3.14886	0.00163908	0.0601511
TMEM80	626.135	0.395824	0.125765	3.14732	0.00164777	0.060292
GPR20	4.73898	-1.71815	0.54594	-3.14714	0.00164876	0.060292
SPP1	33.2387	-1.34475	0.428007	-3.14188	0.00167867	0.0608094
DDIT4L	6.07581	1.48065	0.471361	3.14123	0.0016824	0.0608094
DES	7.64367	-1.27356	0.405526	-3.14053	0.00168645	0.0608094
PIPOX	34.2426	0.647045	0.206021	3.14068	0.00168555	0.0608094
SCAT8	101.059	-0.567213	0.180609	-3.14056	0.00168625	0.0608094
GOLGA2P5	164.334	0.589971	0.187794	3.14158	0.00168037	0.0608094
AC025048.2	38.9727	0.708944	0.225498	3.14391	0.00166706	0.0608094
MLLT6	11116.1	0.489684	0.155796	3.14311	0.00167164	0.0608094
BBS2	614.456	-0.34238	0.109079	-3.13882	0.00169631	0.0608464
ZBED2	5.25882	-1.25863	0.400867	-3.13978	0.00169077	0.0608464
Z99129.4	156.586	-0.45259	0.144182	-3.13902	0.00169515	0.0608464
CCDC140	5.4856	1.5413	0.491207	3.13779	0.00170228	0.0609185
LINC00539	47.0906	-0.581291	0.185305	-3.13695	0.00170717	0.0609185
H2BC17	34.2579	0.998877	0.318416	3.13702	0.00170675	0.0609185
LIPH	32.1776	0.975433	0.311008	3.13636	0.00171057	0.0609346
AC234781.2	4.66264	-2.10764	0.672412	-3.13445	0.00172176	0.0612279
OSCP1	9.08567	-0.71916	0.229631	-3.13181	0.00173731	0.0615688
H2BS1	2.97975	1.35044	0.431169	3.13205	0.00173592	0.0615688
ASH1L-AS1	31.5985	0.41898	0.133833	3.13063	0.00174433	0.0617117
AC244502.1	64.8226	0.840576	0.268623	3.1292	0.00175282	0.0619061
SLC38A6	69.9213	-0.537076	0.171681	-3.12834	0.00175799	0.0619825
AIFM2	118.692	0.463152	0.148141	3.12642	0.00176946	0.0620073
RAPH1	78.1035	-0.928298	0.296868	-3.12697	0.00176616	0.0620073
PDE4B	3172.86	0.575286	0.184049	3.12572	0.0017737	0.0620073
SETD4	342.865	0.241821	0.0773596	3.12593	0.00177241	0.0620073
AC099063.4	40.0435	0.640892	0.204951	3.12705	0.00176571	0.0620073
RRP12	3185.5	-0.523417	0.167565	-3.12367	0.00178608	0.0620266
PHLPP1	494.749	-0.486685	0.155804	-3.12369	0.00178599	0.0620266
MECOM	12.5403	-1.1272	0.360889	-3.1234	0.00178776	0.0620266
TMEM140	7989.34	0.637289	0.204053	3.12315	0.00178926	0.0620266
ZNF703	134.8	-1.20392	0.385443	-3.12347	0.00178732	0.0620266
SPAG1	117.516	-0.50286	0.161079	-3.12183	0.00179732	0.0622018
APOBEC3G	2010.6	0.366797	0.117611	3.11873	0.00181635	0.0627552
SAMD9L	19779.5	0.71074	0.227966	3.11774	0.00182241	0.0627818
FAM89A	245.114	0.974842	0.31272	3.1173	0.00182514	0.0627818
RALY-AS1	78.0575	0.447983	0.143717	3.11713	0.00182624	0.0627818
CT75	27.5325	1.26618	0.40636	3.11591	0.00183379	0.0629366
VCPKMT	537.626	-0.462449	0.148586	-3.11233	0.00185615	0.0634919
GSTA4	18.9715	-0.70366	0.226123	-3.11185	0.00185918	0.0634919
AC015795.1	2.35785	1.49203	0.479397	3.11231	0.00185631	0.0634919
TRAFD1	8322.87	0.496556	0.159658	3.11011	0.00187015	0.0635514
HMGN2P46	5.36039	1.11045	0.357044	3.11011	0.00187015	0.0635514
AC135050.1	4.37448	1.10025	0.353697	3.11071	0.00186636	0.0635514
AOC1	1471.08	1.79385	0.577033	3.10876	0.00187877	0.0636005
COL1A1	12.0749	1.07729	0.346643	3.10778	0.00188496	0.0636005
JCHAIN	9361.26	1.15026	0.370159	3.10747	0.00188699	0.0636005
ABCA17P	1.88595	-1.09061	0.350963	-3.10747	0.00188696	0.0636005
IGKV1-9	338.903	1.251	0.402424	3.10865	0.00187943	0.0636005
IGHV1-69	75.2952	1.49672	0.482009	3.10516	0.00190174	0.0639932
SLC4A10	126.117	1.24976	0.40263	3.10398	0.00190937	0.0641455
AC089998.3	2.4722	1.41981	0.457537	3.10315	0.0019147	0.0642202
AC004951.4	4.17018	0.952966	0.307233	3.10177	0.00192366	0.0644162
RAE1	1076.13	-0.176633	0.0569675	-3.1006	0.00193129	0.0645387
SLC6A12	484.78	0.799626	0.257952	3.0999	0.00193586	0.0645387
MS4A3	486.763	-1.37193	0.442633	-3.09946	0.00193871	0.0645387
GBP2	31460.6	0.562656	0.181543	3.0993	0.00193982	0.0645387
LRRK1	1067.25	-0.292667	0.0944707	-3.09796	0.00194858	0.0645884
AC244453.1	2.2396	1.45025	0.468179	3.09764	0.00195069	0.0645884
STAG3L5P-PVRIG2P-PILRB	5.82977	0.878316	0.283518	3.09792	0.00194886	0.0645884
DNAH1	1205.2	0.379094	0.122401	3.09715	0.00195392	0.0645918
SLAMF6P1	1.96106	-1.59737	0.516619	-3.09196	0.00198838	0.0656261
SEMA3C	113.854	-0.911527	0.294953	-3.09041	0.00199878	0.0657593
TM9SF4	4540.3	0.394896	0.127774	3.09058	0.00199764	0.0657593
AC005840.2	99.5934	0.630508	0.204081	3.08949	0.00200498	0.065851
AC093567.1	5.84804	1.03363	0.33461	3.08906	0.00200794	0.065851
DIAPH1	13578.3	-0.20102	0.0651525	-3.08538	0.00203296	0.0665656
ZNF557	301.514	0.216771	0.0702689	3.08488	0.00203632	0.0665702
SPNS3	111.314	-1.088	0.352827	-3.08366	0.00204472	0.0667392
CHMP5	4254.95	0.482921	0.156823	3.0794	0.00207421	0.0675899
RABGAP1L	2030.01	-0.331376	0.107626	-3.07895	0.00207732	0.0675899
LY6E	11206	1.13191	0.367828	3.07728	0.00208899	0.0678625
HLX-AS1	3.37807	1.18667	0.385813	3.07575	0.00209971	0.0681039
SMPD3	242.065	-1.11179	0.361591	-3.07472	0.00210701	0.0682335
AP000879.1	3.7815	1.85589	0.603809	3.07364	0.00211463	0.0683729
AC040162.1	251.591	0.551611	0.179536	3.07242	0.00212334	0.0685473
TPBG	17.7998	1.31838	0.429461	3.06986	0.00214162	0.0689222
AC022400.7	21.0451	0.703542	0.229161	3.07008	0.00214004	0.0689222
MAPK1	11132.3	-0.304016	0.0990576	-3.06908	0.00214717	0.0689933
SIAE	666.885	0.410426	0.133815	3.06712	0.0021613	0.0693393
PSPC1	957.199	-0.230409	0.0751409	-3.06636	0.00216686	0.06941
GAS8	189.48	0.577044	0.188375	3.06328	0.00218928	0.0700197
H1-2	1248.63	0.714994	0.233448	3.06276	0.00219308	0.0700327
NUDT3	1974.89	-0.4285	0.13994	-3.06202	0.00219846	0.0700962
DDR2	21.3435	1.05004	0.343081	3.06062	0.00220878	0.0703167
H2BC12	2490.31	0.529263	0.1731	3.05757	0.00223143	0.0709285
GSTK1	7851.12	0.396387	0.129857	3.05248	0.0022696	0.0720312
MS4A2	65.6413	-1.33265	0.436847	-3.05062	0.00228371	0.0723557
PIK3AP1	25886.4	0.518213	0.169902	3.05007	0.00228787	0.0723557
MRAS	196.465	-0.673785	0.220931	-3.04975	0.00229034	0.0723557
XRN1	8026.21	0.571679	0.187492	3.04909	0.00229537	0.0724041
IRAK2	987.331	0.732109	0.240155	3.04849	0.00229998	0.0724388
AC073359.1	2.24936	-1.47356	0.483453	-3.04799	0.00230377	0.0724476
KPNA1	2324.61	-0.263334	0.0864168	-3.04726	0.00230939	0.072514
ATOX1	740.966	0.347877	0.114204	3.04609	0.00231836	0.0725685
AL161644.1	3.13727	-1.29008	0.42358	-3.04567	0.00232166	0.0725685
DCP1A	1573.5	0.255098	0.0837405	3.04629	0.00231683	0.0725685
LYPD5	19.9717	0.875734	0.287614	3.04482	0.00232819	0.0726627
AQP1	79.9316	-1.10533	0.363432	-3.04137	0.00235503	0.0733895
CPPED1	10848.2	-0.428113	0.140883	-3.03879	0.00237534	0.0736891
CDKN1A	1384.37	0.527858	0.173704	3.03884	0.00237492	0.0736891
ARMH1	800.026	0.795615	0.261802	3.039	0.00237368	0.0736891
NT5DC3	163.967	-0.536457	0.176662	-3.03662	0.00239246	0.0738875
CMTR1	3499.92	0.474105	0.156091	3.03736	0.0023866	0.0738875
AL645929.2	4.52123	1.46475	0.482335	3.03679	0.0023911	0.0738875
RAB29	3060.44	0.434556	0.143163	3.03539	0.00240226	0.0740794
PHF13	501.67	-0.270085	0.0890273	-3.03373	0.00241551	0.074319
AC008957.3	31.4021	1.41805	0.46746	3.03351	0.00241723	0.074319
HOXB3	68.0403	0.93046	0.306966	3.03115	0.00243622	0.0747117
FOXO1	1384	-0.364489	0.120253	-3.03103	0.00243723	0.0747117
RTP4	1275.86	0.8309	0.274319	3.02895	0.00245404	0.0750043
FUCA1	589.704	-0.441418	0.145716	-3.0293	0.00245122	0.0750043
LYSMD1	75.952	0.577162	0.190638	3.02753	0.00246562	0.0751359
AC112496.1	227.087	0.727991	0.240426	3.02792	0.0024624	0.0751359
ENPP1	4.83673	-0.991215	0.327585	-3.02583	0.00247952	0.0754484
AL139415.1	10.0116	-1.06563	0.35229	-3.02487	0.00248744	0.0755778
ADAT1	668.191	0.266817	0.0882748	3.02257	0.00250636	0.0756599
H19	16.3969	-1.15592	0.382456	-3.02238	0.00250798	0.0756599
LYVE1	65.7696	-0.812253	0.268751	-3.02232	0.00250845	0.0756599
RAB19	37.6407	-0.799808	0.264592	-3.0228	0.00250446	0.0756599
KCTD15	178.957	-0.71456	0.236422	-3.02239	0.0025079	0.0756599
LINC02693	120.908	0.430069	0.142477	3.01852	0.00254013	0.0765038
C1orf61	24.3301	0.894575	0.296692	3.01516	0.00256842	0.0769452
LPAR1	279.433	0.75124	0.249171	3.01495	0.00257018	0.0769452
TRIM16	52.3977	-0.458517	0.152067	-3.01523	0.00256788	0.0769452
LINC00847	570.837	0.329479	0.109296	3.01457	0.00257341	0.0769452
AC139795.1	86.5446	0.42675	0.141516	3.01557	0.00256499	0.0769452
PIP4K2C	1451.96	0.224297	0.0745163	3.01004	0.00261214	0.0777548
CSF1R	5448.3	-0.896795	0.297863	-3.01076	0.0026059	0.0777548
HCG9	9.18448	1.1877	0.394563	3.01017	0.002611	0.0777548
DENND1B	884.433	0.509351	0.16924	3.00964	0.00261553	0.0777548
H3C8	17.5825	0.882369	0.293277	3.00866	0.00262407	0.0778964
PATL1	4375.74	0.340792	0.113295	3.00801	0.00262968	0.0779509
BTNL8	540.923	-0.810204	0.269533	-3.00596	0.00264744	0.0781925
AL109918.1	30.2605	1.12201	0.373231	3.00621	0.00264524	0.0781925
LINC00339	139.667	0.342262	0.113869	3.00576	0.00264918	0.0781925
DACT1	35.6595	-0.934888	0.311141	-3.00471	0.00265835	0.0782396
AL031587.5	130.041	0.445174	0.148142	3.00504	0.00265544	0.0782396
CAMK1G	2.37182	2.49342	0.830901	3.00086	0.00269216	0.0788893
ZFYVE21	355.374	-0.245177	0.08172	-3.0002	0.00269799	0.0788893
RALGDS	236.384	0.582353	0.194085	3.0005	0.00269534	0.0788893
NOG	20.3695	-1.23313	0.41104	-3.00003	0.00269952	0.0788893
LINC00629	6.66173	0.93536	0.31161	3.0017	0.00268475	0.0788893
PPP1R17	35.8778	-1.56454	0.521841	-2.99812	0.00271649	0.0792732
TUBGCP3	1426.94	-0.287569	0.0959361	-2.99751	0.00272199	0.0793217
SEMA4C	410.328	-0.595296	0.198722	-2.99562	0.00273889	0.0796564
ZNF594	151.991	0.438464	0.146381	2.99536	0.00274119	0.0796564
SIK3	3278.85	0.224753	0.0750576	2.9944	0.00274983	0.0796833
IGLV1-41	7.51335	1.56429	0.522384	2.99451	0.00274882	0.0796833
DNMT3A	1372.95	-0.260618	0.087131	-2.9911	0.00277974	0.0803248
FLNB	3051.45	-0.769748	0.257341	-2.99116	0.00277918	0.0803248
CYTOR	412.939	0.511014	0.170903	2.99008	0.00278908	0.0804822
UCHL1	21.9301	1.38275	0.462571	2.98927	0.00279649	0.0804894
AL050343.3	1.65657	-1.06232	0.355387	-2.9892	0.00279712	0.0804894
SLC35G2	8.70108	1.42753	0.477655	2.98863	0.00280235	0.0805276
STX4	2150.96	0.351483	0.117656	2.98738	0.00281383	0.0807452
CEP85	460.538	-0.289308	0.0968849	-2.9861	0.00282563	0.0807684
COQ8A	893.259	-0.512951	0.171737	-2.98684	0.0028188	0.0807684
ZNF701	623.442	0.273277	0.0915188	2.98602	0.00282637	0.0807684
IRF1	34223.6	0.568473	0.190427	2.98526	0.00283341	0.0808579
OGG1	439.29	-0.278383	0.0933082	-2.98348	0.0028499	0.0812164
DFFB	296.163	0.210151	0.0704835	2.98156	0.00286786	0.0816154
AC005586.2	8.07518	1.05414	0.353719	2.98016	0.002881	0.0818767
AL672207.1	27.0025	0.751125	0.252098	2.9795	0.00288717	0.0819395
STX17	1234.14	0.393863	0.13239	2.97501	0.00292979	0.0829211
ERC2	4.03132	1.82062	0.611891	2.9754	0.00292607	0.0829211
PTCHD3P2	2.48135	2.06474	0.694687	2.97218	0.00295691	0.0835743
LRRK2	39471.1	0.531449	0.178873	2.9711	0.0029674	0.083756
HGF	3356.26	1.13035	0.381144	2.96568	0.00302014	0.0850891
FOXP1	1079.57	-0.325267	0.109691	-2.9653	0.00302383	0.0850891
LINC02026	2.11167	-1.19978	0.404656	-2.96493	0.00302751	0.0850891
TOP3BP1	3.42335	2.00076	0.674891	2.96457	0.0030311	0.0850891
ZNF619	257.605	0.277911	0.0937919	2.96306	0.00304602	0.0853918
NKG7	14530.7	0.87285	0.294859	2.96022	0.00307415	0.0854846
FLT3	696.629	0.920765	0.311019	2.96048	0.0030716	0.0854846
MOB3C	2110.78	0.380515	0.128478	2.96173	0.0030592	0.0854846
ADSS1	19.739	-0.728205	0.245896	-2.96144	0.00306208	0.0854846
LINC00963	1437.93	-0.462406	0.156203	-2.96029	0.00307346	0.0854846
LIX1L	1269.16	-0.206395	0.06972	-2.96035	0.00307293	0.0854846
CACNA2D4	218.208	-0.432274	0.146063	-2.9595	0.00308136	0.0855699
RN7SL605P	7.84448	1.26435	0.427374	2.95842	0.00309217	0.0857549
KIAA1958	576.644	0.597452	0.201993	2.95779	0.00309856	0.0858167
LRP6	68.285	-0.678852	0.229645	-2.95609	0.00311567	0.0860371
BAMBI	48.2786	0.882175	0.298557	2.95479	0.00312881	0.0860371
HERC2	1481.74	-0.413172	0.139837	-2.95467	0.00313004	0.0860371
WARS1	31923.7	0.802138	0.271533	2.95412	0.00313566	0.0860371
USP24	3954.16	0.262682	0.0888767	2.95558	0.00312085	0.0860371
PARP14	23829.4	0.659011	0.223062	2.95439	0.00313292	0.0860371
CLEC9A	36.7289	-0.739278	0.250189	-2.95488	0.00312792	0.0860371
LYPD2	11.5919	-1.81365	0.614131	-2.95319	0.00314507	0.0860665
MIR589	3.27431	-0.858953	0.290847	-2.95328	0.00314415	0.0860665
GRAMD1B	882.497	0.656392	0.222425	2.95107	0.00316676	0.086188
EPHX3	7.59171	-0.876617	0.297116	-2.95042	0.00317347	0.086188
SLC49A4	688.088	-0.467333	0.158353	-2.95122	0.00316525	0.086188
PDZD8	1972.9	-0.502011	0.170127	-2.9508	0.00316952	0.086188
CALHM6	130.823	1.32082	0.447522	2.9514	0.00316332	0.086188
OR52I2	1.88884	1.88883	0.640297	2.94992	0.00317853	0.086188
DNM1P33	2.88875	1.4985	0.507982	2.94991	0.00317871	0.086188
NUMBL	220.893	0.534452	0.181212	2.94932	0.00318474	0.0862383
LIPE	88.4686	-0.647936	0.219837	-2.94735	0.00320513	0.0866741
KIR2DL4	114.232	0.797467	0.270607	2.94695	0.00320922	0.0866741
AC108206.2	5.97031	1.5957	0.541585	2.94636	0.00321536	0.0867266
ITGA8	4.77777	1.62156	0.550609	2.94503	0.0032292	0.0869863
SNX24	62.0598	-0.446998	0.151833	-2.94401	0.00323992	0.0870731
BST2	5349.49	0.560169	0.190292	2.94373	0.00324282	0.0870731
ASNSD1	303.001	-0.360471	0.122479	-2.94311	0.00324928	0.0870731
H2BC9	98.1404	0.608916	0.206892	2.94316	0.00324879	0.0870731
PODXL2	18.7413	-0.690312	0.234704	-2.94121	0.00326934	0.0873839
LINC02432	140.272	-1.05188	0.35762	-2.94133	0.0032681	0.0873839
SFTPD	9.84813	-1.41244	0.480448	-2.93984	0.00328385	0.0876585
MROCKI	46.0824	1.15436	0.392829	2.93859	0.00329705	0.0878971
ALDH1A2	151.872	0.693379	0.23602	2.9378	0.00330552	0.0880095
CLN5	530.479	0.403371	0.137348	2.93685	0.00331568	0.0881242
SDHAF4	76.3125	-0.269269	0.0916942	-2.9366	0.00331836	0.0881242
SNX9	599.757	-0.420321	0.14319	-2.93542	0.00333099	0.0881409
STK32C	162.958	-0.498161	0.169711	-2.93534	0.00333179	0.0881409
SERPINB9P1	219.938	0.661964	0.225472	2.93591	0.00332573	0.0881409
EDN1	42.4712	0.775769	0.26449	2.93308	0.00335622	0.0884476
PDE7B	15.9992	-0.862608	0.294063	-2.93341	0.00335258	0.0884476
AC099661.1	2.88154	1.13442	0.38668	2.93375	0.00334893	0.0884476
KARS1	3750.34	0.377675	0.128887	2.93027	0.00338669	0.0890234
TANK	4606.27	0.424258	0.144775	2.93046	0.00338465	0.0890234
AL049597.2	45.3795	0.592418	0.202235	2.92936	0.00339662	0.0891709
SLC26A4	13.7375	1.36353	0.465737	2.92767	0.00341507	0.089315
MSLN	3.63297	-1.38636	0.473482	-2.92801	0.00341142	0.089315
GK	9641.87	0.602722	0.205819	2.92841	0.00340698	0.089315
H2BC7	82.008	0.701925	0.239911	2.92577	0.00343607	0.0897504
RIMKLB	247.196	0.546648	0.186899	2.92484	0.00344639	0.0899063
HM13	4268.38	0.35807	0.122613	2.92033	0.00349664	0.0906899
GPHA2	2.3349	1.56821	0.536837	2.92121	0.00348676	0.0906899
CHST11	4766.23	0.334282	0.114492	2.91971	0.0035036	0.0906899
HMGN4	2756.69	0.258473	0.088487	2.92103	0.00348876	0.0906899
LDLRAD2	9.51289	1.1009	0.377108	2.91931	0.00350804	0.0906899
DCUN1D3	728.568	0.533132	0.182622	2.91933	0.00350788	0.0906899
SMPD5	272.929	1.2279	0.420658	2.919	0.00351154	0.0906899
AC011899.3	55.8137	-0.672294	0.230214	-2.9203	0.003497	0.0906899
PRUNE2	233.6	1.22048	0.418546	2.916	0.00354553	0.0908219
TRIM5	1413.72	0.408904	0.140148	2.91767	0.0035266	0.0908219
DIXDC1	32.9784	-0.564228	0.193483	-2.91617	0.00354358	0.0908219
GNG8	18.0987	0.944558	0.323804	2.91706	0.00353342	0.0908219
AC245128.1	6.44997	1.95295	0.669249	2.91812	0.00352148	0.0908219
OLFM5P	16.9028	0.810251	0.27788	2.91583	0.00354742	0.0908219
CROCC2	2.6844	-1.67526	0.574479	-2.91614	0.00354391	0.0908219
MRPL44	1294.89	0.279126	0.0958663	2.91161	0.00359566	0.0917159
HPGD	1460.66	-1.11446	0.382728	-2.9119	0.00359242	0.0917159
RN7SL336P	3.42233	-0.872864	0.299714	-2.91232	0.0035875	0.0917159
CASS4	583.961	-0.748541	0.257199	-2.91035	0.00361019	0.091973
C2CD3	1164.86	0.224184	0.077064	2.90906	0.00362512	0.0922396
H4C8	654.107	0.619378	0.212993	2.90797	0.00363782	0.0922739
FOSL1	25.6945	-0.887333	0.305157	-2.9078	0.00363986	0.0922739
AL590068.1	10.0967	1.54018	0.529556	2.90844	0.00363231	0.0922739
NUCB2	1256.01	-0.5237	0.180322	-2.90425	0.00368138	0.0932121
DMGDH	2.33768	1.35436	0.466571	2.90279	0.00369859	0.0934187
CPAMD8	73.5114	-0.716756	0.246897	-2.90306	0.00369537	0.0934187
MAOB	38.9888	1.15049	0.396421	2.90219	0.00370568	0.0934837
EFR3A	3139.33	0.315026	0.108623	2.90019	0.00372932	0.0939372
ZNF492	5.15671	-0.975927	0.336537	-2.89991	0.00373275	0.0939372
AC118553.2	4.9812	0.841351	0.290223	2.89898	0.0037438	0.0941007
MITD1	1195.61	0.416448	0.143818	2.89566	0.00378359	0.0948699
GCC1	1939.11	0.253206	0.0874348	2.89594	0.00378023	0.0948699
CD1C	144.098	-0.946493	0.327158	-2.89308	0.00381487	0.0955383
VSIG10L	91.6912	0.66725	0.230698	2.89231	0.00382421	0.0955405
CCL4	923.06	0.939461	0.324777	2.89263	0.0038203	0.0955405
TP73	22.5166	1.0561	0.365507	2.88941	0.00385967	0.09631
CD93	11239.1	-0.590669	0.204544	-2.88774	0.00388022	0.0965894
CFAP57	2.05611	-1.09978	0.380794	-2.88812	0.00387558	0.0965894
CRYBG2	37.9059	-0.596736	0.206723	-2.88664	0.00389378	0.0968104
CATSPER2P1	7.33043	0.678238	0.235016	2.88593	0.00390265	0.0969143
LRRC75A	123.923	-0.624925	0.216643	-2.88459	0.00391927	0.0972101
EFHD1	4.04911	-1.04153	0.361165	-2.88381	0.00392898	0.0973341
ARHGEF3	3798.37	0.394534	0.136849	2.883	0.0039391	0.0974679
TANC1	19.4161	0.760526	0.263984	2.88096	0.00396471	0.0979842
LYNX1	63.0333	-0.979052	0.339927	-2.88019	0.0039744	0.0981065
ARHGEF34P	38.4945	0.630376	0.218907	2.87966	0.00398106	0.0981535
IGHV1-58	89.9333	1.44354	0.501574	2.87801	0.00400189	0.0985494
AC012150.1	51.5912	1.08916	0.378749	2.87568	0.00403162	0.0991634
BAIAP2L1	7.27401	-0.745216	0.259546	-2.87123	0.0040888	0.0999748
ELK1	697.94	0.306033	0.10656	2.87194	0.00407964	0.0999748
CCR3	411.752	-0.922115	0.321018	-2.87247	0.00407278	0.0999748
CARD17	544.685	0.909482	0.316739	2.87139	0.00408666	0.0999748
AC124283.4	3.76314	1.78489	0.62143	2.87222	0.00407593	0.0999748
CEBPG	949.772	-0.279545	0.0974405	-2.86888	0.00411924	0.100038
SGPP2	417.965	0.972724	0.339071	2.86879	0.00412045	0.100038
CXCL8	409.008	1.35443	0.472111	2.86887	0.00411935	0.100038
PEAK1	809.683	-0.427884	0.149058	-2.87058	0.00409715	0.100038
IGLV1-36	117.425	1.28709	0.448565	2.86934	0.00411328	0.100038
AC110373.1	5.16664	1.06579	0.371351	2.87004	0.00410424	0.100038
BIRC3	3750.09	0.529933	0.18498	2.86481	0.00417257	0.101076
IFI35	4716.49	0.629223	0.219641	2.86478	0.00417298	0.101076
ZEB1-AS1	136.612	-0.432618	0.151036	-2.86433	0.00417896	0.101103
ITPKB-IT1	27.8474	-0.699168	0.244131	-2.8639	0.00418458	0.10112
PIEZO2	5.32538	2.25196	0.786706	2.86252	0.00420285	0.101443
CD48	9610.06	0.341172	0.119211	2.86191	0.00421098	0.101499
CEACAM19	70.018	0.788858	0.27567	2.86161	0.00421502	0.101499
HMOX1	3838.24	-0.548791	0.191937	-2.85922	0.00424682	0.101969
ARHGDIB	47066.8	-0.338289	0.11831	-2.85936	0.00424501	0.101969
THAP12P7	2.50866	1.28182	0.448339	2.85903	0.00424933	0.101969
PACSIN3	3.25772	1.14022	0.399191	2.85632	0.00428577	0.102724
FAM92A	24.2516	0.766238	0.26836	2.85527	0.00430009	0.102948
AC016583.1	10.5139	-0.703899	0.246583	-2.85461	0.00430894	0.103041
AL355490.3	8.34061	-0.863988	0.302704	-2.85423	0.00431412	0.103045
ADCY7	9400.68	0.240761	0.0844033	2.85251	0.00433759	0.103395
TUBB2A	110.073	-1.19315	0.418294	-2.85242	0.00433877	0.103395
MFSD13A	662.003	0.458514	0.160792	2.85159	0.00435013	0.103546
FAM222B	764.173	0.432088	0.151579	2.85058	0.00436391	0.103755
CLIC4	3165.06	0.609801	0.214043	2.84897	0.00438617	0.104164
H2BC6	123.003	0.597618	0.20986	2.8477	0.0044037	0.10446
RTN1	346.479	-0.646711	0.227196	-2.84649	0.0044204	0.104736
PSME2	5791.28	0.491614	0.172836	2.8444	0.00444946	0.10527
ARHGAP19	1330.25	-0.28367	0.0997383	-2.84414	0.00445311	0.10527
PAPSS2	239.197	-0.580699	0.204233	-2.84331	0.00446473	0.105345
AC116347.1	175.672	0.682792	0.24015	2.84319	0.0044665	0.105345
AP1S3	56.8293	0.485169	0.170671	2.84272	0.00447308	0.10538
PTGES3P1	641.566	0.595313	0.209473	2.84195	0.0044838	0.105392
C12orf75	418.592	0.60211	0.211844	2.84223	0.00447989	0.105392
ROGDI	377.125	-0.673409	0.237244	-2.83847	0.00453306	0.106106
BEX1	30.9619	-1.13578	0.400207	-2.83799	0.00453985	0.106106
ERICH3	12.7959	1.17977	0.415516	2.83929	0.00452145	0.106106
AL451085.1	8.12516	-0.658844	0.232113	-2.83846	0.00453317	0.106106
AC135507.1	71.8704	-0.462649	0.163008	-2.83819	0.00453696	0.106106
IGHV4-59	1207.77	1.11098	0.391649	2.83667	0.00455869	0.106334
SCAANT1	1.82545	1.49365	0.526567	2.83659	0.00455987	0.106334
PDIA3P1	87.9695	0.344356	0.121474	2.83481	0.00458536	0.106807
FANCA	854.882	0.474294	0.167385	2.83355	0.00460344	0.107108
CDS1	5.14448	-1.01198	0.357493	-2.83077	0.00464356	0.10792
DAPP1	6806.29	0.457398	0.161628	2.82994	0.00465561	0.10797
C12orf76	438.296	0.305027	0.107787	2.8299	0.0046562	0.10797
RAI2	24.7917	-0.842773	0.29796	-2.82848	0.00467703	0.108195
PHF11	3022.44	0.458934	0.162257	2.82844	0.0046775	0.108195
SECTM1	15782.2	0.62666	0.221579	2.82816	0.00468159	0.108195
AC135782.3	22.4082	0.645562	0.228399	2.82646	0.00470651	0.108649
SAPCD2	197.45	0.572794	0.202709	2.82569	0.00471789	0.10879
HSPA8P11	3.28073	1.01833	0.360656	2.82356	0.00474928	0.109392
ARHGAP31-AS1	5.08145	0.92465	0.327604	2.82246	0.0047657	0.109648
AC004948.1	1.8403	-1.03012	0.365036	-2.82196	0.00477308	0.109696
FAM3B	24.0886	2.82571	1.00171	2.82089	0.0047891	0.109942
IPO11	466.747	-0.449881	0.159562	-2.81947	0.00481035	0.110198
EGFL6	1.67596	1.92497	0.682752	2.81943	0.00481092	0.110198
AC106801.1	7.85145	-0.908451	0.322263	-2.81898	0.00481767	0.11023
RGS12	154.433	-0.643141	0.228208	-2.81823	0.00482899	0.110367
SP140	2350.35	0.536491	0.190606	2.81466	0.00488295	0.111477
GATA2	267.954	-0.897227	0.318943	-2.81313	0.00490622	0.111755
SAMD9	7709.7	0.495185	0.176036	2.81297	0.0049086	0.111755
LINC01686	5.87044	0.995311	0.353852	2.81279	0.00491138	0.111755
TSPAN15	20.7765	-0.684035	0.243229	-2.81231	0.00491873	0.1118
OR52K3P	644.302	0.64394	0.229213	2.80935	0.00496415	0.112708
PLEK	32214.5	0.427425	0.152288	2.80668	0.00500552	0.113409
PTPN2	2315.06	0.326221	0.116232	2.80665	0.00500598	0.113409
FOXJ1	3.48183	-1.00924	0.359729	-2.80555	0.00502307	0.113671
LINC00526	19.5345	-0.434388	0.15495	-2.80341	0.00505656	0.114304
SGK3	1135.25	0.372241	0.132803	2.80295	0.00506373	0.114341
AC023818.1	11.7531	-0.682969	0.243775	-2.80164	0.00508433	0.114681
AREG	38.407	-1.17677	0.420211	-2.80042	0.00510364	0.11499
SLC26A6	1084.65	-0.57726	0.206229	-2.79913	0.0051241	0.115326
SERF1B	10.6135	0.634368	0.226776	2.79733	0.00515268	0.115843
IFITM1	7212.95	0.541985	0.193837	2.79608	0.00517266	0.116166
SLC35F6	1308.89	0.292023	0.104512	2.79417	0.00520334	0.116728
ELL2	1640.61	0.51522	0.184421	2.79372	0.00521051	0.116762
LDHD	23.6671	-0.75486	0.270497	-2.79064	0.00526043	0.117753
IGSF6	15472.9	0.531231	0.190474	2.789	0.00528716	0.118077
CEND1	3.27436	1.24323	0.445715	2.7893	0.00528221	0.118077
TRIM26	2339.2	0.250965	0.0899936	2.7887	0.00529207	0.118077
MED27	306.024	-0.274216	0.0983575	-2.78795	0.00530426	0.118221
DCLRE1B	296.12	-0.315973	0.113385	-2.78674	0.00532415	0.118537
DCUN1D2	247.352	-0.21518	0.0772335	-2.7861	0.00533472	0.118644
OSGIN1	117.811	-0.679515	0.244105	-2.78369	0.00537436	0.119269
CYP2S1	84.0753	-0.977194	0.35101	-2.78395	0.00537018	0.119269
CYTIP	5995.45	-0.273688	0.098352	-2.78274	0.00539016	0.119317
AC007879.3	15.4865	1.17334	0.421683	2.78252	0.00539382	0.119317
AC069200.2	16.1434	0.778977	0.279931	2.78275	0.00539004	0.119317
DESI1	1460.76	0.201062	0.0723787	2.77792	0.00547084	0.120891
VRK2	811.332	0.325712	0.117344	2.77569	0.00550847	0.121333
C5AR2	2468.54	-0.404379	0.145667	-2.77605	0.00550237	0.121333
CDIPTOSP	4.65398	1.01701	0.366358	2.776	0.00550316	0.121333
ABHD5	3210.44	-0.447281	0.161291	-2.77314	0.00555186	0.121512
SFRP2	26.1104	-1.5228	0.549059	-2.77346	0.00554629	0.121512
NXF3	17.3205	-1.22532	0.441638	-2.7745	0.00552867	0.121512
BDH1	144.857	-0.515883	0.185983	-2.77381	0.00554036	0.121512
IGLV1-50	3.24016	1.55397	0.560229	2.77381	0.00554037	0.121512
AC245297.4	117.355	0.593178	0.213851	2.77379	0.00554079	0.121512
AZIN1-AS1	348.819	0.870391	0.314297	2.76933	0.00561715	0.12281
LMTK2	4205.56	0.46459	0.16789	2.76723	0.00565345	0.123213
AC019254.1	83.9542	0.648707	0.234396	2.76757	0.0056476	0.123213
AC134312.5	1.73463	-1.98615	0.717593	-2.7678	0.00564362	0.123213
ANKRD18A	7.12076	-1.10603	0.400042	-2.76478	0.00569617	0.124013
CDC7	245.737	0.427213	0.154601	2.76333	0.00572156	0.124398
TIMM10	922.57	0.819603	0.296663	2.76274	0.00573193	0.124398
ZNF765	379.686	0.229232	0.0829714	2.76278	0.00573105	0.124398
AC016074.2	63.0561	-0.861579	0.311917	-2.76221	0.00574124	0.12447
VAT1	1836.13	-0.514255	0.186251	-2.76109	0.00576093	0.124766
ALMS1P1	36.9061	1.36267	0.4937	2.76012	0.00577801	0.125005
IGKV2D-24	32.6239	1.2677	0.459396	2.75949	0.00578923	0.125116
MORN2	26.7189	-0.524796	0.190354	-2.75695	0.00583431	0.125679
TXNRD1	4475.68	-0.277119	0.100527	-2.75665	0.00583961	0.125679
TAFA2	402.768	0.80086	0.290508	2.75676	0.00583778	0.125679
SYNGAP1-AS1	9.52362	0.660413	0.239489	2.75759	0.00582286	0.125679
SS18	1630.28	0.209592	0.0760801	2.75488	0.00587133	0.126231
SENP1	836.49	0.275333	0.100004	2.75321	0.00590135	0.126233
ERI1	1374.92	0.482802	0.175322	2.75381	0.0058906	0.126233
PRR16	14.1976	0.742308	0.269552	2.75386	0.00588972	0.126233
IGKV2-24	460.889	1.26682	0.460129	2.75318	0.005902	0.126233
AC007728.3	115.472	0.63765	0.231552	2.75381	0.00589056	0.126233
AL121929.3	5.20877	-1.0202	0.370654	-2.75242	0.00591559	0.126335
AL645939.6	34.186	0.467714	0.16994	2.75223	0.00591901	0.126335
SLC8B1	1901.82	-0.344162	0.12521	-2.74869	0.00598338	0.127446
CPNE2	1177.49	-0.422296	0.153617	-2.74901	0.00597749	0.127446
AC008121.3	5.466	1.27221	0.46301	2.7477	0.00600147	0.1277
ATP2B1-AS1	34.5514	-0.571597	0.208185	-2.74562	0.0060396	0.128379
CHGB	2.79968	-1.18483	0.431685	-2.74466	0.00605743	0.128625
ACACB	271.486	-0.431315	0.157196	-2.7438	0.00607319	0.128828
TMCC3	1684.2	-0.524117	0.19115	-2.74192	0.00610817	0.129172
CNDP2	5040.55	0.384234	0.140119	2.74219	0.00610307	0.129172
AC093535.2	2.8804	1.17782	0.429526	2.74214	0.00610404	0.129172
AC023794.5	15.127	0.667267	0.243502	2.7403	0.00613833	0.129677
IGHV3-30	1220.4	1.00769	0.367966	2.73853	0.00617136	0.130242
AC006483.2	7.00867	-0.864401	0.315837	-2.73686	0.0062029	0.13064
AC015911.11	6.9564	0.892414	0.326068	2.73689	0.00620221	0.13064
AC021016.1	247.65	-0.370727	0.135559	-2.73479	0.00624194	0.131329
MOAP1	714.523	-0.18992	0.0694773	-2.73355	0.00626556	0.131521
C19orf54	461.686	0.249763	0.0913723	2.73347	0.0062671	0.131521
AL137002.2	1.96202	-1.09179	0.399441	-2.73331	0.0062702	0.131521
RABGAP1L-DT	5.05277	0.792656	0.29007	2.73264	0.00628293	0.131655
CREB3L3	12.4855	1.20134	0.439747	2.7319	0.0062971	0.131816
ENTPD4	3928.28	0.246765	0.0903382	2.73157	0.00630339	0.131816
TXLNB	67.1049	0.535919	0.196296	2.73016	0.0063303	0.132131
AC009779.3	248.033	0.404488	0.148158	2.73011	0.00633123	0.132131
XYLT1	926.286	-0.478621	0.175384	-2.729	0.00635273	0.132446
SGF29	765.026	0.469223	0.17199	2.72819	0.0063682	0.132533
KMT5A	1053.48	-0.327963	0.120216	-2.72811	0.00636975	0.132533
ZMYM2	2367.29	-0.268039	0.0982866	-2.72712	0.00638899	0.1328
DEFA4	664.486	-1.55234	0.569417	-2.72619	0.00640706	0.133041
AGPAT3	2908.49	0.3153	0.115683	2.72555	0.0064195	0.133166
ASB1	1041.12	-0.276428	0.101464	-2.72441	0.00644169	0.133327
SCML2	31.5878	-0.668087	0.245357	-2.72291	0.00647088	0.133327
TBC1D30	234.492	0.504068	0.185082	2.72348	0.00645977	0.133327
ZNFX1	12371.3	0.323605	0.118803	2.72387	0.00645217	0.133327
ITPKB	2897.35	-0.28189	0.103591	-2.72119	0.00650469	0.133327
BHLHA15	19.9736	1.14152	0.419316	2.72234	0.00648212	0.133327
SIAH1	384.895	-0.236805	0.0869981	-2.72196	0.00648969	0.133327
LINC02731	3.62379	-1.00415	0.368845	-2.72241	0.00648081	0.133327
IGHV3-7	1722.37	1.12171	0.4122	2.72129	0.00650281	0.133327
LRRK2-DT	409.186	0.551777	0.202583	2.72371	0.00645531	0.133327
LINC01529	5.18661	-1.30175	0.477939	-2.72366	0.0064562	0.133327
SYNRG	3673.76	0.191742	0.0704491	2.72172	0.00649439	0.133327
SLC1A3	804.723	0.994835	0.365735	2.7201	0.0065262	0.133406
RTL5	183.246	-0.658638	0.242139	-2.72008	0.00652664	0.133406
PDLIM1P4	24.3142	0.619306	0.227685	2.72001	0.00652791	0.133406
PSD2	3.42554	1.32442	0.487005	2.71952	0.00653764	0.133472
DERL1	2420.33	0.181063	0.0666129	2.71814	0.00656504	0.1339
SHB	6.11191	-0.833059	0.306606	-2.71703	0.00658707	0.133919
EDA2R	7.24212	1.06876	0.393411	2.71664	0.0065949	0.133919
DNAJB1	3778.57	-0.747772	0.275175	-2.71744	0.00657888	0.133919
LARP1	6798.53	0.216141	0.0795672	2.71646	0.00659838	0.133919
AC108134.3	397.543	0.504429	0.185678	2.71669	0.00659387	0.133919
L3MBTL3	680.153	-0.308524	0.113632	-2.71512	0.00662509	0.134197
AC099521.3	17.7472	-1.3835	0.509534	-2.71522	0.00662309	0.134197
AC005498.3	8.22275	0.660975	0.243518	2.71428	0.00664202	0.134408
LRRC8C	2743.01	0.46952	0.17305	2.71321	0.00666353	0.13446
LILRB4	1643.88	-0.593352	0.218719	-2.71286	0.0066706	0.13446
AC006254.1	180.061	0.681741	0.251299	2.71286	0.00667045	0.13446
NORAD	9672.77	-0.361343	0.133161	-2.71358	0.00665607	0.13446
AC243962.1	4.88622	-0.957854	0.35324	-2.71162	0.00669549	0.13483
PSME1	10276	0.344571	0.127096	2.71112	0.00670569	0.134904
GRIN3B	10.426	0.849422	0.313567	2.7089	0.00675064	0.13515
HSD11B1	14.0009	0.940347	0.347121	2.70899	0.00674879	0.13515
JAZF1	1553.78	-0.341403	0.125989	-2.70978	0.00673287	0.13515
SLFN5	5260.04	0.598689	0.220921	2.70996	0.00672907	0.13515
TBC1D2B	5279.02	0.340401	0.125652	2.70909	0.00674681	0.13515
HAT1	1307.1	-0.309633	0.114365	-2.70742	0.00678088	0.135493
ALG11	148.779	0.319742	0.118093	2.70754	0.00677838	0.135493
GAREM1	6.84003	1.10114	0.40693	2.70596	0.00681068	0.135866
AL158151.1	4.35846	-0.75587	0.279345	-2.70586	0.00681272	0.135866
SLC12A5	3.8685	1.32606	0.490332	2.7044	0.00684276	0.136334
PPM1K-DT	2.13699	1.71592	0.63464	2.70377	0.00685576	0.136461
CCDC170	99.6051	-0.794046	0.293734	-2.70329	0.00686576	0.136529
NAPSB	1642.29	-0.722082	0.267225	-2.70215	0.00688926	0.136602
NPM1P9	1.703	1.41793	0.524733	2.7022	0.00688827	0.136602
H4C14	38.6875	0.59614	0.220612	2.70221	0.00688798	0.136602
FAP	33.0525	1.03878	0.384618	2.70081	0.00691712	0.137007
LINC00996	20.034	0.872249	0.322992	2.70053	0.00692294	0.137007
IGHV1-46	492.273	1.09229	0.404662	2.69926	0.00694933	0.137397
JAK2	6906	0.41262	0.152971	2.69738	0.00698873	0.137651
TMEM45B	162.305	-0.853145	0.316215	-2.69799	0.00697592	0.137651
CX3CR1	7406.81	-0.789384	0.292649	-2.69738	0.00698881	0.137651
AC015726.1	51.4596	-0.380442	0.141027	-2.69765	0.006983	0.137651
PRLR	16.7764	-1.31673	0.488505	-2.69544	0.00702967	0.138324
BNIP3L	5280.03	-0.541426	0.200903	-2.69496	0.00703968	0.138389
CBY1	122.118	-0.272519	0.101184	-2.69331	0.00707471	0.138945
KRT81	2.85018	-1.25824	0.467248	-2.69287	0.00708405	0.138997
SUPT7L	1140.06	0.206529	0.076722	2.69191	0.00710446	0.139255
IGHV4-39	1139.14	0.996687	0.370293	2.69162	0.00711069	0.139255
NRXN2	13.2095	-1.1698	0.435013	-2.68913	0.00716392	0.139338
REG4	6.42782	-1.0978	0.408273	-2.68888	0.00716926	0.139338
CASP1	13490	0.373552	0.13886	2.69013	0.00714246	0.139338
PSTPIP2	12572.2	0.56091	0.208631	2.68853	0.00717666	0.139338
C10orf82	2.85114	-1.59206	0.591794	-2.69023	0.00714034	0.139338
CD300A	9334.79	0.407439	0.151562	2.68827	0.00718237	0.139338
RELL1	649.182	-0.414762	0.154219	-2.68944	0.00715719	0.139338
EPHB3	32.1426	-1.20421	0.44761	-2.69032	0.00713832	0.139338
LINC00671	240.883	-0.847797	0.315131	-2.6903	0.00713883	0.139338
AL139246.2	23.4593	0.602721	0.224097	2.68956	0.00715469	0.139338
GATAD2B	2958.61	-0.170298	0.0633641	-2.68762	0.00719642	0.139349
AC009121.1	4.97455	1.61242	0.599914	2.68775	0.00719354	0.139349
CA8	29.0848	-0.796561	0.296461	-2.6869	0.00721189	0.139518
SCO1	847.338	0.188933	0.0703761	2.68462	0.00726128	0.139524
BAG3	308.004	-0.736048	0.274138	-2.68495	0.00725403	0.139524
PROM2	7.0893	-0.930543	0.346455	-2.6859	0.00723341	0.139524
ADAR	40601.3	0.313786	0.116835	2.68572	0.00723741	0.139524
RHOH	1546.81	0.440047	0.16392	2.68452	0.00726332	0.139524
CSF1	1201.63	0.648653	0.241639	2.68439	0.00726622	0.139524
COL15A1	5.24933	-0.713348	0.265662	-2.68517	0.00724927	0.139524
OR52I1	1.92089	1.60598	0.597882	2.68612	0.00722869	0.139524
TCAF2	466.067	0.390863	0.145635	2.68386	0.00727783	0.139617
CA12	51.3373	1.02453	0.381799	2.68344	0.007287	0.139663
ARAP2	3098.53	0.410274	0.152958	2.68226	0.00731266	0.139895
AC114763.1	5.27998	-0.614251	0.229005	-2.68226	0.00731264	0.139895
H2AC12	2.85347	0.963766	0.35954	2.68056	0.00735	0.140479
EDEM2	2730.89	0.331675	0.123784	2.67946	0.00737415	0.140532
CTSC	12420.6	0.535147	0.199798	2.67845	0.00739644	0.140532
CCNJL	1386.64	-0.69908	0.260946	-2.67902	0.00738387	0.140532
EHF	2.37631	-1.27345	0.475173	-2.67997	0.00736283	0.140532
TADA2B	2129.12	-0.248185	0.0926646	-2.67832	0.00739926	0.140532
CCDC96	28.0347	-0.362425	0.135321	-2.67827	0.00740036	0.140532
HSPA8P7	2.30052	1.37226	0.512334	2.67846	0.0073962	0.140532
MICE	36.2281	0.564693	0.210968	2.67667	0.00743572	0.141074
ZCCHC17	644.62	-0.366982	0.137144	-2.6759	0.00745293	0.141168
C3orf38	1074.63	0.371581	0.138865	2.67583	0.00745436	0.141168
EVI5	544.436	-0.344533	0.128822	-2.67449	0.00748426	0.141184
TTYH3	2221.59	-0.463395	0.173244	-2.6748	0.00747733	0.141184
HNRNPLL	1255.19	0.317947	0.118891	2.67426	0.00748935	0.141184
IGLV3-19	975.312	0.953753	0.356604	2.67455	0.00748304	0.141184
HNRNPUL2	1620.22	-0.153536	0.0573958	-2.67504	0.00747195	0.141184
IGLV1-47	961.109	0.975213	0.364802	2.67327	0.00751162	0.141475
DNAJC16	868.981	0.258764	0.0968713	2.67121	0.0075578	0.141847
ADCY1	2.26707	-1.19157	0.44607	-2.67127	0.00755648	0.141847
TSHR	11.2233	1.08897	0.407654	2.6713	0.00755583	0.141847
HNRNPKP1	5.31335	0.667219	0.249786	2.67116	0.00755885	0.141847
PRPSAP2	556.289	-0.231773	0.0867887	-2.67054	0.00757285	0.141888
FAM3D	3.38097	-1.07055	0.400887	-2.67046	0.00757475	0.141888
DZANK1	47.3674	-0.300628	0.112606	-2.66973	0.00759132	0.14194
AKR1C1	56.9041	-1.08519	0.406438	-2.67	0.0075852	0.14194
FCN3	2.58229	2.00566	0.751646	2.66835	0.00762237	0.142378
IGHA2	5090.75	0.973187	0.364751	2.66808	0.0076285	0.142378
HNRNPA0	2152.37	-0.211611	0.0793538	-2.66668	0.00766048	0.142846
TMEM216	384.527	-0.263669	0.0989357	-2.66506	0.00769754	0.143408
COQ2	292.946	-0.309467	0.116138	-2.66465	0.00770691	0.143453
TTC14	1937.18	0.407244	0.152872	2.66395	0.00772289	0.143621
CENPV	50.8238	-0.539112	0.202402	-2.66358	0.0077315	0.143652
PARP16	253.878	-0.405271	0.152236	-2.66213	0.00776478	0.143753
AC069213.1	5.52319	-0.673885	0.253112	-2.66239	0.0077587	0.143753
AC025280.1	9.47822	0.844884	0.317364	2.66219	0.0077633	0.143753
AC009974.1	12.979	1.06562	0.400245	2.66242	0.00775807	0.143753
C5orf15	1697.77	0.3856	0.145017	2.65899	0.00783744	0.144557
KNDC1	34.4215	-1.21248	0.455963	-2.65917	0.00783329	0.144557
ACSF3	809.359	0.249598	0.0938924	2.65835	0.00785254	0.144557
IGHV3-66	67.5777	1.01674	0.382285	2.65964	0.00782248	0.144557
AL021154.1	1.50318	-1.11403	0.4191	-2.65815	0.00785718	0.144557
XBP1P1	24.828	0.615737	0.231629	2.65829	0.00785378	0.144557
AL118508.3	51.3736	-0.825474	0.310447	-2.65898	0.00783768	0.144557
GPR34	98.227	-0.918921	0.345886	-2.65672	0.00789056	0.145037
AL078581.1	3.93055	-0.681624	0.256594	-2.65643	0.00789731	0.145037
GPC3	1.42223	-1.13596	0.427865	-2.65495	0.00793193	0.145543
SNX20	8974.23	0.378381	0.142539	2.65457	0.00794084	0.145577
METTL6	306.339	0.24953	0.0940127	2.65422	0.00794919	0.145601
IFITM4P	26.4967	0.633805	0.238867	2.65338	0.00796901	0.145835
EDNRB	30.9928	-0.868115	0.327269	-2.65261	0.00798724	0.146039
SGPL1	1680.24	-0.17516	0.0660647	-2.65134	0.0080173	0.146459
KLF11	518.741	-0.49809	0.187896	-2.65089	0.00802806	0.146526
PEG3	2.41645	-1.17727	0.444287	-2.64979	0.00805429	0.146875
MPND	429.399	0.456116	0.172206	2.64867	0.0080809	0.147148
AL023806.3	25.7041	-0.984203	0.371599	-2.64856	0.0080835	0.147148
ANKFY1	3936.06	0.269894	0.102037	2.64506	0.00816776	0.148551
DHRS7B	342.476	-0.288388	0.109085	-2.64369	0.0082008	0.14889
H4C9	29.3123	0.51721	0.195628	2.64384	0.00819713	0.14889
PSAT1	253.722	-0.579069	0.219157	-2.64226	0.00823552	0.149258
Z85996.2	14.7064	0.854349	0.323328	2.64236	0.00823299	0.149258
SLC39A8	3590.76	0.933625	0.353545	2.64076	0.0082721	0.14979
MIA3	4083.2	0.260212	0.0985797	2.63961	0.00830003	0.150032
UBBP4	44.1099	-0.742831	0.281389	-2.63987	0.00829371	0.150032
IGLV8-61	653.203	1.34752	0.510682	2.63868	0.00832307	0.150296
ZNF611	592.092	0.27361	0.103702	2.63843	0.00832915	0.150296
PARP3	271.423	0.481218	0.182447	2.63757	0.00835017	0.150544
AC023355.2	6.38419	0.801837	0.304091	2.63683	0.00836839	0.15074
DHRS7	3920.69	-0.34524	0.130987	-2.63567	0.00839702	0.151124
CASQ1	8.05879	-1.46295	0.555459	-2.63377	0.00844417	0.151841
MAGEF1	151.407	-0.44187	0.167884	-2.632	0.00848848	0.15224
CD2BP2-DT	51.5253	0.386445	0.146795	2.63255	0.00847477	0.15224
PCAT18	2.20743	-1.29256	0.491071	-2.63213	0.00848513	0.15224
NFKBIA	13526.1	0.617924	0.234876	2.63086	0.00851701	0.152492
COL4A1	11.7152	-1.1598	0.440846	-2.63084	0.00851729	0.152492
MAK	442.77	-0.64119	0.243763	-2.63038	0.00852891	0.152568
CLHC1	117.572	0.494989	0.188247	2.62947	0.00855176	0.152712
SEPHS2	3883.19	0.331944	0.126238	2.62952	0.00855054	0.152712
BCAT1	762.215	-0.651476	0.247855	-2.62846	0.00857726	0.152771
KCNJ2-AS1	236.073	0.544654	0.207209	2.62852	0.00857576	0.152771
AC126474.2	433.14	-0.334873	0.127374	-2.62904	0.00856259	0.152771
OTOF	946.972	1.4612	0.556286	2.62671	0.0086215	0.153057
CLDND2	157.463	0.745937	0.283988	2.62665	0.0086229	0.153057
AC093157.2	6.30409	0.758665	0.28875	2.62741	0.00860372	0.153057
FCGR1CP	1411.85	0.667473	0.254079	2.62703	0.00861333	0.153057
UBE4B	2277.91	-0.183512	0.0699256	-2.62439	0.00868035	0.153944
MANBAL	414.18	0.27399	0.104456	2.62302	0.00871547	0.154434
CXCR6	371.201	0.931986	0.355403	2.62234	0.00873286	0.154445
GTF2IRD2	59.9835	-0.328528	0.125276	-2.62243	0.00873056	0.154445
WAC-AS1	819.141	-0.359026	0.136922	-2.62212	0.00873851	0.154445
SLC47A1	25.0817	-0.882817	0.336898	-2.62043	0.00878188	0.154947
DLGAP1	6.64038	0.86078	0.328488	2.62043	0.00878185	0.154947
NAGA	2669.47	-0.352389	0.134539	-2.61923	0.00881295	0.155362
LMNB1-DT	3.10517	1.01725	0.388716	2.61694	0.00887216	0.156273
IAH1	448.549	-0.184839	0.0706456	-2.61642	0.00888576	0.156379
PSMA4	3854.85	0.30402	0.116225	2.6158	0.00890188	0.156512
CDKN2A	24.5729	0.57971	0.22164	2.61555	0.00890849	0.156512
DUS2	530.732	-0.310522	0.118782	-2.61421	0.00894329	0.156857
PPP1R3E	432.833	0.333669	0.12763	2.61434	0.00893993	0.156857
KLHL6	3764.52	0.354361	0.135576	2.61374	0.00895569	0.156941
FAM160A1	113.452	0.946434	0.36215	2.61338	0.00896515	0.156974
C5	224.357	0.56997	0.218275	2.61125	0.00902118	0.157171
TRIM38	6366.67	0.29247	0.112007	2.61117	0.0090234	0.157171
RBCK1	5983.94	0.447623	0.171405	2.61149	0.00901474	0.157171
TEX101	1.75527	-1.38156	0.528935	-2.61197	0.0090023	0.157171
ZFAND4	368.99	0.43474	0.16648	2.61137	0.00901799	0.157171
PRSS41	5.18522	-1.63337	0.625578	-2.61097	0.00902847	0.157171
CRNDE	5.95653	1.31007	0.501763	2.61093	0.00902968	0.157171
RCBTB1	947.212	0.317894	0.121794	2.61011	0.00905142	0.157362
CFAP46	3.57224	-1.42964	0.547769	-2.60994	0.00905587	0.157362
GALNT5	26.2312	-1.4121	0.541167	-2.60937	0.00907089	0.15749
SMCO2	2.53517	1.42939	0.547957	2.60858	0.00909188	0.157722
ZNF746	2089.18	-0.335211	0.128579	-2.60705	0.00913252	0.158188
AL359878.1	8.70901	0.630234	0.241747	2.607	0.00913402	0.158188
DUSP7	934.562	-0.444953	0.170722	-2.6063	0.00915272	0.158379
MKRN2	714.21	-0.120304	0.0461821	-2.605	0.00918735	0.158468
LMBRD1	2422.29	-0.320788	0.123145	-2.60496	0.00918856	0.158468
ZNF300P1	5.10441	1.32129	0.507133	2.60541	0.00917652	0.158468
AC026691.1	12.4907	0.629961	0.24181	2.60519	0.00918237	0.158468
AC097504.2	16.0195	-0.956049	0.367098	-2.60434	0.00920503	0.15862
ITIH4	39.8865	0.679347	0.260917	2.60369	0.00922254	0.158789
VASH1	687.922	-0.661406	0.254162	-2.60231	0.0092599	0.159167
TRDV1	33.334	1.05918	0.407006	2.60237	0.00925806	0.159167
TMPRSS3	51.6749	0.7416	0.285199	2.60029	0.00931447	0.159972
VPS33A	644.673	0.173388	0.0667085	2.5992	0.0093442	0.160216
AC020636.1	182.353	-0.968468	0.372596	-2.59924	0.00934297	0.160216
RFC2	480.602	-0.231522	0.0891247	-2.59773	0.00938417	0.160768
SHC2	3.81554	-0.998154	0.384363	-2.59691	0.0094067	0.160941
AP001425.1	3.54728	1.43963	0.554386	2.59679	0.00940983	0.160941
KCTD11	329.056	-0.31894	0.122892	-2.59529	0.00945105	0.161512
KCNC3	105.083	-0.727365	0.280391	-2.59411	0.00948361	0.161935
IL1RN	12513.3	0.706758	0.272579	2.59286	0.00951818	0.162391
SLC30A7	1426.86	0.334239	0.128941	2.59218	0.00953699	0.162533
STK17A	2351.08	-0.259438	0.100092	-2.59199	0.00954225	0.162533
H2BC5	915.332	0.584146	0.225412	2.59146	0.00955683	0.162647
AC078962.2	2.5066	-0.929721	0.35881	-2.59112	0.00956637	0.162675
PGLYRP2	4.91031	-0.932682	0.360059	-2.59036	0.00958755	0.162902
ULK2	355.589	-0.543179	0.209816	-2.58884	0.00963004	0.163489
C11orf49	167.356	-0.338827	0.13092	-2.58805	0.00965218	0.163639
ADAMTS7P1	24.918	-1.31661	0.508746	-2.58796	0.00965471	0.163639
AC135050.3	54.7999	0.518311	0.20041	2.58626	0.00970239	0.164312
SNTA1	79.5732	0.589724	0.228126	2.58508	0.00973561	0.164445
SNX19	2824.28	0.207134	0.0801339	2.58485	0.00974206	0.164445
SRD5A1	395.265	-0.323448	0.125124	-2.58502	0.00973737	0.164445
AC098487.1	18.4637	1.04041	0.402445	2.58524	0.00973125	0.164445
GPRC5B	7.48666	-0.977263	0.378165	-2.58423	0.00975976	0.164475
ERV3-1	592.068	0.408521	0.158069	2.58446	0.00975323	0.164475
TRIM9	70.17	-0.729935	0.282499	-2.58385	0.00977053	0.164478
DDX60	5403.81	0.667464	0.258367	2.58339	0.00978335	0.164478
MFAP4	5.73678	-1.1656	0.451193	-2.58338	0.00978382	0.164478
TNNT3	119.017	0.779045	0.30162	2.58287	0.00979824	0.164587
CLCF1	67.2069	-0.537721	0.208233	-2.58231	0.00981425	0.164722
IGHV3-71	2.88597	1.49935	0.580834	2.58137	0.00984079	0.165033
FAM170B	2.9762	1.00762	0.390476	2.5805	0.00986583	0.165319
DSTYK	1054.74	-0.23929	0.0927603	-2.57966	0.00988978	0.165586
APOL2	8506.17	0.490541	0.190179	2.57937	0.00989821	0.165593
ELMO1	2221.69	-0.213992	0.0830006	-2.5782	0.00993157	0.165882
SAP30L-AS1	68.8347	0.414673	0.160826	2.57839	0.00992633	0.165882
TIMMDC1	1025.87	0.185693	0.0720638	2.57678	0.00997257	0.165896
KCNA5	1.76213	-1.22916	0.476928	-2.57725	0.00995893	0.165896
ZSCAN29	971.312	0.202032	0.0783765	2.5777	0.00994589	0.165896
AC000120.2	7.59487	0.676594	0.262532	2.57719	0.00996082	0.165896
CD24	2974.44	-1.00736	0.390902	-2.57701	0.00996587	0.165896
STAP1	291.832	0.680172	0.264169	2.57476	0.010031	0.166466
KYAT3	664.117	-0.344716	0.133863	-2.57514	0.0100201	0.166466
EFCAB2	830.749	0.620587	0.241014	2.5749	0.0100269	0.166466
MEF2C-AS1	35.2895	-0.455693	0.177157	-2.57225	0.0101039	0.167541
MARCO	1294.98	-0.854122	0.332136	-2.5716	0.0101229	0.167722
ZHX1	725.63	0.295666	0.114992	2.57118	0.0101352	0.167792
RBM3	3642.22	-0.41119	0.159971	-2.57041	0.0101578	0.167999
SNHG29	2050.98	-0.43897	0.170792	-2.5702	0.010164	0.167999
LACTB	2572.82	0.427951	0.166588	2.56891	0.0102018	0.168086
KCNC4	105.196	-0.455034	0.17711	-2.56921	0.0101931	0.168086
UBB	23091.3	-0.675304	0.262866	-2.569	0.0101992	0.168086
PPP2R2D	836.574	-0.174588	0.0679486	-2.56941	0.0101871	0.168086
CMTM2	2428.34	-0.678598	0.26434	-2.56714	0.0102541	0.168456
SPDYC	38.2695	1.1713	0.456217	2.56742	0.0102458	0.168456
RMDN2-AS1	3.7022	1.25071	0.487219	2.56705	0.0102569	0.168456
AL512329.2	4.0604	0.937801	0.365215	2.56781	0.0102344	0.168456
TET3	5352.36	0.288365	0.112359	2.56646	0.0102742	0.168607
APOBEC3D	34.7888	0.506772	0.197499	2.56594	0.0102896	0.168725
DAPK2	994.656	-0.581223	0.226563	-2.56539	0.010306	0.168861
AC022007.1	9.80693	-0.657143	0.256232	-2.56464	0.0103283	0.168957
FGF13-AS1	13.2668	1.1979	0.467055	2.5648	0.0103235	0.168957
UPK3A	23.4706	-1.02081	0.39817	-2.56376	0.0103546	0.169001
ZNF684	138.061	0.487642	0.190208	2.56373	0.0103553	0.169001
AC104232.1	13.7192	-1.53472	0.598628	-2.56373	0.0103555	0.169001
TBCK	540.636	0.342941	0.133783	2.56341	0.0103648	0.16902
CYSLTR2	242.989	-0.740737	0.289108	-2.56215	0.0104028	0.169237
TBK1	2191.83	0.282976	0.110437	2.56232	0.0103975	0.169237
AC022182.2	75.0046	0.461768	0.180191	2.56266	0.0103874	0.169237
DOCK6	38.0734	-0.689636	0.269294	-2.5609	0.0104402	0.169587
TACSTD2	41.238	-1.11811	0.436613	-2.56088	0.0104407	0.169587
TBC1D20	2274.76	0.240791	0.09404	2.56052	0.0104515	0.16963
WNT9B	4.63787	-0.783694	0.306196	-2.55945	0.0104837	0.169886
RAG1	16.4614	0.582861	0.227723	2.55951	0.0104819	0.169886
MAST2	465.081	-0.332949	0.130105	-2.55908	0.0104951	0.169936
BEST4	19.8707	0.757769	0.2962	2.5583	0.0105184	0.170181
HORMAD1	120.479	0.675591	0.26419	2.55721	0.0105514	0.170314
PDE3B	1414.52	-0.371833	0.145385	-2.55757	0.0105406	0.170314
MAJIN	7.94838	0.995702	0.389328	2.55749	0.0105432	0.170314
IGKV1D-13	48.7998	1.3039	0.510082	2.55625	0.0105806	0.170652
OR6N1	5.73247	-1.37927	0.539848	-2.55492	0.0106213	0.171176
ASIC1	11.3795	-1.02842	0.402688	-2.5539	0.0106524	0.171463
CLCN1	13.9814	-0.808305	0.316512	-2.55379	0.0106558	0.171463
GSTM2	116.303	-0.645114	0.252695	-2.55293	0.010682	0.171752
SLC2A12	2.75851	-1.11231	0.435974	-2.55132	0.0107317	0.172416
PIGV	589.349	0.225681	0.0885055	2.5499	0.0107753	0.172514
BICD2	3681.42	-0.253799	0.0995258	-2.55008	0.0107698	0.172514
IGKV3OR2-268	21.7151	1.2257	0.480597	2.55038	0.0107607	0.172514
PECAM1	19336.9	-0.387386	0.151925	-2.54985	0.0107769	0.172514
AC004381.3	21.0212	-0.616469	0.241774	-2.54977	0.0107795	0.172514
C21orf91-OT1	4.07837	0.971395	0.381297	2.54761	0.0108465	0.173451
GPRASP2	18.0898	-0.488801	0.191936	-2.54669	0.010875	0.173772
EDRF1	789.905	0.167811	0.0659088	2.5461	0.0108933	0.173931
CUEDC1	349.961	-0.519825	0.204214	-2.54549	0.0109125	0.174103
POU2F2	2589.39	-0.494572	0.194424	-2.54378	0.0109659	0.174733
QPCT	5761.14	-0.457484	0.179908	-2.54288	0.0109943	0.174733
MEX3D	22.1325	-0.440351	0.173152	-2.54315	0.0109858	0.174733
AC007000.2	6.33577	-0.663415	0.260875	-2.54303	0.0109894	0.174733
TATDN2P2	5.73322	0.730244	0.28717	2.5429	0.0109936	0.174733
GALK2	446.265	0.188479	0.0741381	2.54227	0.0110135	0.174903
HAUS8	148.871	-0.300294	0.118187	-2.54084	0.0110587	0.175352
LINC02100	2.79976	1.04599	0.411665	2.54087	0.0110576	0.175352
EEF1A2	5.50545	-0.843396	0.332063	-2.53987	0.0110895	0.175705
TEK	9.43479	-0.977854	0.3853	-2.53791	0.0111518	0.17575
KLHL7	460.339	-0.243603	0.0959852	-2.53792	0.0111512	0.17575
CAMSAP1	550.283	-0.233343	0.091929	-2.53829	0.0111395	0.17575
SLC37A3	1620.34	-0.49983	0.196907	-2.53841	0.0111356	0.17575
LINC01597	8.21989	0.935569	0.36856	2.53844	0.0111348	0.17575
AC006116.8	2.58152	1.09521	0.43134	2.53908	0.0111143	0.17575
IGHV3-69-1	15.5553	1.18954	0.468596	2.53851	0.0111325	0.17575
AL512329.1	2.12093	1.15982	0.457134	2.53715	0.0111759	0.175861
AC241377.3	3.33398	1.18866	0.468503	2.53715	0.0111758	0.175861
DHX32	239.533	-0.366894	0.144625	-2.53687	0.0111848	0.175867
NT5C3B	116.255	-0.599045	0.236211	-2.53606	0.0112106	0.176005
AC092279.1	41.922	-0.485783	0.191539	-2.53621	0.0112058	0.176005
GTF2H2C	291.261	0.27329	0.107787	2.53546	0.0112301	0.176139
SRD5A3-AS1	6.24811	0.589237	0.232416	2.53526	0.0112362	0.176139
BTN2A3P	81.246	0.46788	0.184593	2.53466	0.0112558	0.176152
NDRG2	108.242	-0.584405	0.230538	-2.53496	0.0112461	0.176152
AC104986.1	12.3924	0.564994	0.222926	2.53444	0.0112626	0.176152
MCF2	53.8474	0.487716	0.192556	2.53286	0.0113137	0.176817
OTUD4P1	1.5695	1.31329	0.518752	2.53164	0.0113531	0.177204
HDGFL3	128.711	0.650531	0.256971	2.53154	0.0113563	0.177204
NEU1	2251.6	0.292633	0.115606	2.5313	0.0113642	0.177204
CHRM3	2.3677	-1.01053	0.399757	-2.52787	0.0114755	0.178806
GALE	222.063	-0.324454	0.128398	-2.52694	0.0115062	0.178848
ACKR3	51.3934	-0.651363	0.257764	-2.52697	0.0115051	0.178848
Z98884.1	3.28154	1.05574	0.417828	2.52673	0.0115129	0.178848
CCDC194	22.0172	1.05823	0.418794	2.52686	0.0115088	0.178848
FCGR1B	3982.77	0.507984	0.20113	2.52565	0.0115483	0.179263
FRY	1741.09	-0.374374	0.148314	-2.5242	0.0115962	0.179334
ECHDC1	1285.96	-0.281281	0.111389	-2.52522	0.0115626	0.179334
HBEGF	174.421	-1.10365	0.437213	-2.52428	0.0115936	0.179334
PKP4	573.961	-0.3229	0.127902	-2.5246	0.0115832	0.179334
HEXD-IT1	9.41412	0.613352	0.242962	2.52448	0.011587	0.179334
PODXL	56.8175	0.446008	0.17675	2.52338	0.0116232	0.179482
KLF10	1741.56	0.407846	0.161613	2.5236	0.0116159	0.179482
PSMD13	3274.44	-0.174831	0.0692957	-2.52297	0.0116369	0.17956
CXCL11	18.9788	1.15976	0.460371	2.51918	0.0117627	0.181236
GTF2IP4	1394.17	-0.330795	0.131311	-2.51917	0.0117631	0.181236
ACOT11	29.1929	-0.661307	0.262543	-2.51885	0.0117738	0.181266
TPP1	14530.2	0.253349	0.100596	2.51848	0.0117864	0.181324
ARSD	1363.07	0.271636	0.107993	2.5153	0.011893	0.182246
PARP12	3404.58	0.523692	0.208239	2.51486	0.0119079	0.182246
CRYM	19.5777	0.822488	0.327187	2.51382	0.0119433	0.182246
NEK11	33.7893	-0.462279	0.1838	-2.51511	0.0118994	0.182246
STAMBP	1040.62	0.145649	0.0579233	2.51451	0.0119198	0.182246
TRIM21	5406.33	0.363486	0.144453	2.5163	0.0118596	0.182246
PPP4R1	4761.69	-0.270538	0.107614	-2.51396	0.0119384	0.182246
TEFM	189.375	0.239366	0.0952165	2.51391	0.0119402	0.182246
AC079325.1	3.63985	1.65533	0.658002	2.5157	0.0118798	0.182246
AC008750.2	44.4902	0.724972	0.288128	2.51615	0.0118646	0.182246
AC092287.1	3.03709	0.862405	0.343065	2.51382	0.0119431	0.182246
CD74	65597.1	0.543317	0.216202	2.51301	0.0119707	0.182309
DELE1	1502.77	-0.154185	0.0613572	-2.51291	0.0119739	0.182309
MEGF6	499.069	-0.564411	0.224584	-2.51313	0.0119664	0.182309
AC104389.5	8.31449	0.693737	0.276222	2.51152	0.0120212	0.182894
LSMEM1	461.123	-0.61861	0.246386	-2.51073	0.0120481	0.183169
PHACTR3	4.94597	-0.990982	0.394934	-2.50923	0.0120993	0.18378
NECAB1	142.07	-1.33386	0.531624	-2.50904	0.0121061	0.18378
MYH15	3.78546	0.981906	0.391474	2.50823	0.0121339	0.184067
ETFB	290.401	0.287835	0.114779	2.50773	0.012151	0.184112
ZNF93	183.689	-0.302706	0.120714	-2.50762	0.0121547	0.184112
CFL1P5	6.01846	0.785027	0.313158	2.50681	0.0121826	0.184334
AL356488.3	14.0621	-0.512531	0.204466	-2.50668	0.0121872	0.184334
MPEG1	15563.4	-0.598157	0.238697	-2.50593	0.012213	0.184453
AL136295.2	139.439	0.527878	0.21063	2.50618	0.0122042	0.184453
HMGB1P31	7.6272	0.554836	0.221493	2.50498	0.0122459	0.184546
OR7E140P	61.6076	0.611073	0.243915	2.50527	0.0122358	0.184546
AC020910.5	6.19583	-0.557154	0.222399	-2.50521	0.012238	0.184546
TMEM255A	28.8543	1.09273	0.436338	2.50432	0.0122688	0.184702
DYM	1048.86	-0.20092	0.0802387	-2.50402	0.0122789	0.184702
PLA2G7	104.01	-0.83353	0.332892	-2.50391	0.0122831	0.184702
RHOQP3	2.24096	1.03666	0.414059	2.50365	0.012292	0.184702
FZD6	45.271	-0.604449	0.241465	-2.50326	0.0123056	0.184771
GSDMD	6112.6	0.564702	0.225703	2.50197	0.0123505	0.185311
VANGL1	167.54	0.462448	0.184889	2.50122	0.0123767	0.185349
AL627309.5	32.2351	0.566053	0.226307	2.50127	0.012375	0.185349
AC090229.1	5.77293	-0.663833	0.265414	-2.50113	0.0123799	0.185349
LINC01281	2.10437	-1.16068	0.464219	-2.50029	0.0124091	0.185651
DLX4	8.11241	-0.625441	0.25029	-2.49886	0.0124593	0.186267
SLC6A16	188.536	0.352687	0.141224	2.49735	0.0125124	0.186763
MANSC1	3177.79	-0.570575	0.228654	-2.49536	0.0125828	0.186763
PPP1R1B	1.82604	-1.45742	0.583798	-2.49646	0.0125441	0.186763
ADPGK	5001.55	0.220896	0.0885116	2.49567	0.0125718	0.186763
ZNF219	41.9481	-0.668272	0.267785	-2.49555	0.0125761	0.186763
PELI3	181.239	-0.465559	0.18656	-2.49549	0.0125782	0.186763
CALM1	14162	-0.20012	0.0801915	-2.49552	0.0125771	0.186763
AL592429.1	6.08727	1.2094	0.484423	2.49659	0.0125395	0.186763
LINC01732	2.17887	-1.008	0.403726	-2.49675	0.0125337	0.186763
AC108449.2	79.5863	0.344834	0.138149	2.49611	0.0125563	0.186763
LINC01752	2.5383	0.906564	0.36351	2.49392	0.0126342	0.187257
BISPR	569.457	0.430268	0.172519	2.49403	0.0126302	0.187257
C19orf84	36.2907	0.851345	0.341479	2.49311	0.0126629	0.187547
OPN3	380.797	-0.296132	0.118835	-2.49195	0.0127042	0.188025
RIBC1	9.19534	-0.505509	0.202977	-2.49047	0.0127574	0.188675
AL031590.1	8.60539	1.06574	0.428121	2.48935	0.0127977	0.189137
TBCD	1061.22	-0.28653	0.115141	-2.48852	0.0128276	0.189444
FUS	8523.05	-0.210002	0.0844011	-2.48814	0.0128412	0.189469
ZNF330	1049.94	0.206501	0.0830496	2.48648	0.0129015	0.189469
LRMP	3850.42	-0.314944	0.126602	-2.48766	0.0128586	0.189469
TAF8	1794.84	0.23333	0.0938502	2.48619	0.0129119	0.189469
XXYLT1	201.967	-0.347742	0.1398	-2.48743	0.0128668	0.189469
WSB2	3140.66	0.351283	0.14125	2.48697	0.0128838	0.189469
F5	8112.13	-0.561014	0.22565	-2.48622	0.0129109	0.189469
ACBD6	418.303	-0.363787	0.146318	-2.48628	0.0129086	0.189469
C15orf65	13.3542	-0.661706	0.26614	-2.48631	0.0129075	0.189469
PSD	21.3794	-0.54595	0.219864	-2.48312	0.0130236	0.190803
PGM1	1370.49	-0.311699	0.125519	-2.48329	0.0130177	0.190803
GPN3	406.626	-0.239671	0.0965271	-2.48293	0.0130305	0.190803
RHOQ	4628.41	0.37161	0.149716	2.48209	0.0130613	0.190848
NOL3	173.474	0.450035	0.18129	2.48241	0.0130498	0.190848
AC027020.2	349.764	0.495889	0.19978	2.48218	0.0130583	0.190848
PRR5L	1196.55	0.579919	0.233766	2.48077	0.0131097	0.191421
CXCL10	671.768	1.17342	0.473156	2.47998	0.0131389	0.191576
LARP1P1	4.14806	0.938432	0.378375	2.48016	0.0131323	0.191576
LAIR1	13313.3	0.660168	0.266235	2.47964	0.0131514	0.191623
CARHSP1	855.676	-0.347238	0.14013	-2.47797	0.0132132	0.192388
SIK1B	52.097	-0.586728	0.236839	-2.47732	0.0132372	0.192601
IGHV3-15	804.233	0.940673	0.379763	2.477	0.0132492	0.19264
NUGGC	165.589	0.680808	0.2749	2.47656	0.0132654	0.19274
STK32B	18.3212	-0.654587	0.264473	-2.47506	0.0133214	0.193417
NUDT16	3573.13	0.349405	0.14121	2.47436	0.0133476	0.193662
TAPBPL	1697	0.36289	0.146682	2.47399	0.0133612	0.193724
ACTRT3	2.97807	-0.922883	0.373081	-2.47368	0.0133729	0.193756
AC009093.6	10.0285	-0.610705	0.246993	-2.47255	0.0134151	0.194232
DDX60L	20657.4	0.437312	0.17692	2.47181	0.0134432	0.194503
FBLN5	77.4862	-0.740216	0.299534	-2.47122	0.0134651	0.194684
CYP46A1	1.70842	-0.98927	0.400493	-2.47013	0.0135064	0.195144
ERGIC2	1185.46	-0.276796	0.112132	-2.46849	0.0135685	0.195821
SCUBE3	9.03989	1.48772	0.602762	2.46818	0.0135803	0.195821
AC098827.1	2.14574	1.05547	0.42764	2.46814	0.0135817	0.195821
SMIM1	68.0318	0.905647	0.36699	2.46777	0.0135958	0.195872
LINC01269	3.14627	-0.952895	0.386171	-2.46755	0.0136042	0.195872
VCL	7484.65	-0.291835	0.118302	-2.46686	0.0136305	0.195978
CPNE7	5.16072	1.02939	0.417275	2.46693	0.0136279	0.195978
IKBKE	1525.1	0.40087	0.16254	2.46628	0.0136524	0.196156
AC092279.2	13.3761	-0.660814	0.267995	-2.46577	0.0136721	0.196302
BPNT1	522.3	0.284858	0.115543	2.4654	0.0136862	0.196368
AL590617.2	16.8117	-0.606619	0.246268	-2.46325	0.0137684	0.197137
IGHJ4	73.5742	0.801595	0.325412	2.46332	0.0137657	0.197137
LINC02080	6.90451	0.694158	0.281772	2.46355	0.013757	0.197137
ADAMTS2	660.995	1.08017	0.438807	2.4616	0.013832	0.197445
DNAJC13	7179.78	0.397362	0.161434	2.46146	0.0138374	0.197445
SMARCAL1	649.1	0.17993	0.0731067	2.4612	0.0138472	0.197445
CPSF7	4253.81	-0.186574	0.0758036	-2.46128	0.0138442	0.197445
AC011676.1	12.1783	-0.479433	0.194717	-2.4622	0.0138087	0.197445
HPR	2.69669	2.08402	0.846702	2.46134	0.013842	0.197445
FERMT2	14.658	-0.895946	0.364093	-2.46077	0.0138641	0.197549
YPEL2	1230.9	-0.331603	0.134845	-2.45914	0.013927	0.198308
IL21R-AS1	1.78095	1.29326	0.525984	2.45874	0.0139427	0.198396
CHPF	120.354	0.734085	0.29866	2.45793	0.0139741	0.198568
LINC01841	28.9113	0.480601	0.195516	2.45812	0.0139667	0.198568
CEP89	229.8	-0.2078	0.084581	-2.45682	0.0140175	0.199048
TTC17	2169.54	0.149538	0.0608823	2.45618	0.0140424	0.199266
IGHV3-65	3.01713	1.93468	0.788448	2.45378	0.0141363	0.20046
PSMA6P1	8.34615	0.718046	0.292661	2.45351	0.0141469	0.200473
GGCX	824.873	0.20626	0.0840816	2.45309	0.0141635	0.20057
AL355304.1	17.9445	0.598505	0.244058	2.4523	0.0141946	0.200873
LINC02528	86.0842	1.0638	0.433968	2.45133	0.0142328	0.201276
MIXL1	18.2248	0.967566	0.3948	2.45078	0.0142549	0.20145
IGHV3-20	276.3	1.06488	0.434594	2.45029	0.0142743	0.201586
VCAM1	11.14	1.03973	0.424479	2.44942	0.0143087	0.201934
AC018475.1	14.6236	-0.89445	0.36524	-2.44894	0.0143279	0.202067
ZNF852	234.681	0.407074	0.16626	2.44842	0.0143483	0.202217
FGF13	399.291	0.837719	0.342195	2.44808	0.0143621	0.202274
AL731571.1	16.212	-0.558707	0.22832	-2.44703	0.0144038	0.202722
EDEM1	5541.6	0.256746	0.104968	2.44596	0.0144467	0.202842
TNIK	1088.43	0.408226	0.166978	2.44479	0.0144937	0.202842
MRPL16	676.561	0.23915	0.0978218	2.44476	0.014495	0.202842
PROSER3	364.31	-0.245737	0.100463	-2.44604	0.0144434	0.202842
CAVIN1	44.963	-0.785617	0.321365	-2.44462	0.0145004	0.202842
MPZL1	2061.94	-0.512462	0.209614	-2.44479	0.0144935	0.202842
CRYZL2P	66.6285	-0.501484	0.205076	-2.44536	0.0144709	0.202842
AC025171.4	41.6244	0.454008	0.185707	2.44475	0.0144952	0.202842
AC004877.2	19.2206	0.383074	0.156701	2.44462	0.0145006	0.202842
AL136980.1	2.16891	1.17029	0.478936	2.44351	0.0145452	0.203086
SNHG21	8.86318	-0.473913	0.193931	-2.44371	0.014537	0.203086
HNRNPUP1	3.63739	0.793457	0.324737	2.44338	0.0145504	0.203086
AL133355.1	2.29171	1.10308	0.451488	2.44321	0.0145574	0.203086
LGALS8	5474.68	0.312284	0.127869	2.44222	0.0145971	0.203293
LMBRD2	820.111	0.429195	0.175748	2.44211	0.0146018	0.203293
AC131011.2	16.7385	0.739599	0.302849	2.44214	0.0146006	0.203293
RRNAD1	597.252	0.250045	0.102413	2.44153	0.0146251	0.203344
AP001372.4	1.67236	-0.925069	0.378859	-2.44173	0.0146173	0.203344
NAA80	100.573	-0.486211	0.199179	-2.44107	0.0146438	0.203467
SFT2D3	147.181	-0.281646	0.115402	-2.44057	0.0146639	0.20361
TSPAN3	471.015	-0.432642	0.177334	-2.4397	0.0146993	0.20369
MSRB2	911.874	0.390414	0.160019	2.4398	0.0146954	0.20369
GARS1-DT	1691.85	0.308545	0.126458	2.43991	0.0146911	0.20369
AC064801.2	4.6292	0.856506	0.351142	2.4392	0.0147198	0.203837
CABP4	22.879	-0.782047	0.320729	-2.43834	0.0147549	0.204083
AC022149.1	7.27335	0.603818	0.247641	2.43828	0.0147573	0.204083
PROKR2	2.20185	-1.69702	0.696148	-2.43772	0.0147801	0.204262
IGLV9-49	106.722	1.01194	0.415161	2.43747	0.0147903	0.204266
ZFHX3	271.69	-0.648892	0.266313	-2.43658	0.014827	0.204637
PMS2P5	10.7702	-0.5871	0.241107	-2.43502	0.0148908	0.204754
RNF175	17.4747	-0.638868	0.262263	-2.43599	0.0148513	0.204754
INTU	4.75892	-0.662648	0.27217	-2.43468	0.0149049	0.204754
SOCS3	12912.7	0.639127	0.262498	2.43479	0.0149004	0.204754
AC012368.1	926.502	-0.585679	0.240503	-2.43522	0.0148826	0.204754
RN7SL124P	8.69533	0.857197	0.351945	2.4356	0.0148672	0.204754
AL590491.2	2.66325	-1.23824	0.508416	-2.4355	0.0148714	0.204754
UBE2E1	1670.29	0.353621	0.145299	2.43375	0.0149434	0.20503
GVINP1	2168.99	0.413473	0.169894	2.43371	0.0149448	0.20503
DYRK4	161.539	-0.402123	0.165284	-2.43292	0.0149778	0.205185
MBD2	3912.57	-0.226296	0.0930234	-2.43268	0.0149877	0.205185
FAM102B	853.913	-0.275309	0.113192	-2.43224	0.0150058	0.205185
CDCA7L	796.671	-0.549938	0.226049	-2.43282	0.0149816	0.205185
MARF1	8034.32	-0.236818	0.097366	-2.43225	0.0150054	0.205185
AL133445.2	6.83002	0.708969	0.291546	2.43176	0.0150258	0.205323
IGLV2-5	31.9074	1.11976	0.460741	2.43035	0.0150844	0.205987
NUCB1	19139.1	0.471304	0.193967	2.42981	0.0151067	0.20611
C2orf42	352.295	0.202256	0.083253	2.42941	0.0151233	0.20611
LIPC-AS1	16.8077	0.840527	0.345955	2.42958	0.0151162	0.20611
CCDC18-AS1	827.839	0.338543	0.139381	2.4289	0.0151448	0.206267
PPM1F	4591.15	-0.379675	0.156392	-2.42771	0.0151944	0.206805
RNU6-5P	9.39976	0.631751	0.260289	2.42711	0.0152194	0.20701
ABHD6	144.953	-0.384487	0.158477	-2.42613	0.0152606	0.207434
SLTM	3984.51	-0.159481	0.0657552	-2.42537	0.0152927	0.207733
MICALL1	732.865	0.362265	0.149513	2.42297	0.0153941	0.208806
PRADC1	122.624	-0.364385	0.150418	-2.42248	0.0154148	0.208806
RIN1	179.525	-0.641414	0.264737	-2.42283	0.0154001	0.208806
NAXD	583.421	0.222378	0.0917955	2.42253	0.0154127	0.208806
DLEU2	545.741	0.321301	0.132643	2.42231	0.0154222	0.208806
DAGLA	60.3146	-0.764766	0.315794	-2.42172	0.015447	0.208869
CLEC4O	9.19936	-1.47357	0.608446	-2.42185	0.0154417	0.208869
HTRA2	966.817	0.284174	0.117396	2.42066	0.0154925	0.209347
HS2ST1	1195.2	0.425229	0.175733	2.41974	0.0155317	0.209738
SLC25A13	266.306	-0.226568	0.0936596	-2.41906	0.0155608	0.209994
CCNA1	350.753	0.962487	0.398004	2.41828	0.0155939	0.210036
SQOR	3804.28	0.394439	0.163096	2.41844	0.0155872	0.210036
GABARAPL1	2187.25	-0.326976	0.135224	-2.41804	0.0156045	0.210036
SHPK	21.8623	-0.356574	0.147462	-2.41807	0.0156031	0.210036
GEM	1.61582	-1.24569	0.515291	-2.41746	0.0156293	0.210233
SYNE3	2785.06	-0.209916	0.0868479	-2.41705	0.0156469	0.210332
SMUG1	509.765	0.193086	0.0799067	2.41639	0.0156754	0.210441
ELF3	13.8242	-0.966639	0.400007	-2.41656	0.0156681	0.210441
NEFH	55.076	-0.521197	0.215739	-2.41587	0.0156975	0.210601
ARHGAP15	3276.93	-0.299723	0.124157	-2.41407	0.0157755	0.211283
KIF1C	1711.87	0.273729	0.113393	2.41399	0.015779	0.211283
AC087645.2	43.0225	0.626683	0.259594	2.41409	0.0157747	0.211283
FBXL20	1655.09	-0.237255	0.0983053	-2.41345	0.0158025	0.211324
CERS3	8.86449	0.644464	0.267028	2.41347	0.0158016	0.211324
LAMA3	1.96266	1.41672	0.587282	2.41234	0.0158507	0.211831
MIR4263	12.2805	0.494189	0.20488	2.41208	0.0158617	0.211841
HEATR3	581.013	-0.299881	0.124373	-2.41115	0.0159022	0.212245
FN1	122.758	1.03809	0.430622	2.41068	0.0159226	0.212381
AC127070.4	51.3638	0.413198	0.171433	2.41026	0.015941	0.212488
TXNRD2	391.416	-0.333614	0.138449	-2.40965	0.015968	0.212711
FOXRED1	473.234	-0.246173	0.102244	-2.40771	0.016053	0.213193
FILIP1L	32.2079	-0.5695	0.236516	-2.40787	0.0160458	0.213193
ANXA2	8944.25	-0.388959	0.161567	-2.40741	0.0160661	0.213193
CYP4F12	92.0568	-0.920189	0.38214	-2.40799	0.0160406	0.213193
PEG13	59.0476	-0.390666	0.162264	-2.4076	0.0160578	0.213193
AL162377.3	35.4959	0.723526	0.30052	2.40758	0.0160587	0.213193
APPL2	1078.89	-0.287392	0.119409	-2.40679	0.0160932	0.213416
IRF1-AS1	1247.14	0.450118	0.187047	2.40645	0.0161084	0.21348
PAGR1	200.39	-0.187581	0.0779837	-2.40539	0.0161553	0.213964
AL138756.1	450.48	-0.277842	0.115572	-2.40406	0.0162141	0.214605
NECAB2	78.3135	-1.07181	0.446024	-2.40303	0.0162597	0.215072
LINC02218	60.3268	-0.580948	0.241832	-2.40228	0.0162931	0.215376
SUSD6	12681.7	0.314854	0.131138	2.40094	0.0163529	0.215605
ANXA11	13014.5	-0.313103	0.130406	-2.40099	0.0163508	0.215605
ZNF20	9.99719	0.498721	0.207716	2.40098	0.0163514	0.215605
GALNT1	2611.4	-0.314035	0.130761	-2.4016	0.0163237	0.215605
RERE	8324.62	0.330501	0.137667	2.40072	0.0163627	0.215605
VPS13C	4857.19	0.315698	0.131578	2.39931	0.0164258	0.216161
ARID5B	1920.86	0.303213	0.126374	2.39933	0.0164253	0.216161
NELL2	489.352	-0.830927	0.346412	-2.39867	0.0164547	0.216404
IGF1	18.615	1.00367	0.418593	2.39772	0.0164976	0.216692
HNMT	424.041	-0.596914	0.248934	-2.39788	0.0164902	0.216692
PENK	4.62029	1.17692	0.490945	2.39725	0.0165188	0.216833
ROPN1L	442.014	-0.508777	0.212434	-2.39499	0.0166209	0.218035
SMIM19	181.515	-0.223812	0.0934613	-2.3947	0.0166339	0.218067
ANKRD42	166.711	-0.287038	0.119884	-2.39429	0.0166524	0.21817
IFT122	241.186	-0.265188	0.110778	-2.39386	0.0166719	0.218288
LRRN2	4.39172	1.29288	0.540146	2.39358	0.016685	0.218322
RUNX1	5847.06	0.404977	0.169273	2.39244	0.0167368	0.218716
LDLRAD4	588.631	-0.335054	0.140056	-2.39229	0.0167436	0.218716
NMB	15.1247	-0.448098	0.187315	-2.39222	0.0167469	0.218716
AC104162.1	4.09545	0.788806	0.329824	2.3916	0.0167752	0.218947
APCDD1	81.0023	-1.19004	0.497798	-2.3906	0.0168208	0.219331
CACNB4	37.9599	-0.659903	0.276053	-2.39049	0.0168259	0.219331
WDR1	14301.8	-0.218111	0.0912547	-2.39014	0.016842	0.219403
FNDC3B	7037.06	0.41164	0.172265	2.38958	0.0168678	0.2196
CAND2	11.9726	-0.7036	0.294519	-2.38898	0.0168953	0.219699
AC008750.7	6.84737	0.888655	0.371986	2.38895	0.0168966	0.219699
DDX23	4426.15	0.211299	0.0885018	2.3875	0.0169632	0.220425
IGHV1-45	7.55072	1.38194	0.578877	2.38727	0.0169739	0.220427
U62317.4	477.875	0.700423	0.293446	2.38689	0.0169914	0.220515
SIGLECL1	2.48392	0.983704	0.412322	2.38577	0.0170435	0.221052
STK38	10944.3	-0.220123	0.0923329	-2.38401	0.0171251	0.221416
MYRF	59.0352	0.754054	0.316268	2.38423	0.017115	0.221416
FCRLB	37.1129	0.585077	0.245409	2.38408	0.0171217	0.221416
IGHV3-62	2.4285	1.50252	0.630201	2.38419	0.017117	0.221416
AL031432.4	23.8868	0.39583	0.166024	2.38417	0.0171176	0.221416
IGKV2-30	715.656	0.933338	0.391567	2.3836	0.0171444	0.221526
ASCL2	86.4189	0.51033	0.214163	2.3829	0.0171769	0.22153
AC111000.4	63.7468	-1.31417	0.551492	-2.38294	0.017175	0.22153
AC055811.3	1.83587	1.24407	0.522019	2.38319	0.0171633	0.22153
AC004477.3	1.90193	-0.769572	0.323056	-2.38216	0.0172114	0.221837
PARP4P2	5.73966	0.631651	0.265194	2.38185	0.017226	0.221887
HARBI1	164.218	0.197521	0.0829457	2.38133	0.0172504	0.221924
U62317.1	41.6994	0.736739	0.309363	2.38147	0.0172437	0.221924
GTF2IRD2B	130.017	-0.253011	0.106263	-2.38098	0.0172665	0.221993
POLB	1061.21	0.450933	0.189447	2.38026	0.0173006	0.222144
SENP5	1285.79	0.109924	0.0461855	2.38005	0.0173104	0.222144
SYS1	856.882	0.165836	0.0696662	2.38044	0.0172921	0.222144
SPIRE1	75.9868	-0.373348	0.1569	-2.37953	0.0173348	0.222255
CXCL9	89.9928	1.03236	0.433872	2.3794	0.0173406	0.222255
C2CD2	183.237	0.340243	0.143047	2.37854	0.0173815	0.222503
H4C12	18.5057	0.61233	0.257425	2.37867	0.017375	0.222503
TRIM51BP	8.57219	-1.25842	0.52934	-2.37734	0.017438	0.223088
HDAC2	1510.28	-0.17669	0.0743989	-2.37489	0.017554	0.224394
AC007342.3	502.439	-0.486812	0.204997	-2.37473	0.0175618	0.224394
REEP5	3556.25	-0.209727	0.0883388	-2.37413	0.0175906	0.224484
CYBB	54337.7	0.403484	0.16994	2.37428	0.0175834	0.224484
RSPO2	2.10007	2.21897	0.934965	2.37332	0.0176289	0.224834
TRIB3	209.386	-0.427232	0.180152	-2.37151	0.0177156	0.225244
HSDL1	823.791	0.286346	0.120708	2.37223	0.017681	0.225244
EPS15L1	1750.79	-0.207045	0.0873002	-2.37164	0.0177094	0.225244
CCDC97	2160.64	0.237598	0.10017	2.37194	0.0176949	0.225244
HMGN1P32	2.20142	-0.983448	0.414634	-2.37184	0.0176996	0.225244
ZNF37A	637.924	0.273108	0.115186	2.37101	0.0177397	0.225407
ARMC7	657.219	-0.284515	0.120008	-2.37079	0.0177502	0.225407
N4BP2L1	757.883	0.274893	0.115973	2.37032	0.0177725	0.225552
STN1	1513.85	0.448563	0.189292	2.36969	0.0178031	0.225663
AC090844.2	2.27197	0.98229	0.414523	2.36969	0.0178032	0.225663
SLC48A1	360.541	-0.315309	0.133128	-2.36846	0.0178625	0.226271
AL033528.3	16.3926	0.554374	0.234087	2.36824	0.017873	0.226271
EIF4EBP1	212.857	-0.452535	0.191188	-2.36696	0.0179346	0.226912
AC025162.2	1.755	-0.800856	0.338412	-2.36651	0.0179567	0.227052
MIR4512	1.9209	1.14116	0.482364	2.36576	0.0179932	0.227375
SFXN3	981.377	-0.299091	0.126494	-2.36447	0.0180559	0.227906
TMPPE	319.5	0.336393	0.142272	2.36444	0.0180573	0.227906
JPT1	3742.75	-0.321688	0.136124	-2.3632	0.0181178	0.22853
AC009119.1	29.9033	-0.583504	0.246954	-2.3628	0.0181375	0.228638
IFITM3P3	4.75125	0.7754	0.328211	2.3625	0.018152	0.228682
PERP	77.8699	0.560279	0.237255	2.36151	0.0182007	0.229155
ZDHHC6	1450.24	0.179401	0.0760513	2.35894	0.018327	0.229894
ASAP3	24.9755	-0.50977	0.216141	-2.35851	0.0183483	0.229894
LIFR	4.44215	1.55241	0.658097	2.35894	0.0183272	0.229894
NDFIP1	2669.1	-0.225175	0.0954198	-2.35984	0.018283	0.229894
REV1	653.545	-0.208103	0.0881792	-2.36	0.0182749	0.229894
TIGD7	232.277	0.258557	0.109582	2.35949	0.0183001	0.229894
C1QC	835.29	0.789856	0.334886	2.35858	0.018345	0.229894
AC005520.4	9.84801	0.555131	0.235358	2.35867	0.0183405	0.229894
HSD17B1P1	3.18984	0.851652	0.361253	2.35749	0.0183988	0.230386
LEKR1	2.8908	-0.689676	0.292671	-2.35649	0.0184486	0.23087
ALOX12-AS1	179.466	0.2384	0.101183	2.35612	0.0184669	0.230959
ECRG4	2.99001	-0.966684	0.410381	-2.35558	0.018494	0.231019
C3orf33	3.96708	-0.623479	0.264674	-2.35565	0.0184904	0.231019
TMEM44-AS1	130.764	0.426386	0.181067	2.35485	0.0185302	0.231238
ABCC13	129.617	-1.13969	0.483991	-2.35477	0.0185339	0.231238
POLR3A	652.815	0.174993	0.0743238	2.35446	0.0185494	0.231291
AC034111.1	2.71785	-0.770998	0.327597	-2.3535	0.0185978	0.231755
TCP11L2	2144.67	-0.411144	0.174747	-2.35279	0.018633	0.231932
AC098820.2	13.367	0.411503	0.174925	2.35245	0.0186501	0.231932
HNRNPA1P27	3.24403	-0.887938	0.37741	-2.35272	0.0186369	0.231932
AC006449.7	147.912	0.504897	0.214638	2.35232	0.018657	0.231932
BTN2A1	3864.97	0.252035	0.10718	2.35151	0.0186976	0.232298
CFAP58-DT	243.7	0.51489	0.218991	2.35119	0.0187133	0.232354
IL17RB	22.6883	-0.965243	0.410738	-2.35002	0.0187724	0.232384
CLTCL1	326.28	-0.423436	0.18018	-2.35007	0.0187697	0.232384
NMRK1	933.228	0.290509	0.123626	2.34989	0.0187788	0.232384
ZBP1	3109.05	0.525492	0.223646	2.34966	0.0187907	0.232384
ERP27	171.601	-0.368027	0.156631	-2.34964	0.0187914	0.232384
AL358473.1	17.8609	-0.552834	0.235291	-2.34958	0.0187945	0.232384
AL162458.1	71.5581	0.377648	0.160656	2.35067	0.0187398	0.232384
ABAT	1108.54	-0.332645	0.141653	-2.3483	0.0188592	0.233045
SLC25A34	108.193	0.488789	0.208169	2.34804	0.0188724	0.233068
GGACT	67.1088	-0.703703	0.299913	-2.34636	0.0189578	0.233162
OAZ3	4.54435	-0.593232	0.25277	-2.34692	0.0189293	0.233162
SCCPDH	450.635	-0.327146	0.139475	-2.34556	0.0189986	0.233162
SLC5A10	2.85796	-1.18595	0.505565	-2.34579	0.0189869	0.233162
C4orf45	2.87966	-1.64881	0.702507	-2.34704	0.0189231	0.233162
OXGR1	1.71572	-1.29306	0.551388	-2.3451	0.0190218	0.233162
SMAD3	1611.17	0.349285	0.148895	2.34585	0.018984	0.233162
KCNA2	51.2368	0.611305	0.260488	2.34677	0.0189371	0.233162
GGTA1P	198.875	-0.490147	0.208979	-2.34543	0.019005	0.233162
HLA-DRA	23403.2	0.569319	0.242779	2.34501	0.0190267	0.233162
IGKV1D-27	4.3804	1.50134	0.640108	2.34544	0.0190046	0.233162
AL139022.2	6.31094	0.779034	0.331952	2.34683	0.0189341	0.233162
AL133520.1	18.026	-0.356423	0.151976	-2.34526	0.0190138	0.233162
APBA3	601.193	0.320729	0.136795	2.34459	0.0190481	0.2332
EHD4	777.496	-0.371682	0.158548	-2.34428	0.0190637	0.2332
TLR2	29111.3	0.426733	0.182025	2.34436	0.0190599	0.2332
L3MBTL2-AS1	60.0506	0.541121	0.230889	2.34364	0.0190964	0.233462
CYREN	591.646	-0.230112	0.0982225	-2.34276	0.0191419	0.233741
RSL24D1	1302.13	-0.242762	0.103614	-2.34295	0.0191319	0.233741
SNHG22	7.83196	0.651644	0.278226	2.34214	0.0191737	0.233991
AL137003.1	89.4764	-0.351837	0.150341	-2.34026	0.0192702	0.235031
SNRNP48	527.188	-0.2267	0.0969441	-2.33846	0.0193635	0.23603
SEC63	1900.21	-0.211228	0.0903444	-2.33804	0.0193853	0.236156
TTTY14	19.1819	-0.606641	0.259617	-2.33668	0.0194558	0.236874
LRFN4	48.6362	-0.572634	0.245221	-2.33518	0.019534	0.237687
SLCO4A1	358.261	0.902088	0.386505	2.33396	0.0195979	0.237986
C20orf27	691.277	-0.496924	0.212922	-2.33383	0.0196046	0.237986
AC012358.3	3.05236	-0.694232	0.297436	-2.33405	0.0195929	0.237986
AC008915.2	1.85569	0.982347	0.420801	2.33447	0.0195712	0.237986
AC013451.2	4.8772	-0.735004	0.315085	-2.33271	0.0196632	0.238556
IFI6	5987.45	0.828152	0.355229	2.33132	0.0197365	0.239164
AC124248.1	61.4544	0.521757	0.223787	2.33149	0.0197275	0.239164
AC012651.1	40.2873	0.458423	0.19666	2.33104	0.0197513	0.239203
COL5A3	101.074	0.942318	0.404377	2.3303	0.0197904	0.239397
AP002490.1	19.7542	0.433078	0.185841	2.33037	0.0197864	0.239397
CHST8	11.3347	1.01186	0.434342	2.32964	0.0198251	0.239611
MARCKSL1	848.457	-0.456631	0.196035	-2.32934	0.0198412	0.239611
PGP	276.445	-0.267106	0.114672	-2.3293	0.019843	0.239611
CARMIL3	90.8411	0.677165	0.290919	2.32767	0.0199294	0.240375
TMEM9B-AS1	57.1165	0.427653	0.183722	2.32772	0.0199269	0.240375
AC243830.1	2.08351	1.02114	0.438811	2.32707	0.0199614	0.24062
RALBP1	3491.17	-0.191658	0.0824634	-2.32416	0.0201168	0.240763
HOXB6	3.73271	3.15084	1.35441	2.32635	0.0199999	0.240763
CORO1C	4935.82	-0.199893	0.0860068	-2.32415	0.0201175	0.240763
FAM98A	606.557	0.255303	0.109784	2.32549	0.0200456	0.240763
B4GALT4	1184.7	0.432011	0.18574	2.32589	0.0200245	0.240763
SELENOS	610.467	0.192089	0.0826136	2.32515	0.0200641	0.240763
PRKCE	374.267	0.299047	0.128607	2.32528	0.0200568	0.240763
IRF7	4818.37	0.632497	0.27214	2.32416	0.0201169	0.240763
CHSY3	3.39668	1.40116	0.602907	2.32401	0.0201248	0.240763
ITGA1	344.818	0.42197	0.181433	2.32576	0.0200312	0.240763
ETV5	29.4068	0.597679	0.257156	2.32419	0.0201154	0.240763
AC011921.1	3.14508	0.722334	0.310488	2.32645	0.0199946	0.240763
DDX52	727.286	0.223844	0.0962889	2.32471	0.0200875	0.240763
LINC02541	12.2826	0.727857	0.3133	2.3232	0.0201685	0.241007
AC096920.1	2.39333	1.16678	0.502197	2.32334	0.0201607	0.241007
TGFBI	2832.38	-0.873131	0.375925	-2.32262	0.0201994	0.241098
TSKS	19.1273	-0.736557	0.317109	-2.32272	0.020194	0.241098
HDC	214.557	-0.981968	0.423031	-2.32127	0.0202723	0.241809
PNLDC1	14.4231	-0.87096	0.375239	-2.32108	0.0202824	0.241809
MYO10	809.749	0.675452	0.291037	2.32085	0.0202951	0.241821
LDLRAD3	184.631	-0.547647	0.236026	-2.32028	0.0203255	0.241946
FAM95C	13.8565	-0.831086	0.358193	-2.32022	0.020329	0.241946
SLFN12	477.076	0.378064	0.162968	2.31986	0.0203484	0.242037
VPS26B	2322.78	-0.159861	0.0689339	-2.31905	0.0203924	0.242421
WIPI2	2364.64	-0.20511	0.0884595	-2.31869	0.0204121	0.242515
HESX1	21.4623	0.965582	0.416941	2.31587	0.0205654	0.243418
ABHD18	682.491	0.243733	0.105249	2.31578	0.02057	0.243418
PLXNB2	3714.11	-0.641042	0.276732	-2.31648	0.0205323	0.243418
NONOP2	8.97183	0.497249	0.214723	2.31578	0.0205705	0.243418
TMED2-DT	36.8597	0.363297	0.156876	2.31583	0.0205676	0.243418
ZNF271P	961.533	0.221403	0.0955758	2.31652	0.02053	0.243418
AL391244.2	39.6667	0.300377	0.12965	2.31683	0.0205128	0.243418
COG7	534.786	0.217872	0.0941346	2.31448	0.0206415	0.244118
AP1M1	2799.61	-0.240996	0.104153	-2.31386	0.0206753	0.244378
CLEC17A	203.089	0.50834	0.219779	2.31296	0.0207248	0.244823
AC008622.2	13.7372	-0.515679	0.222996	-2.3125	0.0207499	0.24498
CFAP45	75.8832	-0.654521	0.283064	-2.31228	0.0207624	0.244987
IGLV1-40	1360.52	0.890747	0.385342	2.31157	0.0208011	0.245164
ST7-AS1	2.57785	0.967894	0.418699	2.31167	0.0207957	0.245164
ZKSCAN5	592.77	0.159479	0.0690025	2.31121	0.0208211	0.245259
PRRC2C	10580.5	0.174633	0.0756141	2.30953	0.0209139	0.245831
IFITM3	50472.2	0.536665	0.232353	2.3097	0.020905	0.245831
TMX3	2281.98	0.346674	0.15009	2.30978	0.0209005	0.245831
ZNF442	37.8139	0.609522	0.263923	2.30947	0.0209173	0.245831
AC103702.2	5.16466	0.987124	0.427593	2.30856	0.0209679	0.246286
AC009961.1	22.6114	-0.328974	0.142528	-2.30813	0.0209919	0.246428
AL009031.1	15.1928	-1.24709	0.540788	-2.30605	0.0211077	0.247647
AC242376.2	39.0987	0.578439	0.250929	2.30519	0.0211561	0.248073
RASA4	28.1781	-0.520513	0.225866	-2.30453	0.0211932	0.248227
PATL2	770.542	0.429995	0.186577	2.30465	0.0211859	0.248227
IFI27	2086.57	1.2343	0.535799	2.30367	0.0212412	0.248367
RABIF	605.741	-0.166975	0.0724762	-2.30387	0.0212301	0.248367
AC008750.1	21.1256	0.696518	0.302341	2.30375	0.0212366	0.248367
TBC1D8B	49.5809	-0.532704	0.23132	-2.30289	0.0212853	0.248601
CAVIN3	8.06654	-1.00918	0.438196	-2.30303	0.0212773	0.248601
HAUS7	11.7929	-0.547704	0.237995	-2.30133	0.021373	0.249344
Z98884.2	78.0516	0.461956	0.20073	2.30138	0.0213701	0.249344
CSF2RB	53696.3	0.415459	0.180594	2.30051	0.0214195	0.249384
USP30	365.475	0.236394	0.102734	2.30104	0.0213894	0.249384
DEF8	4334.45	-0.354265	0.15402	-2.30012	0.0214412	0.249384
PIGX	804.942	-0.31547	0.137162	-2.29999	0.0214489	0.249384
SPATS2L	601.268	0.645885	0.280787	2.30027	0.021433	0.249384
AC083798.2	66.3269	0.267717	0.116391	2.30015	0.0214398	0.249384
LINC02777	15.4398	-0.453206	0.197075	-2.29967	0.0214671	0.249455
AC099568.1	6.51552	0.741441	0.322632	2.2981	0.0215561	0.250349
DOCK2	13046.9	-0.128404	0.0558912	-2.29739	0.0215965	0.250601
ZG16B	26.5724	-0.702397	0.30575	-2.29729	0.021602	0.250601
AC009690.1	5.74013	0.725434	0.315871	2.29661	0.0216409	0.250911
CCDC88A	1402.63	-0.390902	0.170266	-2.29584	0.0216852	0.250962
PSMA5	2242.03	0.191139	0.0832445	2.29611	0.0216696	0.250962
UBA7	5020.55	0.290805	0.126673	2.29572	0.0216917	0.250962
LINC00894	157.21	0.326847	0.142374	2.29568	0.0216939	0.250962
GATAD1	651.288	0.172514	0.0752002	2.29407	0.0217865	0.251892
DOK4	99.1013	-0.559454	0.24392	-2.29359	0.0218139	0.252068
AC110769.2	11.98	0.471885	0.205774	2.29322	0.0218355	0.252078
AC005962.1	3.21241	-0.679441	0.296291	-2.29315	0.0218392	0.252078
GABBR1	2655.54	0.420055	0.183198	2.2929	0.0218537	0.252104
MLNR	2.13821	-1.29292	0.564145	-2.29183	0.0219157	0.252679
ZNRF3	8.87421	-0.527288	0.230185	-2.29071	0.0219801	0.252857
HRH1	8.55113	-0.641812	0.280173	-2.29077	0.0219765	0.252857
HSP90B3P	2.12441	1.02339	0.446703	2.29098	0.0219646	0.252857
AC009318.2	21.4886	-0.363031	0.158437	-2.29133	0.0219445	0.252857
ANKIB1	1170.47	0.227303	0.0992404	2.29043	0.0219964	0.252904
AC092171.5	4.92855	-0.605116	0.264246	-2.28997	0.0220233	0.253036
H3C10	771.211	0.517994	0.226217	2.28981	0.0220324	0.253036
NUDT13	25.8858	-0.568744	0.248503	-2.28868	0.0220977	0.253645
AC011944.1	2.12729	1.01931	0.445496	2.28803	0.0221356	0.253938
HSPA12B	2.76982	-1.11189	0.486062	-2.28755	0.0221635	0.254117
ICA1	153.428	-0.485155	0.212112	-2.28725	0.0221809	0.254177
CNPPD1	3827.78	-0.298856	0.130723	-2.28617	0.0222444	0.254199
CACNA2D3	49.8924	-0.905449	0.396028	-2.28632	0.0222353	0.254199
KCNRG	2.22613	0.950923	0.415822	2.28685	0.0222045	0.254199
AL512770.1	58.8263	0.773952	0.33853	2.28621	0.022242	0.254199
AC011509.2	1.82518	1.08301	0.473611	2.2867	0.0222134	0.254199
GTF3C2	1398.16	-0.151251	0.0661653	-2.28595	0.0222569	0.254201
IGKV4-1	2897.67	0.882958	0.386394	2.28513	0.0223054	0.254614
BICC1	3.18869	-1.09094	0.477529	-2.28456	0.0223387	0.254853
CAMKMT	57.8414	-0.248421	0.10875	-2.28434	0.0223517	0.254861
LINC02086	19.3392	0.82067	0.359325	2.28392	0.0223761	0.254998
LETM2	136.734	-0.371121	0.162518	-2.28357	0.022397	0.255096
DGAT2	6658.57	-0.494846	0.216734	-2.28319	0.0224189	0.255205
TTI1	757.757	0.123257	0.0540111	2.28207	0.0224851	0.255818
TRIQK	948.967	-0.37427	0.164047	-2.28148	0.0225198	0.256071
EMC8	384.894	-0.158965	0.0697062	-2.2805	0.0225778	0.256238
TNFSF15	64.4178	0.625955	0.274494	2.2804	0.0225841	0.256238
MIR34AHG	14.7445	0.685608	0.300593	2.28085	0.0225571	0.256238
AC137630.3	2.41661	-0.802651	0.351919	-2.28078	0.0225615	0.256238
CD4	4481.34	-0.597777	0.262221	-2.27967	0.0226275	0.256309
TMEM150B	434.584	0.557405	0.244473	2.28002	0.0226063	0.256309
AC104162.2	67.5702	0.444128	0.194806	2.27985	0.0226168	0.256309
CD244	847.702	-0.504867	0.221517	-2.27913	0.0226591	0.256526
UBALD1	318.985	-0.460596	0.202166	-2.2783	0.0227086	0.256946
MSC	85.3363	0.589592	0.258815	2.27805	0.0227237	0.256976
PARP10	6518.59	0.484198	0.212614	2.27736	0.0227647	0.257298
TAPBP	27239.3	0.309642	0.135999	2.2768	0.0227982	0.257537
CCR7	1791.35	-0.614909	0.270166	-2.27604	0.0228434	0.257812
CTNND1	830.974	-0.381614	0.167671	-2.27597	0.0228476	0.257812
MGST2	352.971	-0.335513	0.147517	-2.27441	0.0229414	0.258026
ARL2BP	952.736	-0.200888	0.0883175	-2.27461	0.0229295	0.258026
FBXO3	1513.94	0.317683	0.139667	2.27458	0.0229314	0.258026
SMO	6.35629	0.875916	0.384989	2.27517	0.0228956	0.258026
LRRC34	8.42822	-0.541108	0.237814	-2.27534	0.0228855	0.258026
IGKV6D-21	38.7295	1.0126	0.445117	2.27491	0.0229116	0.258026
ZNF460	62.8109	0.340266	0.149696	2.27305	0.0230229	0.258751
AC012358.4	38.5578	0.446579	0.196478	2.27292	0.0230309	0.258751
ADAM15	1825.94	-0.414643	0.18247	-2.27239	0.0230628	0.258886
RN7SL832P	4.67752	0.56599	0.249104	2.2721	0.0230806	0.258886
STK19B	3.62698	1.2886	0.567123	2.27217	0.023076	0.258886
ZNF630	91.2514	-0.375717	0.165388	-2.27173	0.0231029	0.258918
AC079922.2	54.5366	0.324428	0.142817	2.27164	0.0231085	0.258918
NGFR	35.0981	-0.698146	0.307407	-2.27108	0.0231422	0.259048
IL22RA1	1.66023	1.93791	0.853319	2.27103	0.0231452	0.259048
HTR7	9.0997	-0.879236	0.3872	-2.27075	0.0231618	0.259094
PPM1L	519.142	-0.291109	0.128225	-2.2703	0.0231896	0.259109
PPM1E	3.02557	1.49289	0.65762	2.27014	0.023199	0.259109
LINC01277	3.95922	-0.684075	0.30134	-2.27011	0.0232008	0.259109
HLA-E	142114	0.286713	0.126494	2.26662	0.0234135	0.261344
PCYOX1	607.439	-0.327915	0.14478	-2.26492	0.0235174	0.261796
CRTC3	1317.16	-0.317981	0.140373	-2.26526	0.0234964	0.261796
H2AZ1	3970.5	-0.226455	0.0999588	-2.26549	0.0234829	0.261796
PPM1N	384.967	0.635646	0.280635	2.26503	0.023511	0.261796
AL157871.5	5.68612	0.628759	0.277526	2.26558	0.0234771	0.261796
CNPY4	356.814	-0.21397	0.0945238	-2.26367	0.0235946	0.261809
ZBTB26	324.118	0.257611	0.113767	2.26438	0.023551	0.261809
PC	58.6133	-0.577424	0.25503	-2.26414	0.0235656	0.261809
LCN12	14.0226	0.810333	0.357932	2.26393	0.0235783	0.261809
IGKV7-3	5.26698	1.2611	0.557073	2.2638	0.0235865	0.261809
CD99P1	150.101	-0.301338	0.133098	-2.26403	0.0235726	0.261809
ATP6V1G1	2893.84	0.21092	0.0932062	2.26294	0.0236392	0.262163
IDH1	2775.63	0.279359	0.123487	2.26225	0.0236822	0.262499
SERPINE2	79.9139	0.555274	0.245627	2.26063	0.0237819	0.263463
AC020928.1	3.81359	-0.683129	0.302213	-2.26043	0.0237948	0.263465
IFT52	300.316	-0.210744	0.093241	-2.26021	0.0238085	0.263475
AC022306.1	2.56616	0.783857	0.346954	2.25925	0.0238676	0.263987
CCDC110	2.62399	0.98675	0.43687	2.25868	0.0239031	0.264238
AC009948.2	239.361	-0.442261	0.195833	-2.25835	0.0239236	0.264324
Z85996.1	3.59633	1.03626	0.45895	2.2579	0.0239521	0.264497
SNRPD3	760.624	-0.231356	0.102522	-2.25665	0.0240303	0.265219
AL121985.1	734.82	0.878622	0.389499	2.25577	0.0240847	0.265678
AC025682.2	121.854	0.419758	0.186156	2.25488	0.024141	0.266156
FAM110B	199.347	0.583757	0.25893	2.2545	0.024165	0.266279
WNT11	19.8079	0.604265	0.268143	2.25352	0.0242265	0.266298
PLS1	43.8931	-0.564435	0.25048	-2.25342	0.0242329	0.266298
TRPM2	2099.33	0.505422	0.224208	2.25425	0.0241802	0.266298
ALMS1-IT1	10.0839	-0.466025	0.206824	-2.25324	0.0242441	0.266298
AC005532.1	13.0269	0.635062	0.281838	2.25329	0.024241	0.266298
MIR4645	24.8213	0.567617	0.251863	2.25367	0.0242168	0.266298
TBC1D10A	285.707	-0.294819	0.130863	-2.25288	0.024267	0.266408
CD101	660.38	-0.495098	0.219852	-2.25196	0.0243245	0.266756
LINC00663	29.2957	-0.385303	0.171088	-2.25207	0.0243175	0.266756
CEPT1	1710.16	0.294977	0.131038	2.25108	0.0243803	0.266801
GPAT3	2863.65	-0.445896	0.198069	-2.25121	0.0243722	0.266801
MLKL	5758.74	0.391079	0.17369	2.25159	0.024348	0.266801
SLC36A4	693.341	-0.39147	0.173883	-2.25135	0.0243636	0.266801
TXLNA	1865.41	0.150236	0.0667535	2.2506	0.0244106	0.266908
CEACAM6	560.62	-1.19806	0.532442	-2.25011	0.0244417	0.266908
IFIT3	19574.9	0.825139	0.366705	2.25015	0.0244396	0.266908
AC024568.1	1.92576	1.02242	0.454352	2.25028	0.0244314	0.266908
IBA57	226.482	-0.358933	0.159572	-2.24935	0.0244901	0.267296
IFIT2	23593	0.714164	0.317665	2.24817	0.0245654	0.267593
ZMYM5	489.814	-0.239372	0.106476	-2.24813	0.024568	0.267593
AC091133.1	23.9416	0.374169	0.166437	2.24811	0.0245692	0.267593
SMG1P6	9.29993	0.595285	0.264756	2.24843	0.0245488	0.267593
EXOC3L1	69.2702	0.899623	0.400232	2.24775	0.0245919	0.267699
PKIB	4.63856	-0.809782	0.360314	-2.24743	0.0246124	0.267734
CDAN1	296.011	-0.283209	0.126022	-2.2473	0.024621	0.267734
CP	1.47656	1.85613	0.826097	2.24687	0.0246482	0.267748
AL138776.1	4.03714	0.79204	0.352483	2.24703	0.0246381	0.267748
INKA2	3396.56	-0.395829	0.176213	-2.24631	0.0246845	0.268001
PPA1	1430.92	0.341665	0.152203	2.2448	0.0247807	0.268661
AC011450.1	63.7531	0.342767	0.152697	2.24475	0.0247843	0.268661
AC095057.3	18.1768	-0.440468	0.196215	-2.24482	0.0247798	0.268661
WDR11	1849.83	-0.211151	0.0940996	-2.24391	0.0248384	0.268689
SH3TC2	61.0793	0.649245	0.289338	2.2439	0.0248389	0.268689
PLCXD1	427.868	-0.322944	0.1439	-2.24423	0.0248174	0.268689
AL590385.1	3.98914	2.26457	1.00918	2.24398	0.0248335	0.268689
ACER1	4.91074	-0.764729	0.341001	-2.2426	0.0249227	0.269455
RCAN3	1338.51	-0.468799	0.20909	-2.24209	0.0249552	0.269665
RIOK2	412.451	-0.257663	0.114951	-2.2415	0.0249938	0.269941
VILL	896.664	0.543906	0.242678	2.24127	0.0250087	0.269953
AC080013.1	7.97706	0.497495	0.222009	2.24088	0.0250341	0.269953
AC116407.2	59.0239	0.526702	0.235033	2.24097	0.025028	0.269953
ACOT13	289.337	0.176726	0.0788826	2.24036	0.0250674	0.27003
AKTIP	959.462	-0.25638	0.11443	-2.24049	0.0250589	0.27003
TDRD15	1.87136	-1.4662	0.654571	-2.23994	0.025095	0.270187
STRIP2	40.9151	0.547087	0.244282	2.23958	0.0251185	0.27028
RNU2-6P	7.82928	-0.757485	0.338253	-2.2394	0.0251298	0.27028
RNVU1-4	3.75911	0.768019	0.343045	2.23883	0.0251672	0.270541
MRPS30-DT	2.46232	0.907189	0.405295	2.23834	0.0251989	0.270738
AC092653.2	1.70512	1.02449	0.457741	2.23814	0.0252117	0.270738
ABL2	1001.87	0.320142	0.143097	2.23724	0.0252707	0.271089
RHOQP1	2.81191	0.770867	0.344543	2.23736	0.0252627	0.271089
IGF1R	4459.94	-0.382898	0.171208	-2.23645	0.0253226	0.271505
EFNB1	133.717	-0.414059	0.185304	-2.23449	0.0254506	0.272576
TMEM68	284.6	0.219361	0.0981778	2.23432	0.0254621	0.272576
SH3BP5L	2743.31	-0.292706	0.130997	-2.23445	0.0254533	0.272576
HPS4	718.567	0.184939	0.0827925	2.23377	0.0254984	0.272824
NUB1	4567.22	0.319077	0.142895	2.23294	0.0255526	0.273121
AC007342.9	43.2209	-0.859562	0.384919	-2.2331	0.0255425	0.273121
EZH2	365.876	0.34459	0.154429	2.23138	0.0256561	0.274085
ACTG1	74122.7	-0.25875	0.115986	-2.23087	0.0256901	0.274306
LRRN3	90.2044	-1.05193	0.471605	-2.23052	0.0257127	0.27431
HELZ	3955.4	0.228487	0.10244	2.23046	0.025717	0.27431
KLHL18	1286.33	-0.16063	0.0720253	-2.23019	0.0257351	0.274362
ZC3HAV1L	22.8963	0.625087	0.280526	2.22827	0.0258626	0.275283
AFF1	8571.02	0.352582	0.158244	2.22809	0.0258748	0.275283
ASIC3	31.5775	0.456166	0.204731	2.22812	0.0258724	0.275283
SMILR	3.10205	1.04294	0.468067	2.22819	0.0258679	0.275283
PHACTR2	1590.21	0.444422	0.199491	2.22777	0.0258957	0.275291
DEPDC7	13.0427	-0.555521	0.249395	-2.22747	0.0259156	0.275291
ZNF888	271.49	0.21993	0.0987323	2.22754	0.0259115	0.275291
AC114786.1	4.36659	-1.46068	0.656032	-2.22653	0.0259786	0.275819
MYLK3	17.9735	-0.600797	0.269934	-2.22571	0.0260334	0.276
LINC00266-1	5.47504	1.03358	0.464389	2.22568	0.0260357	0.276
AC023024.2	8.51483	0.698087	0.31361	2.22597	0.0260161	0.276
NOTCH4	46.9831	-0.450385	0.202377	-2.22548	0.0260493	0.276002
ALDH16A1	530.467	-0.420912	0.189188	-2.22484	0.0260921	0.276315
RAB3D	7760.78	-0.307698	0.138411	-2.22307	0.0262109	0.276863
UNC79	6.88824	0.497364	0.22371	2.22326	0.0261984	0.276863
SERPINH1	136.189	-0.589536	0.26511	-2.22374	0.0261657	0.276863
GTPBP2	4066.23	0.301655	0.135669	2.22347	0.0261843	0.276863
AC211476.12	9.55749	0.458166	0.206067	2.22339	0.0261895	0.276863
MADCAM1	8.0471	-0.686316	0.308761	-2.22281	0.0262287	0.27691
EAF1-AS1	5.23594	0.751984	0.338348	2.22252	0.0262484	0.276975
VCPIP1	5239.94	0.330937	0.148947	2.22185	0.0262935	0.277309
FNDC11	10.2673	-0.580037	0.261098	-2.22153	0.0263151	0.277385
AL355512.1	5.27208	0.917326	0.41296	2.22135	0.0263275	0.277385
ENPP3	17.4446	-0.938003	0.422333	-2.22101	0.0263505	0.277487
IL10	85.9782	-0.743726	0.334997	-2.2201	0.026412	0.277983
DUSP6	5251.89	-0.357864	0.161206	-2.21991	0.0264246	0.277983
TNRC6C	999.912	-0.234663	0.105742	-2.2192	0.0264728	0.278348
IFTAP	43.1257	-0.408024	0.183926	-2.21841	0.0265268	0.278775
PAQR4	214.924	-0.358666	0.161704	-2.21804	0.0265521	0.278899
JAG1	477.488	0.36161	0.163061	2.21764	0.0265795	0.279044
MAP4K4	9354.16	-0.257799	0.116275	-2.21714	0.0266134	0.279259
GPR162	204.992	-0.692068	0.312175	-2.21692	0.0266283	0.279272
AL121928.1	6.896	0.575541	0.25967	2.21644	0.0266615	0.27948
WNK4	5.83638	0.836889	0.377677	2.21588	0.0266995	0.279736
KCNT2	2.31849	1.28016	0.577796	2.21559	0.0267196	0.279804
TAPT1-AS1	95.5106	0.319647	0.144292	2.21527	0.0267414	0.279891
GSTZ1	135.385	-0.312133	0.141164	-2.21114	0.0270262	0.279894
MAN1C1	251.418	-0.517406	0.233875	-2.21232	0.0269447	0.279894
APOBEC3F	610.606	0.335558	0.151647	2.21276	0.0269141	0.279894
RNF122	500.397	-0.293901	0.132842	-2.21241	0.0269381	0.279894
ANKRD6	188.745	-0.271262	0.122488	-2.21459	0.026788	0.279894
PAQR5	4.95088	-1.02336	0.46251	-2.21262	0.0269238	0.279894
SCAPER	541.49	0.227136	0.102633	2.21309	0.0268918	0.279894
DUSP10	200.496	0.289103	0.130568	2.21419	0.0268155	0.279894
GRASP	64.7623	-0.434586	0.196503	-2.2116	0.0269946	0.279894
TRIM8	3356.34	-0.329253	0.148815	-2.21249	0.0269327	0.279894
ZNF217	5900.13	-0.216169	0.097696	-2.21267	0.0269205	0.279894
SF3A3	1614.53	-0.214323	0.0968576	-2.21276	0.0269139	0.279894
TMEM179B	913.723	0.227764	0.103	2.21131	0.0270145	0.279894
VMAC	176.802	0.228597	0.103329	2.21231	0.0269451	0.279894
AC022400.1	21.8827	0.833112	0.3764	2.21337	0.0268724	0.279894
SDCBP2-AS1	97.11	0.278249	0.125742	2.21285	0.0269078	0.279894
DRAIC	61.5289	-0.530167	0.239757	-2.21127	0.0270173	0.279894
AC087276.2	4.74276	0.672691	0.304166	2.21159	0.0269948	0.279894
AC093484.3	3.00825	-0.895579	0.40465	-2.21322	0.0268823	0.279894
H4C15	2.34964	0.89326	0.403812	2.21207	0.026962	0.279894
AC009318.3	11.5012	-0.407675	0.184135	-2.214	0.0268286	0.279894
RAI1	360.132	-0.402445	0.182246	-2.20825	0.0272269	0.280892
SPATA6	164.243	-0.466413	0.21115	-2.20892	0.0271802	0.280892
RILPL2	5515.41	0.324692	0.14698	2.20909	0.0271683	0.280892
SERP2	3.01337	-0.803868	0.364041	-2.20818	0.0272317	0.280892
[truncated: 18,698 more rows]

## Sheet: Figure1E
	baseMean	log2FoldChange	lfcSE	stat	pvalue	padj
ACOD1	202.901	4.06996	0.470079	8.65804	4.79958e-18	9.91642e-14
CD40	899.726	1.74396	0.214856	8.11687	4.7835e-16	4.94159e-12
SCARF1	4397.55	2.05204	0.257953	7.95508	1.79019e-15	1.17816e-11
MYOF	9177.21	2.01129	0.253789	7.92503	2.28094e-15	1.17816e-11
LINC01137	202.885	2.01891	0.258807	7.80082	6.1504e-15	2.54147e-11
MYO1B	276.743	2.80493	0.36123	7.76493	8.16878e-15	2.81292e-11
AC007220.1	30.1827	2.44694	0.316234	7.73776	1.01186e-14	2.98658e-11
MUC1	249.33	1.80586	0.237683	7.59778	3.01249e-14	7.78014e-11
SLAMF8	1502.46	2.12587	0.283671	7.49414	6.67361e-14	1.53204e-10
AK4	134.702	1.59557	0.214911	7.42434	1.13344e-13	2.34179e-10
SEPTIN4	1023.28	2.51029	0.341807	7.34418	2.07021e-13	3.88842e-10
CASP10	3383.42	0.9553	0.131956	7.23952	4.50277e-13	7.75265e-10
TAP1	34936.5	1.33401	0.184623	7.22558	4.98982e-13	7.93036e-10
APOL4	1378.24	2.91354	0.405646	7.18247	6.84652e-13	1.0104e-09
APOL1	9323.37	1.51669	0.213416	7.10674	1.18812e-12	1.63652e-09
TCF7L1	28.4467	2.71656	0.385229	7.05182	1.76591e-12	2.28035e-09
LINC02471	22.2428	2.1107	0.300055	7.03437	2.00164e-12	2.4327e-09
CFH	1391	2.87643	0.412419	6.97454	3.06872e-12	3.17014e-09
IL15RA	727.188	1.16204	0.166516	6.97857	2.98204e-12	3.17014e-09
MYO5A	2697.14	-0.688859	0.098639	-6.98364	2.87636e-12	3.17014e-09
AMIGO2	385.738	0.974359	0.139986	6.96039	3.3934e-12	3.33862e-09
CCRL2	1334.88	1.80157	0.261161	6.89832	5.26229e-12	4.94201e-09
ZNF618	116.851	1.53669	0.223177	6.8855	5.75847e-12	5.17286e-09
OSBPL1A	221.355	-1.36637	0.199201	-6.85928	6.92064e-12	5.71949e-09
GBP4	14795.6	1.92444	0.280423	6.86262	6.76069e-12	5.71949e-09
C19orf12	965.377	0.956157	0.140312	6.81452	9.45805e-12	7.51587e-09
ASPHD2	664.786	0.989165	0.146404	6.75639	1.41468e-11	1.08255e-08
EBI3	415.361	3.25422	0.484983	6.70997	1.94663e-11	1.38687e-08
SOCS1	451.21	2.08795	0.310953	6.71469	1.88468e-11	1.38687e-08
AL353807.3	47.0079	1.37269	0.204726	6.70502	2.01379e-11	1.3869e-08
SIPA1L1	5054.23	0.928154	0.13882	6.686	2.29347e-11	1.52856e-08
HMGA2-AS1	60.3421	1.96211	0.293797	6.67846	2.41469e-11	1.55906e-08
IL15	509.378	1.22148	0.184378	6.62487	3.47556e-11	2.17601e-08
LHFPL2	2599.13	1.23112	0.185957	6.62043	3.58153e-11	2.17641e-08
C3	471.702	2.26065	0.34189	6.61222	3.78593e-11	2.23489e-08
TNFAIP6	7195.11	1.70521	0.259697	6.56613	5.16401e-11	2.95181e-08
SCAI	203.161	-1.42069	0.216481	-6.56265	5.28614e-11	2.95181e-08
IRAK2	987.331	1.46734	0.224936	6.52336	6.87511e-11	3.6749e-08
PDE4B	3172.86	1.12355	0.172271	6.52202	6.93679e-11	3.6749e-08
LARP1	6798.53	0.484864	0.0744864	6.50943	7.54359e-11	3.80153e-08
CFB	8.68021	2.5449	0.390957	6.50943	7.54382e-11	3.80153e-08
BATF2	2966.08	2.00607	0.308825	6.49582	8.25845e-11	4.06257e-08
AOC1	1471.08	3.50115	0.540328	6.47967	9.1924e-11	4.41684e-08
TSPAN17	1282.4	0.830996	0.128338	6.47504	9.47881e-11	4.45095e-08
HAT1	1307.1	-0.691239	0.106951	-6.46313	1.02556e-10	4.70869e-08
CASP1P2	81.6251	2.11375	0.32807	6.443	1.17134e-10	5.26109e-08
HCP5	5288.64	0.754946	0.117337	6.43402	1.24272e-10	5.46296e-08
ZNFX1	12371.3	0.714877	0.111172	6.43037	1.27292e-10	5.47911e-08
GBP5	51324.3	1.94243	0.302423	6.4229	1.33703e-10	5.57039e-08
HSBP1L1	109.554	1.0982	0.171015	6.42165	1.34804e-10	5.57039e-08
SLC6A12	484.78	1.55238	0.241882	6.41793	1.38137e-10	5.58043e-08
AC035139.1	5.17909	-1.88897	0.294442	-6.4154	1.40449e-10	5.58043e-08
ATP1B2	96.4025	2.58024	0.404284	6.38225	1.74501e-10	6.80256e-08
GLDN	123.203	2.43433	0.381843	6.37522	1.82703e-10	6.99041e-08
HAPLN3	638.271	1.75706	0.275752	6.37187	1.86739e-10	7.01495e-08
RMI2	453.99	1.94495	0.306291	6.35001	2.153e-10	7.94342e-08
VAMP5	2709.03	1.48876	0.235221	6.3292	2.46432e-10	8.93253e-08
PRPS2	945.959	0.903994	0.14292	6.32515	2.52981e-10	9.01178e-08
IKZF4	289.039	1.19626	0.190229	6.2885	3.20555e-10	1.12254e-07
GAS8	189.48	1.11304	0.177356	6.27571	3.48049e-10	1.19851e-07
PMP22	21.9624	-2.48949	0.39854	-6.24653	4.19663e-10	1.37979e-07
MAFF	299.127	1.36916	0.2192	6.24614	4.20729e-10	1.37979e-07
FAM21FP	48.5773	1.16298	0.186077	6.24998	4.10505e-10	1.37979e-07
SLAMF7	13755.1	1.78471	0.2867	6.22501	4.81511e-10	1.55445e-07
GBP1	28918.6	1.73997	0.279859	6.21732	5.05703e-10	1.60744e-07
GBP3	4116.33	1.51877	0.244885	6.20198	5.57557e-10	1.74541e-07
WARS1	31923.7	1.57162	0.254054	6.18616	6.16488e-10	1.90108e-07
PPP1R3G	3.79377	-1.84297	0.299313	-6.15735	7.39719e-10	2.24755e-07
LINC01232	429.945	1.12577	0.183697	6.12843	8.87521e-10	2.65755e-07
SMARCD3	3053.16	1.08476	0.17753	6.11031	9.94403e-10	2.85352e-07
ICAM1	6956.56	1.20978	0.197964	6.11109	9.89549e-10	2.85352e-07
HGSNAT	1491.1	-0.614191	0.100508	-6.11086	9.90964e-10	2.85352e-07
IRF1	34223.6	1.08687	0.17817	6.10017	1.05959e-09	2.99893e-07
[truncated: 20,624 more rows]

## Sheet: Figure1F
Cluster	ID	Description	GeneRatio	BgRatio	pvalue	p.adjust	qvalue	geneID	Count
[truncated: 38 more rows]

[truncated: 28 more sheets: Figure2B, Figure2C, Figure2D, Figure3A, Figure3B, Figure4, Figure5, Supplemental Figure 2A, Supplemental Figure 2B, Supplemental Figure 2C, Supplemental Figure 3A, Supplemental Figure 3B, Supplemental Figure 3C, Supplemental Figure 3D_1, Supplemental Figure 3D_2, Supplemental Figure 4, Supplemental Figure 5A, Supplemental Figure 5B, Supplemental Figure 5C, Supplemental Figure 5D …]
